# Supplementary material for: Requirements for Pseudomonas aeruginosa Acute Burn and Chronic Surgical Wound Infection
Source: PLoS Genet. 2014 Jul 24;10(7):e1004518. doi: 10.1371/journal.pgen.1004518 (PMC4109851; doi:10.1371/journal.pgen.1004518)
Supplement: Table S2 — P. aeruginosa PAO1 relative gene expression in burn and chronic wounds as compared to MOPS-succinate. (XLSX) [file pgen.1004518.s005.xlsx]

## Sheet: Sheet1
Table S2. P. aeruginosa PAO1 relative gene expression in burn and chronic wounds as compared to MOPS-succinate.
Locus ID	Gene	Fold Change Expression (Burn vs. Succ.)	P	Fold Change Expression (Chronic vs. Succ.)	P	KO	COG	COG Category
PA0001	dnaA	0.559497	0.0273631	0.252658	3.46946e-06	K02313	COG0593	DNA replication, recombination, and repair
PA0002	dnaN	0.380686	0.000958965	0.3025	0.000600013	K02338	COG0592	DNA replication, recombination, and repair
PA0003	recF	0.633463	0.0795914	0.232635	1.33973e-05	K03629	COG1195	DNA replication, recombination, and repair
PA0004	gyrB	0.33213	3.90981e-05	0.182837	1.32232e-08		COG0187	DNA replication, recombination, and repair
PA0005	lptA	0.257845	0.00011442	0.250567	0.00583486	K00655	COG0204	Lipid metabolism
PA0006		0.334119	0.000839836	0.169531	0.00367047	K03273	COG0241	Amino acid transport and metabolism
PA0007		2.06744	0.0332121	1.69398	0.526978
PA0008	glyS	0.273425	6.81356e-06	0.20003	1.53195e-06	K01879	COG0751	Translation, ribosomal structure and biogenesis
PA0009	glyQ	0.330866	0.000157102	0.16559	6.77026e-07	K01878	COG0752	Translation, ribosomal structure and biogenesis
PA0010		0.846205	0.772972	0.72219	0.877285	K01246	COG2818	DNA replication, recombination, and repair
PA0011		0.374673	0.00110502	0.305641	0.00561901	K02517	COG1560	Cell envelope biogenesis, outer membrane
PA0012		0.601345	0.420015	0.40662	0.792986
PA0013		0.26076	0.00503102	0.249911	0.1167	K09125	COG1738	General function prediction only
PA0014		1.26651	0.726715	4.20434	0.234895
PA0015		0.746298	0.712903	0.41332	0.0990384		COG4783	General function prediction only
PA0016	trkA	0.231002	7.87895e-07	0.187417	0.000647309	K03499	COG0569	Inorganic ion transport and metabolism
PA0017		0.251461	0.000130817	0.306562	0.0359038	K03500	COG0144	Translation, ribosomal structure and biogenesis
PA0018		0.383497	0.0342435	0.439205	0.521574	K00604	COG0223	Translation, ribosomal structure and biogenesis
PA0019		0.936104	0.883371	0.431894	0.0307617	K01462	COG0242	Translation, ribosomal structure and biogenesis
PA0020		1.41089	0.383777	0.90933	0.831414		COG1652	Function unknown
PA0021		7.59276	0.00688619	8.87498	0.166538	K04096	COG0758	DNA replication, recombination, and repair / Intracellular trafficking and secretion
PA0022		0.327092	0.00299052	0.250799	0.0358409	K07566	COG0009	Translation, ribosomal structure and biogenesis
PA0023		0.567388	0.099633	0.938404	0.654709	K00344	COG0604	Energy production and conversion / General function prediction only
PA0024	hemF	0.59306	0.0941839	0.566848	0.276681	K00228	COG0408	Coenzyme metabolism
PA0025	aroE	0.404916	0.00741967	0.412574	0.173836	K00014	COG0169	Amino acid transport and metabolism
PA0026	plcB	1.90809	0.110246	2.36974	0.108784
PA0027		7.28327	0.00102932	1.74008	0.547881		COG0760	Posttranslational modification, protein turnover, chaperones
PA0028		8.49846	0.000641035	6.41296	0.245689
PA0029		3.4754	0.00846101	2.93128	0.515379		COG0659	Inorganic ion transport and metabolism
PA0030		1.39526	0.589717	7.40494	0.120115	K02002	COG2113	Amino acid transport and metabolism
PA0031	betC	1.4819	0.382775	4.90982	0.144389	K01133	COG3119	Inorganic ion transport and metabolism
PA0032		1.17107	0.500251	2.80386	0.0863987		COG0583	Transcription
PA0033		0.400767	0.329117	0.362498	1		COG2198	Signal transduction mechanisms
PA0034		0.865105	0.92696	2.34765	0.833937		COG2197	Signal transduction mechanisms / Transcription
PA0035	trpA	0.186871	2.37304e-06	0.158573	0.0121802	K01695	COG0159	Amino acid transport and metabolism
PA0036	trpB	0.228668	1.05379e-05	0.368334	0.0295978	K01696	COG0133	Amino acid transport and metabolism
PA0037	trpI	0.797261	0.776475	1.38946	0.445362		COG0583	Transcription
PA0038		31.9881	1.37929e-05	6.46111	0.190154	K09165	COG3360	Function unknown
PA0039		0.757232	0.440653	0.318337	0.034763
PA0040		0.506792	0.0724826	0.451686	0.225184	K07326	COG2831	Intracellular trafficking and secretion
PA0041		0.548481	0.0663163	1.30268	0.457527	K15125	COG3210	Intracellular trafficking and secretion
PA0042		0.526638	0.116824	0.188476	0.348285
PA0043		0.652314	0.518807	0.547998	0.910947		COG3174	Function unknown
PA0044	exoT	4.96335	4.6711e-08	6.18265	0.000375699	K16636	COG5585	Signal transduction mechanisms
PA0045		0.352741	0.00719547	0.217202	0.0491129		COG1462	Cell envelope biogenesis, outer membrane
PA0046		0.119349	1.24171e-06	0.0612714	1.24421e-07		COG4259	Function unknown
PA0047		0.202508	4.40588e-05	0.178822	0.00675985		COG4380	Function unknown
PA0048		2.14523	0.224121	4.66923	0.611835
PA0049		8.9625	0.000203116	18.7024	0.0391014
PA0050		6.67805	0.196557	1.99305	0.713624
PA0051	phzH	3.69421	0.0956276	5.71256	0.0860101	K01953	COG0367	Amino acid transport and metabolism
PA0052		18.1744	0.00425291	3.94657	0.779007		COG1917	Function unknown
PA0053		0.638569	0.235895	0.273719	0.101233	K07341	COG3654	General function prediction only
PA0054		0.900519	1	0.449381	0.669071	K07559	COG1859	Translation, ribosomal structure and biogenesis
PA0055		0.659719	0.432769	0.64448	0.875068	K09983	COG3812	Function unknown
PA0056		0.715223	0.869172	1.26532	0.948379		COG0583	Transcription
PA0057		2.46376	0.150083	4.42015	0.613454		COG0491	General function prediction only
PA0058		1.69717	0.54017	2.26048	0.63764	K07396	COG3531	Posttranslational modification, protein turnover, chaperones
PA0059	osmC	23.0869	1.58088e-06	20.091	0.030449	K04063	COG1764	Secondary metabolites biosynthesis, transport and catabolism
PA0060		2.79009	0.248726	1.64009	0.638562
PA0061		1.55365	0.217035	2.55077	0.523151
PA0062		1.09196	0.699003	4.89198	0.23329
PA0063		0.361387	0.00704779	0.193274	0.0232512		COG4324	General function prediction only
PA0064		0.465021	0.0600205	0.35586	0.2206
PA0065		0.556264	0.358657	0.430671	0.433227	K01091	COG0546	General function prediction only
PA0066		0.457729	0.0494909	0.349268	0.151588		COG0663	General function prediction only
PA0067	prlC	1.09075	0.739299	8.35471	0.000728492	K01414	COG0339	Amino acid transport and metabolism
PA0068		0.496736	0.0710381	0.256398	0.123554	K07070	COG3529	General function prediction only
PA0069		1.88282	0.175502	0.637067	1		COG1533	DNA replication, recombination, and repair
PA0070		0.203659	5.56463e-08	0.106545	7.94322e-11
PA0071		0.650625	0.0751667	0.221202	1.03045e-05		COG1262	Function unknown
PA0072		0.437487	0.0482605	0.363983	0.221835	K02004
PA0073		0.646115	0.14001	0.132978	0.0202149	K02003	COG1136	Defense mechanisms
PA0074	ppkA	0.366031	0.00166907	0.367022	0.02316	K11912	COG0515	General function prediction only / Signal transduction mechanisms / Transcription / DNA replication, recombination, and repair
PA0075	pppA	0.536803	0.124677	0.922175	0.922325	K11915	COG0631	Signal transduction mechanisms
PA0076		0.457691	0.0543032	0.358776	0.655926	K11890	COG3913	Function unknown
PA0077		0.314728	0.000161207	0.222761	2.4043e-05	K11891	COG3523	Intracellular trafficking, secretion, and vesicular transport
PA0078		0.537054	0.117029	0.582299	0.561209	K11892	COG3455	Intracellular trafficking, secretion, and vesicular transport
PA0079		0.446663	0.0238247	0.347718	0.0931496	K11893	COG3522	Intracellular trafficking, secretion, and vesicular transport
PA0080		0.551942	0.113579	0.244409	0.00674056	K11906	COG3521	Intracellular trafficking, secretion, and vesicular transport
PA0081	fha1	0.932861	0.768239	0.468742	0.142708	K11913	COG3456	Intracellular trafficking, secretion, and vesicular transport; Signal transduction mechanisms
PA0082		0.712585	0.398229	0.387742	0.0111766	K11902	COG3515	Intracellular trafficking, secretion, and vesicular transport
PA0083		0.354122	0.0021141	0.12734	2.71073e-05	K11901	COG3516	Intracellular trafficking, secretion, and vesicular transport
PA0084		0.376018	0.000940784	0.173437	4.95927e-08	K11900	COG3517	Intracellular trafficking, secretion, and vesicular transport
PA0085	hcp1	0.740706	0.213992	0.110172	9.43233e-12	K11903	COG3157	Intracellular trafficking, secretion, and vesicular transport
PA0086		0.330341	0.00178284	0.178154	0.000694485	K11898	COG4455	General function prediction only
PA0087		0.488659	0.117972	0.233824	0.0873204	K11897	COG3518	Intracellular trafficking, secretion, and vesicular transport
PA0088		0.55781	0.16962	3.14818	0.00783046	K11896	COG3519	Intracellular trafficking, secretion, and vesicular transport
PA0089		0.407855	0.00973269	0.155578	0.00357821	K11895	COG3520	Intracellular trafficking, secretion, and vesicular transport
PA0090		0.441325	0.00950603	0.271709	0.00160913	K11907	COG0542	Posttranslational modification, protein turnover, chaperones
PA0091		0.27208	1.80599e-05	0.22117	0.00116988		COG3501	Function unknown
PA0092		0.261756	0.000477168	0.230094	0.0812186
PA0093		0.317405	0.00163705	0.30344	0.0582498		COG4104	Function unknown
PA0094		1.50186	0.193261	1.31328	0.530448		COG5435	Function unknown
PA0095		2.15913	0.0090899	1.02264	0.976991		COG3501	Function unknown
PA0096		1.75623	0.443847	0.845609	1
PA0097		2.14082	0.222365	3.65536	0.23852		COG5351	Function unknown
PA0098		2.53976	0.192598	2.42622	0.7014	K00647	COG0304	Lipid metabolism / Secondary metabolites biosynthesis, transport, and catabolism
PA0099		1.7321	0.297189	1.92201	0.323269
PA0100		1.0838	1	0.487026	0.137252
PA0101		1.46808	0.426637	1.11348	0.955568
PA0102		1.21291	0.649765	1.2767	1	K01673	COG0288	Inorganic ion transport and metabolism
PA0103		9.00957	0.000884484	74.2724	1.72307e-26		COG0659	Inorganic ion transport and metabolism
PA0104		1.36441	0.565148	3.44745	0.30095
PA0105	coxB	1.2922	0.61205	1.9475	0.55702	K02275	COG1622	Energy production and conversion
PA0106	coxA	2.1435	0.0772508	3.69205	0.300183	K02274	COG0843	Energy production and conversion
PA0107		3.91862	0.341648	3.10639	0.530448	K02258	COG3175	Posttranslational modification, protein turnover, chaperones
PA0108		2.24556	0.189195	3.75624	0.212135	K02276	COG1845	Energy production and conversion
PA0109		4.56413	0.0442303	1.44696	0.778653
PA0110		0.925284	0.855078	0.842257	1		COG3346	Function unknown
PA0111		1.2386	0.724816	2.18417	0.507527
PA0112		1.04246	0.887938	2.29762	0.512704	K02259	COG1612	Posttranslational modification, protein turnover, chaperones
PA0113		14.9287	1.60449e-13	6.33418	0.151765	K02301	COG0109	Posttranslational modification, protein turnover, chaperones
PA0114	senC	2.60328	0.0265888	0.99032	0.892695	K07152	COG1999	General function prediction only
PA0115		0.212913	0.000133081	0.223182	0.133936	K02348	COG2153	General function prediction only
PA0116		0.616357	0.169723	0.328487	0.214312		COG1733	Transcription
PA0117		1.25647	0.610585	2.45084	0.356771		COG1028	Secondary metabolites biosynthesis, transport, and catabolism / General function prediction only
PA0118		1.17211	0.917869	3.24542	0.360064		COG3917	Secondary metabolites biosynthesis, transport, and catabolism
PA0119		1.17929	0.691893	1.50771	0.475486	K11103	COG1301	Energy production and conversion
PA0120		1.95738	0.200861	2.03133	0.427401	K05799	COG2186	Transcription
PA0121		1.94557	0.398229	2.21445	0.512704		COG1802	Transcription
PA0122		9.37315	0.0663163	1.65681	0.72592
PA0123		1.56575	0.148223	3.65827	0.045366		COG0583	Transcription
PA0124		0.648667	0.484334	0.288899	0.328033		COG3668	General function prediction only
PA0125		2.24869	0.0375602	0.738553	0.931109		COG3905	Transcription
PA0126		0.243177	0.0596333	0.198976	0.0928143
PA0127		0.632886	0.596935	0.698081	0.896305		COG5608	Defense mechanisms
PA0128		0.635366	0.135112	0.263417	0.00111053	K06193	COG2824	Inorganic ion transport and metabolism
PA0129	gabP	3.80674	0.528844	3.15517	0.443942	K11735	COG1113	Amino acid transport and metabolism
PA0130		2.35278	0.323657	1.28363	0.574926	K00140	COG1012	Energy production and conversion
PA0131		2.18464	0.500424	1.49875	1
PA0132		16.6085	0.038318	11.2812	0.000920179	K00822	COG0161	Coenzyme metabolism
PA0133		1.01289	1	1.26541	0.768914		COG0583	Transcription
PA0134		4.49567	1.82656e-06	5.02334	0.0147396	K01487	COG0402	Nucleotide transport and metabolism / General function prediction only
PA0135		1.5143	0.705577	0.198968	1
PA0136		0.618819	0.61284	1.22422	0.825499	K02056	COG3845	General function prediction only
PA0137		10.9143	2.58503e-11	9.76126	0.00165994	K02057	COG4603	General function prediction only
PA0138		1.57491	0.513015	1.40511	0.83522	K02057	COG1079	General function prediction only
PA0139	ahpC	0.916781	0.619397	1.35092	0.368813	K03386	COG0450	Posttranslational modification, protein turnover, chaperones
PA0140	ahpF	1.10709	0.531387	3.80975	0.000450557	K03387	COG3634	Posttranslational modification, protein turnover, chaperones
PA0141		1.74293	0.164039	0.934222	1		COG2326	Function unknown
PA0142		1.0921	0.762606	1.77289	0.435087	K03382	COG0402	Nucleotide transport and metabolism / General function prediction only
PA0143		1.80054	0.423475	1.60649	0.586174	K01239	COG1957	Nucleotide transport and metabolism
PA0144		3.40419	0.3283	4.60473	0.36621		COG3613	Nucleotide transport and metabolism
PA0145		1.21046	0.815755	0.327341	0.9414		COG3613	Nucleotide transport and metabolism
PA0146		1.35081	0.579205	2.63121	0.491967	K02058	COG1744	General function prediction only
PA0147		1.75903	0.361511	2.28123	0.484413	K06892	COG3491	General function prediction only
PA0148		0.904299	0.969561	1.29836	0.715975	K01488	COG1816	Nucleotide transport and metabolism
PA0149		0.660501	0.888472	2.39716	0.881731	K03088	COG1595	Transcription
PA0150		1.14998	0.858567	2.35162	0.365118		COG3712	Inorganic ion transport and metabolism / Signal transduction mechanisms
PA0151		3.60191	0.00504171	6.12397	0.123037	K02014	COG1629	Inorganic ion transport and metabolism
PA0152	pcaQ	0.625099	0.598582	1.35608	0.938054	K02623	COG0583	Transcription
PA0153	pcaH	0.835958	1	3.23335	0.552062	K00449	COG3485	Secondary metabolites biosynthesis, transport, and catabolism
PA0154	pcaG	1.67055	0.629508	8.92756	0.195404	K00448	COG3485	Secondary metabolites biosynthesis, transport, and catabolism
PA0155	pcaR	0.509785	0.311794	1.05195	0.957239	K02624	COG1414	Transcription
PA0156		2.08192	0.276095	1.23541	1		COG0845	Cell envelope biogenesis, outer membrane
PA0157		1.1149	0.945539	0.689398	0.889432		COG0845	Cell envelope biogenesis, outer membrane
PA0158		1.22785	0.878731	0.77236	0.664228		COG0841	Defense mechanisms
PA0159		0.957062	0.841595	0.27945	0.277937		COG0583	Transcription
PA0160		1.05276	1	0.756409	0.818053
PA0161		0.787388	0.458511	0.494758	0.196592
PA0162	opdC	0.790379	0.785218	1.33078	1
PA0163		0.504082	0.140008	4.06496	0.0217353		COG2207	Transcription
PA0164		1.54371	0.45822	2.44997	0.248999	K00681	COG0405	Amino acid transport and metabolism
PA0165		0.409024	0.0148182	0.268637	0.0572014		COG3248	Cell envelope biogenesis, outer membrane
PA0166		2.16935	0.180494	9.67628	0.0142105	K16345	COG2233	Nucleotide transport and metabolism
PA0167		0.306094	0.000918115	0.222377	0.0612543	K09017	COG1309	Transcription
PA0168		0.586245	0.45009	3.64167	0.0931514		COG1739	Function unknown
PA0169		0.0972975	1.01015e-08	0.400893	0.0413809		COG2199	Signal transduction mechanisms
PA0170		0.0291362	2.52656e-18	0.0569502	2.74182e-06
PA0171		0.12017	1.56242e-09	0.174756	0.00811618
PA0172		0.0745986	1.11249e-14	0.142933	2.58465e-05		COG2208	Signal transduction mechanisms / Transcription
PA0173		2.33102	0.398902	3.93335	0.585285	K03412	COG2201	Cell motility and secretion / Signal transduction mechanisms
PA0174		11.4337	0.00197319	40.9159	3.89697e-05	K03411	COG1871	Cell motility and secretion / Signal transduction mechanisms
PA0175		2.61194	0.117929	0.77541	0.935339	K00575	COG1352	Cell motility and secretion / Signal transduction mechanisms
PA0176	aer2	6.37657	0.00491048	1.60173	0.412156	K03406	COG0840	Cell motility and secretion / Signal transduction mechanisms
PA0177		3.85716	0.0660233	4.93009	0.262394	K03408	COG0835	Cell motility and secretion / Signal transduction mechanisms
PA0178		3.72276	0.217314	1.42853	0.537831	K03407	COG0643	Cell motility and secretion / Signal transduction mechanisms
PA0179		3.12374	0.229381	0.612887	0.764694	K03413	COG0784	Signal transduction mechanisms
PA0180	cttP	3.19076	0.00239659	1.21868	0.830857	K03406	COG0840	Cell motility and secretion / Signal transduction mechanisms
PA0181		1.27719	0.706972	3.51566	0.0912446		COG0583	Transcription
PA0182		1.7998	0.796577	3.77147	0.606141	K00059	COG1028	Secondary metabolites biosynthesis, transport, and catabolism / General function prediction only
PA0183	atsA	0.944371	1	1.01663	0.93755	K01130	COG3119	Inorganic ion transport and metabolism
PA0184		0.573322	0.659879	1.36294	0.978507	K15555	COG1116	Inorganic ion transport and metabolism
PA0185		2.61858	0.162211	4.44044	0.0382827	K15554	COG0600	Inorganic ion transport and metabolism
PA0186		1.49166	0.37875	2.65058	0.359047	K15553	COG0715	Inorganic ion transport and metabolism
PA0187		3.34337	0.118118	4.25669	0.290639		COG2175	Secondary metabolites biosynthesis, transport, and catabolism
PA0188		2.61479	0.136991	2.45876	0.93755	K07088	COG0679	General function prediction only
PA0189		5.49545	0.0666041	34.645	0.0424755
PA0190		2.93577	0.214329	3.51905	0.474951		COG0671	Lipid metabolism
PA0191		0.624544	0.657547	1.09224	0.802666		COG0583	Transcription
PA0192		2.06469	0.186404	5.34801	0.217166	K02014	COG1629	Inorganic ion transport and metabolism
PA0193		1.16445	0.782317	5.11431	0.343934	K03119	COG2175	Secondary metabolites biosynthesis, transport, and catabolism
PA0194		0.498955	0.843721	3.75741	0.653229		COG2175	Secondary metabolites biosynthesis, transport, and catabolism
PA0195		0.255572	6.35695e-06	0.180851	0.00012494	K00324	COG3288	Energy production and conversion
PA0195.1		0.187688	1.28428e-07	0.0961466	3.39429e-08	K00324	COG3288	Energy production and conversion
PA0196	pntB	0.125401	2.39517e-11	0.131473	6.87246e-08	K00325	COG1282	Energy production and conversion
PA0197		3.92741	0.00733026	2.0264	0.442715	K03832	COG0810	Cell envelope biogenesis, outer membrane
PA0198		0.728741	0.665869	1.5195	0.756971	K03561	COG0811	Intracellular trafficking and secretion
PA0199		0.804616	0.913861	0.891319	0.831828	K03560	COG0848	Intracellular trafficking and secretion
PA0200		0.76624	0.270535	0.303835	0.0213704
PA0201		0.711294	0.375846	0.1077	2.34363e-06	K07002	COG3545	General function prediction only
PA0202		0.830975	0.954859	3.21069	0.688906	K01426	COG0154	Translation, ribosomal structure and biogenesis
PA0203		2.22233	0.461325	3.71197	0.335532	K11069	COG0687	Amino acid transport and metabolism
PA0204		1.08331	1	1.72175	0.962745	K11070	COG1177	Amino acid transport and metabolism
PA0205		2.34591	0.415351	6.80102	0.257323	K11071	COG1176	Amino acid transport and metabolism
PA0206		1.55948	0.68137	3.4822	0.374178	K11072	COG3842	Amino acid transport and metabolism
PA0207		1.62236	0.285758	2.02362	0.814107		COG0583	Transcription
PA0208	mdcA	2.12214	0.114026	3.66222	0.233458	K13929	COG4670	Lipid metabolism
PA0209		1.79828	0.535975	5.17304	0.303939	K13930	COG1767	Coenzyme metabolism
PA0210	mdcC	1.21545	0.810862	14.1208	0.567948	K13931
PA0211	mdcD	1.98371	0.609963	1.91157	0.768914	K13932	COG0777	Lipid metabolism
PA0212	mdcE	1.77325	0.485019	1.26529	0.692432	K13933
PA0213		2.33795	0.196112	5.56472	0.446775	K13934
PA0214		3.63569	0.0313703	14.2006	0.0118685	K13935	COG0331	Lipid metabolism
PA0215		19.4198	3.36843e-22	6.14253	0.0160143
PA0216		1.42686	0.548652	1.94249	0.471793
PA0217		0.628458	0.68865	1.60447	0.982006	K13928	COG0583	Transcription
PA0218		1.35484	0.436813	13.9476	5.93916e-09		COG0583	Transcription
PA0219		1.34738	0.619933	4.08981	0.353404	K09472	COG1012	Energy production and conversion
PA0220		3.67246	0.00207916	4.24577	0.153787		COG0531	Amino acid transport and metabolism
PA0221		1.59575	0.299209	6.60024	0.0828451		COG0161	Coenzyme metabolism
PA0222		3.61679	0.188674	9.39218	0.194758	K02055	COG0687	Amino acid transport and metabolism
PA0223		1.89066	0.330409	1.8643	0.571814	K01714	COG0329	Amino acid transport and metabolism / Cell envelope biogenesis, outer membrane
PA0224		1.31889	0.459423	1.26741	1		COG0235	Carbohydrate transport and metabolism
PA0225		0.634034	0.282116	0.289605	0.574926		COG1917	Function unknown
PA0226		0.683661	0.606463	1.30717	0.859561	K01039	COG1788	Lipid metabolism
PA0227		1.84999	0.402594	1.02471	0.722467	K01040	COG2057	Lipid metabolism
PA0228	pcaF	1.17573	0.763668	1.84474	0.741564	K07823	COG0183	Lipid metabolism
PA0229	pcaT	1.80308	0.153401	3.24116	0.599956	K02625	COG2814	Carbohydrate transport and metabolism
PA0230	pcaB	1.63152	0.178856	2.4817	0.581204	K01857	COG0015	Nucleotide transport and metabolism
PA0231	pcaD	0.724574	0.813875	0.931719	1	K01055	COG0596	General function prediction only
PA0232	pcaC	0.81188	0.83332	1.53845	0.849734	K01607	COG0599	Function unknown
PA0233		2.56712	0.139107	5.03821	0.0165425		COG0583	Transcription
PA0234		0.613109	0.485921	1.2095	0.710741
PA0235	pcaK	1.30258	0.557481	4.17033	0.429495	K08195
PA0236		5.5121	0.0402037	4.87362	0.264879		COG1414	Transcription
PA0237		1.53877	0.532417	3.22926	0.415739		COG0673	General function prediction only
PA0238		0.652114	0.687299	1.74599	0.798393		COG1082	Carbohydrate transport and metabolism
PA0239		0.701522	0.634198	0.771292	1		COG0697	Carbohydrate transport and metabolism / Amino acid transport and metabolism / General function prediction only
PA0240		0.966864	0.966368	2.42584	0.524992
PA0241		3.86787	0.0214164	11.4214	0.0191587	K08191	COG2271	Carbohydrate transport and metabolism
PA0242		3.19804	0.196054	7.66012	0.143919	K00457	COG3185	Amino acid transport and metabolism / General function prediction only
PA0243		0.507766	0.215597	0.351797	0.336849		COG1309	Transcription
PA0244		0.826573	0.975168	3.08841	0.755139	K00014	COG0169	Amino acid transport and metabolism
PA0245		0.404321	0.157818	0.452635	0.45916	K03786	COG0757	Amino acid transport and metabolism
PA0246		0.956713	1	2.64057	0.273658		COG2814	Carbohydrate transport and metabolism
PA0247	pobA	2.0441	0.121854	26.8114	3.03439e-08	K00481	COG0654	Coenzyme metabolism / Energy production and conversion
PA0248		0.40353	0.0273546	0.31639	0.272649		COG2207	Transcription
PA0249		0.926198	0.914551	1.49386	0.474097		COG0456	General function prediction only
PA0250		1.40189	0.436283	1.59694	0.482556		COG2905	Signal transduction mechanisms
PA0251		4.91529	0.0186737	8.27715	0.234453
PA0252		1.47494	0.422518	1.10103	1
PA0253		0.419656	0.0909021	0.374826	0.555735		COG1846	Transcription
PA0254		1.28825	0.6006	3.55013	0.226765		COG0043	Coenzyme metabolism
PA0255		1.04357	0.830448	2.55708	0.0967392		COG3619	Function unknown
PA0256		1.20528	0.906044	0.483602	0.68269
PA0257		1.10142	0.945382	1.90628	0.328033	K07497	COG2801	DNA replication, recombination, and repair
PA0258		1.16175	0.962266	0.527572	0.446176
PA0259		2.11227	0.254577	0.638581	0.297323
PA0260		3.13245	0.000542253	2.2523	0.165808
PA0261		2.96706	0.265741	1.6604	0.64525
PA0262		2.48749	0.373956	0.742362	0.90661	K11904	COG3501	Function unknown
PA0263	hcpC	13.2344	0.254128	1.34201	0.987597	K11903	COG3157	Intracellular trafficking, secretion, and vesicular transport
PA0264		0.986593	0.886003	3.03097	0.702412
PA0265	gabD	1.25215	0.797255	1.63991	0.34491	K14269	COG1012	Energy production and conversion
PA0266	gabT	0.792	0.499771	1.98547	0.093949	K14268	COG0160	Amino acid transport and metabolism
PA0267		1.08287	0.85693	0.75969	0.859561		COG1639	Signal transduction mechanisms
PA0268		2.91498	0.0505228	2.8319	0.415807	K00375	COG1167	Transcription / Amino acid transport and metabolism
PA0269		2.56851	0.190395	2.78016	0.427401		COG2128	Function unknown
PA0270		1.82656	0.334559	1.37736	0.646549		COG1917	Function unknown
PA0271		2.4872	0.193151	4.83093	0.671739		COG1359	Function unknown
PA0272		0.811418	0.727535	0.61658	0.651428		COG0583	Transcription
PA0273		2.02419	0.304753	8.32419	0.171541	K03449	COG2807	Inorganic ion transport and metabolism
PA0274		4.86951	0.00771847	4.03255	0.312294
PA0275		0.759481	0.669607	0.803768	1		COG0664	Signal transduction mechanisms
PA0276		29.2877	1.0453e-18	14.2376	0.00319704		COG4539	Function unknown
PA0277		0.508299	0.283532	0.403941	0.318686	K07387	COG0501	Posttranslational modification, protein turnover, chaperones
PA0278		0.74248	0.586664	0.814921	1	K07090
PA0279		1.06587	0.711518	1.72004	0.646403		COG0640	Transcription
PA0280	cysA	0.0499546	5.54655e-11	0.136839	2.99083e-05	K02045	COG1118	Inorganic ion transport and metabolism
PA0281	cysW	0.0522574	0.000158999	0.135653	0.018813	K02047	COG4208	Inorganic ion transport and metabolism
PA0282	cysT	0.0871303	0.000743601	0.102517	0.00874503	K02046	COG0555	Posttranslational modification, protein turnover, chaperones
PA0283		0.0942055	0.0181364	0.0922039	0.0467723	K02048	COG1613	Inorganic ion transport and metabolism
PA0284		0.299663	0.0855532	0.100009	0.0347797		COG5583	Function unknown
PA0285		0.74342	0.497809	0.577452	0.305243		COG5001	Signal transduction mechanisms
PA0286	desA	0.421764	0.00143352	0.297147	0.00159628		COG1398	Lipid metabolism
PA0287	gpuP	0.999476	1	1.85075	0.675953	K03307	COG0591	Amino acid transport and metabolism / General function prediction only
PA0288	gpuA	2.50085	0.12306	4.39758	0.305243	K01480	COG0010	Amino acid transport and metabolism
PA0289	gpuR	0.942307	0.908637	0.644753	0.734872		COG0583	Transcription
PA0290		1.84715	0.14937	2.58432	0.659137		COG2199	Signal transduction mechanisms
PA0291	oprE	0.351934	0.000117665	0.138815	9.07966e-11
PA0292	aguA	0.561452	0.194075	0.422077	0.239941	K10536	COG2957	Amino acid transport and metabolism
PA0293	aguB	1.14237	0.969133	1.41358	0.709361	K12251	COG0388	General function prediction only
PA0294	aguR	1.37577	0.548702	2.99642	0.145692		COG1309	Transcription
PA0295		1.81366	0.0603512	2.87792	0.0297427	K02055	COG0687	Amino acid transport and metabolism
PA0296	spuI	0.7351	0.341132	0.529179	0.356771	K01915	COG0174	Amino acid transport and metabolism
PA0297	spuA	1.9192	0.0426152	1.33887	0.437014	K07010	COG2071	General function prediction only
PA0298	spuB	0.539919	0.0639974	0.47242	0.220049	K01915	COG0174	Amino acid transport and metabolism
PA0299	spuC	0.925616	0.803093	1.29963	0.680731	K12256	COG0161	Coenzyme metabolism
PA0300	spuD	0.303036	2.55043e-05	0.212757	5.01153e-06	K11073	COG0687	Amino acid transport and metabolism
PA0301	spuE	0.567832	0.0504647	0.256619	0.0190632	K11073	COG0687	Amino acid transport and metabolism
PA0302	spuF	0.47069	0.0136945	0.210469	0.00800288	K11076	COG3842	Amino acid transport and metabolism
PA0303	spuG	0.417226	0.00751709	0.311097	0.0745708	K11075	COG1176	Amino acid transport and metabolism
PA0304	spuH	0.378854	0.00153238	0.15106	0.000316494	K11074	COG1177	Amino acid transport and metabolism
PA0305		1.17218	0.657879	0.996503	0.941818	K01434	COG2366	General function prediction only
PA0306		1.39809	0.483899	3.80444	0.0600475		COG2207	Transcription
PA0307		1.36411	0.591124	0.903598	0.997679
PA0308		0.532896	0.140053	0.483145	0.354164		COG2267	Lipid metabolism
PA0309		0.680173	0.364707	0.471395	0.70555
PA0310		1.79328	0.183358	1.59941	0.493034	K07394	COG3751	Posttranslational modification, protein turnover, chaperones
PA0311		2.75868	0.249174	22.3698	0.00698105
PA0312		0.951533	1	0.465059	0.418882		COG1683	Function unknown
PA0313		0.404241	0.00891568	0.442718	0.154125	K10009	COG0765	Amino acid transport and metabolism
PA0314		0.559729	0.0738291	0.733507	0.743456	K02424	COG0834	Amino acid transport and metabolism / Signal transduction mechanisms
PA0315		0.372649	0.00208	0.319247	0.0164977
PA0316	serA	0.269375	4.41303e-06	0.189629	1.85174e-07	K00058	COG0111	Amino acid transport and metabolism
PA0317		0.39559	0.00187006	0.221692	9.90311e-06		COG0277	Energy production and conversion
PA0318		0.731039	0.353139	0.611834	0.573223		COG0179	Secondary metabolites biosynthesis, transport, and catabolism
PA0319		0.456709	0.0472003	0.736942	0.758648		COG3204	Function unknown
PA0320		2.61139	0.0607405	7.90746	0.786982		COG3111	Function unknown
PA0321		14.7603	0.225647	2.87978	0.418595		COG0123	Chromatin structure and dynamics / Secondary metabolites biosynthesis, transport, and catabolism
PA0322		2.24304	0.159697	3.87987	0.263696		COG0531	Amino acid transport and metabolism
PA0323		1.92439	0.302141	3.06877	0.452749	K11069	COG0687	Amino acid transport and metabolism
PA0324		2.07393	0.440123	10.1439	0.184746	K11070	COG1177	Amino acid transport and metabolism
PA0325		1.75067	0.626694	3.17849	0.355221	K11071	COG1176	Amino acid transport and metabolism
PA0326		2.46237	0.094005	1.68823	0.741199	K02052	COG3842	Amino acid transport and metabolism
PA0327		4.08743	0.000181733	3.18495	0.353366		COG3204	Function unknown
PA0328		3.91808	0.0020006	3.20825	0.157266		COG5571	Cell motility and secretion
PA0329		1.46163	0.556937	0.744824	0.394495	K09946	COG3422	Function unknown
PA0330	rpiA	0.344872	0.000629699	0.156235	1.09097e-05	K01807	COG0120	Carbohydrate transport and metabolism
PA0331		0.413207	0.00281572	0.156484	0.000920977	K01754	COG1171	Amino acid transport and metabolism
PA0332		0.675737	0.175608	0.320292	0.0444468		COG5528	Function unknown
PA0333		0.710124	0.222998	0.593798	0.160815		COG0702	Cell envelope biogenesis, outer membrane / Carbohydrate transport and metabolism
PA0334		6.72661	2.1916e-08	33.2553	3.0761e-16
PA0335		0.929031	0.729943	1.13835	0.916677		COG0560	Amino acid transport and metabolism
PA0336	ygdP	0.558022	0.0274436	0.183513	2.80916e-06	K08311	COG0494	DNA replication, recombination, and repair / General function prediction only
PA0337	ptsP	0.728929	0.284235	0.232823	5.58838e-05	K08484	COG3605	Signal transduction mechanisms
PA0338		0.540737	0.0359634	0.285297	0.00411858		COG2199	Signal transduction mechanisms
PA0339		0.661278	0.300128	0.583987	0.606141		COG3332	Function unknown
PA0340		0.46573	0.0258352	0.355106	0.101233	K07090	COG0730	General function prediction only
PA0341		0.413179	0.00293034	0.337798	0.0223939	K13292	COG0682	Cell envelope biogenesis, outer membrane
PA0342	thyA	0.295714	0.000151069	0.184011	0.000295073	K00560	COG0207	Nucleotide transport and metabolism
PA0343		1.03024	0.889111	1.63785	0.707797
PA0344		0.929543	0.913372	1.28048	0.669668
PA0345		0.953129	0.745266	1.25973	0.917052
PA0346		2.92705	0.00846696	2.08704	0.586287
PA0347	glpQ	3.09614	0.0741397	3.89717	0.331138	K01126	COG0584	Energy production and conversion
PA0348		2.14378	0.111579	1.88102	0.636087
PA0349		2.53664	0.0949788	4.15749	0.370062
PA0350	folA	0.518886	0.349776	0.224651	0.508196	K00287	COG0262	Coenzyme metabolism
PA0351		1.24545	0.541602	0.678122	0.882468	K07095	COG0622	General function prediction only
PA0352		0.445641	0.0136644	0.367958	0.10816	K16345	COG2233	Nucleotide transport and metabolism
PA0353	ilvD	0.500806	0.0137607	0.313531	0.00746981	K01687	COG0129	Amino acid transport and metabolism / Carbohydrate transport and metabolism
PA0354		0.406134	0.00387509	0.449257	0.0957327	K06969	COG1092	General function prediction only
PA0355	pfpI	18.5196	0.0227593	37.1394	0.00526626	K05520	COG0693	General function prediction only
PA0356		0.390069	0.00226523	0.940984	0.919821		COG1639	Signal transduction mechanisms
PA0357	mutM	0.735115	0.232353	0.368967	0.0491129	K10563	COG0266	DNA replication, recombination, and repair
PA0358		0.345089	0.00744163	0.184191	0.0226501		COG0204	Lipid metabolism
PA0359		2.03708	0.0584252	0.734838	0.886178
PA0360		0.950317	0.813529	0.596006	0.793045	K07126	COG0790	General function prediction only
PA0361		0.453661	0.0153066	0.439824	0.362323	K00681	COG0405	Amino acid transport and metabolism
PA0362	fdx1	1.22676	1	0.252327	0.00189704
PA0363	coaD	0.22565	0.000126987	0.095091	4.78217e-05	K00954	COG0669	Coenzyme metabolism
PA0364		3.56485	0.00099345	16.6295	4.92783e-08		COG2303	Amino acid transport and metabolism
PA0365		2.06219	0.567829	5.74321	0.250252
PA0366		3.53644	0.00200306	4.4281	0.0647709	K00154	COG1012	Energy production and conversion
PA0367		3.40339	0.00022106	8.90492	1.18313e-06		COG1309	Transcription
PA0368		0.92367	0.8169	1.01498	0.896305	K07019	COG0429	General function prediction only
PA0369		0.480855	0.247647	0.969061	1
PA0370		1.30259	0.695269	1.84139	0.418407	K08316	COG0742	DNA replication, recombination, and repair
PA0371		0.673742	0.238199	0.730909	0.633348		COG0612	General function prediction only
PA0372		0.858728	0.687299	0.660534	1		COG0612	General function prediction only
PA0373	ftsY	0.415001	0.0030922	0.28405	0.000669496	K03110	COG0552	Intracellular trafficking and secretion
PA0374	ftsE	0.229494	2.0393e-06	0.23144	0.00454972	K09812	COG2884	Cell division and chromosome partitioning
PA0375	ftsX	1.15069	0.96208	0.860313	0.43826	K09811	COG2177	Cell division and chromosome partitioning
PA0376	rpoH	0.720016	0.225775	0.804364	0.438049	K03089	COG0568	Transcription
PA0377		0.728208	0.317811	0.619868	0.328033
PA0378		0.369025	0.0179715	0.232014	0.0371162	K03814	COG0744	Cell envelope biogenesis, outer membrane
PA0379		0.53593	0.357752	0.346824	0.466929		COG2363	Function unknown
PA0380		0.212393	1.65401e-07	0.159881	0.000259998	K03154	COG2104	Coenzyme metabolism
PA0381	thiG	0.245908	6.87331e-05	0.28279	0.0207342	K03149	COG2022	Nucleotide transport and metabolism
PA0382	micA	0.254518	3.19678e-06	0.214494	0.000731628	K03439	COG0220	General function prediction only
PA0383		0.346131	0.0012952	0.1775	0.0117508
PA0384		0.51295	0.467483	0.70536	0.805131
PA0385		0.422973	0.107283	0.246503	0.619666
PA0386		0.406476	0.0692965	1.15648	0.919821	K02495	COG0635	Coenzyme metabolism
PA0387		1.02676	0.956055	0.304377	0.0232839	K02428	COG0127	Nucleotide transport and metabolism
PA0388		1.42034	0.188332	1.3532	0.647501
PA0389		0.719884	0.483199	0.422068	0.139398		COG2226	Coenzyme metabolism
PA0390	metX	0.348121	0.000912455	0.145181	8.85549e-06	K00641	COG2021	Amino acid transport and metabolism
PA0391		3.47617	2.74563e-05	1.60749	0.665288		COG0699	General function prediction only
PA0392		0.327664	0.00242656	0.481183	0.276875	K02221	COG0762	Function unknown
PA0393	proC	0.246504	0.000571559	0.475038	0.67438	K00286	COG0345	Amino acid transport and metabolism
PA0394		0.728528	0.405977	1.18237	0.654709	K06997	COG0325	General function prediction only
PA0395	pilT	1.03492	0.910807	0.370352	0.117802	K02669	COG2805	Cell motility and secretion / Intracellular trafficking and secretion
PA0396	pilU	4.83772	1.33328e-07	1.83479	0.370189	K02670	COG5008	Cell motility and secretion / Intracellular trafficking and secretion
PA0397		1.86509	0.247667	1.58222	0.71517	K16264	COG1230	Inorganic ion transport and metabolism
PA0398		0.70092	0.365281	0.295304	0.268078		COG2314	Function unknown
PA0399		2.3764	0.00960771	1.92723	0.49168	K01697	COG0031	Amino acid transport and metabolism
PA0400		1.12001	0.972563	0.636299	0.527985	K01758	COG0626	Amino acid transport and metabolism
PA0401		0.765321	0.43721	0.895839	0.786853	K01465	COG0044	Nucleotide transport and metabolism
PA0402	pyrB	0.646754	0.195135	0.345663	0.125475	K00609	COG0540	Nucleotide transport and metabolism
PA0403	pyrR	0.832433	0.522317	0.543747	0.331109	K02825	COG2065	Nucleotide transport and metabolism
PA0404		0.663294	0.118266	0.259855	0.122298	K07447	COG0816	DNA replication, recombination, and repair
PA0405		0.72027	0.332817	0.377034	0.10801	K07735	COG1678	Transcription
PA0406		1.12835	0.799102	0.627022	0.765301	K03832	COG0810	Cell envelope biogenesis, outer membrane
PA0407	gshB	1.81702	0.112359	0.57837	0.549056	K01920	COG0189	Coenzyme metabolism / Translation, ribosomal structure and biogenesis
PA0408	pilG	0.773871	0.290638	0.212098	2.38441e-07	K02657	COG0745	Signal transduction mechanisms / Transcription
PA0409	pilH	0.701407	0.123977	0.184298	7.42759e-06	K02658	COG0745	Signal transduction mechanisms / Transcription
PA0410	pilI	0.562083	0.0483116	0.213134	0.00119796	K02659	COG0835	Cell motility and secretion / Signal transduction mechanisms
PA0411	pilJ	0.850605	0.411282	0.367348	0.00390161	K02660	COG0840	Cell motility and secretion / Signal transduction mechanisms
PA0412	pilK	0.908559	0.548652	0.292128	0.00344224	K02661	COG1352	Cell motility and secretion / Signal transduction mechanisms
PA0413	chpA	0.825459	0.410134	0.576509	0.211912	K02487;K06596	COG0643	Cell motility and secretion / Signal transduction mechanisms
PA0414	chpB	0.625741	0.099633	0.40652	0.0562225	K06597	COG2201	Cell motility and secretion / Signal transduction mechanisms
PA0415	chpC	1.18775	0.834232	1.60335	0.412156	K06598
PA0416	chpD	1.0232	0.828376	0.43325	0.570479	K06599	COG2207	Transcription
PA0417	chpE	1.49189	0.435017	2.88184	0.652623	K06600	COG1280	Amino acid transport and metabolism
PA0418		0.859883	0.941059	1.31479	0.7014
PA0419		0.423919	0.135092	0.399742	0.357319	K09761	COG1385	Function unknown
PA0420	bioA	0.273194	4.35251e-05	0.175655	4.11271e-05	K00833	COG0161	Coenzyme metabolism
PA0421		0.576615	0.100508	3.74413	0.00530356	K00274	COG1231	Amino acid transport and metabolism
PA0422		0.918453	0.551555	0.267183	0.0241415		COG3038	Energy production and conversion
PA0423	pasP	1.09064	1	0.3325	0.00159035		COG2353	Function unknown
PA0424	mexR	0.626159	0.269008	0.306602	0.172209		COG1846	Transcription
PA0425	mexA	0.997655	0.806588	0.316504	0.00824	K03585	COG0845	Cell envelope biogenesis, outer membrane
PA0426	mexB	0.512782	0.0143811	0.363629	0.00678172	K03296	COG0841	Defense mechanisms
PA0427	oprM	0.788187	0.408493	0.652012	0.324252		COG1538	Cell envelope biogenesis, outer membrane / Intracellular trafficking and secretion
PA0428		0.362419	0.00117452	0.380842	0.0760742	K11927	COG0513	DNA replication, recombination, and repair / Transcription / Translation, ribosomal structure and biogenesis
PA0429		0.635025	0.140008	0.283616	0.00271376
PA0430	metF	0.295956	1.47819e-05	0.183748	0.000272547	K00297	COG0685	Amino acid transport and metabolism
PA0431		0.338724	0.0015075	0.185494	0.0159239		COG0317	Signal transduction mechanisms / Transcription
PA0432	sahH	0.51359	0.0292305	0.394276	0.00788205	K01251	COG0499	Coenzyme metabolism
PA0433		1.40512	0.404179	2.30551	0.734872
PA0434		2.51845	0.0768806	4.64231	0.233458	K02014	COG1629	Inorganic ion transport and metabolism
PA0435		2.96382	0.0240112	4.07492	0.293127
PA0436		2.14748	0.321837	0.296846	0.0273372	K09017	COG1309	Transcription
PA0437	codA	0.344915	0.0154774	0.285947	0.293406	K01485	COG0402	Nucleotide transport and metabolism / General function prediction only
PA0438	codB	0.410628	0.0467614	0.524532	0.798393	K10974	COG1457	Nucleotide transport and metabolism
PA0439		2.23173	0.164298	5.275	0.187808	K00207	COG0167	Nucleotide transport and metabolism
PA0440		2.25046	0.420821	8.21698	0.194869	K00266	COG0493	Amino acid transport and metabolism / General function prediction only
PA0441		3.69288	0.0162372	12.6902	0.011321	K01464	COG0044	Nucleotide transport and metabolism
PA0442		2.86783	0.515634	2.48511	0.705662
PA0443		14.4555	0.115305	36.6871	2.8928e-12	K03457	COG1953	Nucleotide transport and metabolism / Coenzyme metabolism
PA0444		2.47729	0.0775529	8.09309	0.016098	K06016	COG0624	Amino acid transport and metabolism
PA0445		0.695755	0.449443	0.407019	0.472194	K07486	COG3547	DNA replication, recombination, and repair
PA0446		1.56679	0.574189	2.72704	0.245128		COG1804	Energy production and conversion
PA0447	gcdH	2.25276	0.109965	3.49488	0.0928143	K00252	COG1960	Lipid metabolism
PA0448		0.601983	0.309368	0.617031	0.611374		COG0583	Transcription
PA0449		0.531675	0.101085	1.20015	0.809548		COG1607	Lipid metabolism
PA0450		12.9912	2.63318e-15	10.6899	0.654709	K03306	COG0306	Inorganic ion transport and metabolism
PA0451		18.0894	0.00978494	3.74124	0.273108	K07403	COG1030	Posttranslational modification, protein turnover, chaperones
PA0452		9.84778	3.81639e-05	4.70047	0.231499		COG0330	Posttranslational modification, protein turnover, chaperones
PA0453		166.907	1.291e-58	110.781	0.102753
PA0454		0.631504	0.353716	1.25485	0.861669		COG1289	Function unknown
PA0455	dbpA	0.379324	0.00843668	0.389433	0.305641	K05591	COG0513	DNA replication, recombination, and repair / Transcription / Translation, ribosomal structure and biogenesis
PA0456		0.406268	0.00138389	0.126862	4.49378e-11	K03704	COG1278	Transcription
PA0457		0.839885	0.922668	0.662499	0.67922		COG4067	Posttranslational modification, protein turnover, chaperones
PA0457.1		0.786274	0.650393	0.554643	0.833986
PA0458		0.823521	0.64962	0.51728	0.628456
PA0459		6.2389	2.66738e-11	5.73329	0.179359	K03696	COG0542	Posttranslational modification, protein turnover, chaperones
PA0460		2.85477	0.00644514	3.12036	0.190976
PA0461		0.290783	0.000153409	0.279925	0.0135403		COG0204	Lipid metabolism
PA0462		3.28154	0.00117255	4.52267	0.0216867		COG4067	Posttranslational modification, protein turnover, chaperones
PA0463	creB	0.770169	0.697623	0.923615	0.818053	K07663	COG0745	Signal transduction mechanisms / Transcription
PA0464	creC	2.86083	0.101085	6.23184	0.000282975	K07641	COG0642	Signal transduction mechanisms
PA0465	creD	11.9056	5.49261e-15	2.69751	0.235246	K06143	COG4452	Defense mechanisms
PA0466		7.43221	1.96522e-07	3.24013	0.337432
PA0467		2.23938	0.155012	0.509536	0.944644		COG0625	Posttranslational modification, protein turnover, chaperones
PA0468		1.95897	0.0585832	2.13277	0.547342		COG4257	Defense mechanisms
PA0469		1.94982	0.229852	4.36125	0.000472024
PA0470	fiuA	3.9208	0.00196634	34.3117	1.34112e-13	K02014	COG1629	Inorganic ion transport and metabolism
PA0471		1.44972	0.218894	8.79601	4.62763e-06		COG3712	Inorganic ion transport and metabolism / Signal transduction mechanisms
PA0472		5.62328	0.0992371	5.58905	0.300157	K03088	COG1595	Transcription
PA0473		0.732925	0.57751	0.439808	0.686969		COG0625	Posttranslational modification, protein turnover, chaperones
PA0474		8.85044	0.211096	25.0515	0.236572		COG2050	Secondary metabolites biosynthesis, transport, and catabolism
PA0475		1.95973	0.444671	23.6063	0.000267246		COG1309	Transcription
PA0476		2.06613	0.0397246	1.18952	0.937349	K03457	COG1953	Nucleotide transport and metabolism / Coenzyme metabolism
PA0477		0.997027	0.852267	0.278609	0.758748		COG0583	Transcription
PA0478		1.09573	0.716387	2.98197	0.311873
PA0479		1.8238	0.323657	1.42235	0.68305		COG0583	Transcription
PA0480		2.31172	0.297411	13.2963	0.418299	K01055	COG0596	General function prediction only
PA0481		0.41005	0.105044	0.856538	0.88759
PA0482	glcB	0.982056	0.980199	0.655479	0.527851	K01638	COG2225	Energy production and conversion
PA0483		3.8114	0.249002	1.06093	1		COG0456	General function prediction only
PA0484		2.77	0.05225	1.33455	0.534465		COG2716	Amino acid transport and metabolism
PA0485		0.281173	0.000101275	0.202377	0.00326593	K05786	COG2962	General function prediction only
PA0486		0.782437	0.458279	0.97245	0.687345		COG2334	General function prediction only
PA0487		0.470165	0.0462745	0.437015	0.369804	K02019	COG2005	General function prediction only
PA0488		1.13897	0.762606	0.562828	0.991552	K05811	COG5544	General function prediction only
PA0489		2.72141	0.313814	5.54785	0.471966		COG1040	General function prediction only
PA0490		1.75212	0.246739	1.4679	0.73659
PA0491		0.899727	1	1.04278	0.997096		COG0583	Transcription
PA0492		14.313	0.123552	9.42317	0.0982775	K07160	COG1540	General function prediction only
PA0493		1.55615	0.744024	0.575672	1		COG0511	Lipid metabolism
PA0494		1.28591	0.61205	3.28748	0.448483	K01961	COG0439	Lipid metabolism
PA0495		1.64758	0.270374	4.10337	0.180296		COG2049	Amino acid transport and metabolism
PA0496		2.54001	0.307772	2.18912	0.510794		COG1984	Amino acid transport and metabolism
PA0497		3.23092	0.0240611	5.42317	0.106158
PA0498		2.96944	0.0070477	4.92806	0.0670182
PA0499		2.86742	0.211363	3.17063	0.355639		COG3121	Cell motility and secretion / Intracellular trafficking and secretion
PA0500	bioB	0.162832	1.0667e-07	0.25806	0.00962434	K01012	COG0502	Coenzyme metabolism
PA0501	bioF	0.340939	0.00535174	0.608	0.535474	K00652	COG0156	Coenzyme metabolism
PA0502		0.260247	5.26269e-05	0.392495	0.233881	K02170	COG0596	General function prediction only
PA0503		0.162551	0.000180506	0.376169	0.433366	K02169	COG2226	Coenzyme metabolism
PA0504	bioD	0.251617	0.0172775	0.727329	0.595378	K01935	COG0132	Coenzyme metabolism
PA0505		0.844796	0.559781	0.520406	0.377562
PA0506		6.56426	5.13931e-11	3.46517	0.00229576	K00257	COG1960	Lipid metabolism
PA0507		1.59604	0.500251	4.88929	0.038648	K00257	COG1960	Lipid metabolism
PA0508		3.54112	0.000163428	3.21031	0.0149772	K00257	COG1960	Lipid metabolism
PA0509	nirN	3.04803	0.00564076	1.30647	0.705662	K15864	COG2010	Energy production and conversion
PA0510		5.86595	9.20367e-07	3.91947	0.233881	K02303	COG0007	Coenzyme metabolism
PA0511	nirJ	8.60752	5.1174e-10	6.21862	0.00887241		COG0535	General function prediction only
PA0512		8.51147	4.37278e-06	3.36263	0.0490573		COG1522	Transcription
PA0513		11.9494	6.9184e-09	8.56708	0.0986835		COG1522	Transcription
PA0514	nirL	31.4741	8.28435e-07	11.6533	0.00985039		COG1522	Transcription
PA0515		17.2906	6.29771e-10	11.2787	0.153488		COG1522	Transcription
PA0516	nirF	9.07378	8.02465e-11	9.12362	0.000336009		COG3391	Function unknown
PA0517	nirC	11.7793	9.7018e-10	25.4794	7.72431e-11		COG2010	Energy production and conversion
PA0518	nirM	6.76813	4.87442e-10	6.0078	0.000463047		COG4654	Energy production and conversion
PA0519	nirS	9.96625	5.08382e-17	8.4974	1.78414e-08	K15864	COG2010	Energy production and conversion
PA0520	nirQ	2.49366	0.00784958	1.98798	0.355917	K04748	COG0714	General function prediction only
PA0521		4.54074	0.0101464	12.2992	0.00806776	K02164	COG1845	Energy production and conversion
PA0522		2.84317	0.488381	4.65514	0.427084
PA0523	norC	21.0211	7.12401e-16	34.4102	2.85655e-10	K02305
PA0524	norB	23.972	2.87323e-17	36.3701	1.66702e-16	K04561	COG3256	Inorganic ion transport and metabolism
PA0525		24.399	2.01852e-18	41.5436	7.63363e-12	K02448	COG4548	Inorganic ion transport and metabolism
PA0526		3.40765	0.0499869	2.51821	0.274143
PA0527		0.857325	0.677226	0.193566	0.0397901		COG0664	Signal transduction mechanisms
PA0527.1	rsmY	0.193067	1.58316e-10	0.176397	7.32024e-13
PA0528		1.04977	0.955725	3.86149	0.323662		COG0583	Transcription
PA0529		0.37556	0.00165248	0.235541	0.0661475		COG2258	Function unknown
PA0530		0.802272	0.571864	3.85663	0.009733	K00821	COG4992	Amino acid transport and metabolism
PA0531		1.99839	0.180097	6.23009	0.0266977		COG0518	Nucleotide transport and metabolism
PA0532		1.36764	0.58766	2.23603	0.601891
PA0533		0.846675	0.745266	0.920578	1		COG2197	Signal transduction mechanisms / Transcription
PA0534		4.36997	0.000384953	15.8357	4.75884e-07		COG0665	Amino acid transport and metabolism
PA0535		0.650469	0.325751	1.60906	0.606141		COG1396	Transcription
PA0536		2.07614	0.0162268	3.10409	0.104237	K06872	COG1512	General function prediction only
PA0537		0.830238	0.483899	0.763108	0.780706	K03744	COG1704	Function unknown
PA0538	dsbB	0.770505	0.655235	0.506048	0.773341	K03611	COG1495	Posttranslational modification, protein turnover, chaperones
PA0539		2.46474	0.3558	2.39283	0.29303		COG0697	Carbohydrate transport and metabolism / Amino acid transport and metabolism / General function prediction only
PA0540		1.1153	0.862856	0.986358	0.933554		COG3686	Function unknown
PA0541		0.572116	0.129139	0.309043	0.0821151		COG3909	Energy production and conversion
PA0542		0.458118	0.0165788	0.159185	0.000696271
PA0543		5.66608	1.7862e-05	6.21091	0.0219778	K03932	COG3509	Secondary metabolites biosynthesis, transport, and catabolism
PA0544		1.04549	0.951525	1.18441	0.901174
PA0545		5.97294	4.35908e-09	1.6781	0.298483		COG4097	Inorganic ion transport and metabolism
PA0546	metK	0.543913	0.0634322	0.296311	0.00655921	K00789	COG0192	Coenzyme metabolism
PA0547		1.10252	0.74409	0.499537	0.0935527	K03892	COG2226	Coenzyme metabolism
PA0548	tktA	0.262749	2.50094e-06	0.207176	3.36324e-07	K00615	COG0021	Carbohydrate transport and metabolism
PA0549		0.281048	0.000105437	0.23328	0.0125725
PA0550		0.396936	0.0949658	0.567183	1	K01816	COG3622	Carbohydrate transport and metabolism
PA0551		0.151923	1.58957e-09	0.100227	1.94127e-07	K03472	COG0057	Carbohydrate transport and metabolism
PA0552		0.160864	3.0932e-10	0.181961	3.6252e-07	K00927	COG0126	Carbohydrate transport and metabolism
PA0553		1.59919	0.387033	2.32551	0.798393
PA0554		0.427695	0.00734531	0.228939	4.53672e-05
PA0555		0.356233	6.45556e-05	0.265702	1.78469e-05	K01624	COG0191	Carbohydrate transport and metabolism
PA0556		0.458232	0.083421	0.610492	0.800596
PA0557		1.28726	0.714447	1.30033	0.75659		COG4319	Function unknown
PA0558		1.11098	0.604933	1.29064	1		COG2226	Coenzyme metabolism
PA0559		0.592186	0.178973	0.614277	0.650197	K07007	COG2081	General function prediction only
PA0560		0.649454	0.452063	0.663777	0.874415	K07043	COG1451	General function prediction only
PA0561		0.45966	0.0249559	0.396739	0.171541
PA0562		0.618047	0.410717	0.316585	0.595897		COG0637	General function prediction only
PA0563		0.259375	3.9564e-06	0.29017	0.00121687		COG3152	Function unknown
PA0564		1.17207	0.92889	2.41797	0.534491		COG2207	Transcription
PA0565		2.77402	0.281422	7.04919	0.0403926		COG0599	Function unknown
PA0566		1.3066	0.66633	0.434972	0.664228
PA0567		6.12293	0.424819	6.40867	0.17734		COG0401	Function unknown
PA0568		0.628007	0.104777	0.233875	0.0188027
PA0569		0.524474	0.276144	0.983367	1
PA0570		1.25415	0.896321	2.12838	0.840176
PA0571		1.08503	1	0.456175	0.284681
PA0572		41.8308	0.000165193	7.66059	0.000357547
PA0573		0.825684	0.952901	1.859	0.518712
PA0574		0.531956	0.0509347	0.39036	0.0952444		COG3177	Function unknown
PA0575		3.80195	0.0287753	2.59903	0.348341		COG5001	Signal transduction mechanisms
PA0576	rpoD	0.375836	0.000677852	0.350614	0.00165646	K03086	COG0568	Transcription
PA0577	dnaG	0.46421	0.0212608	0.340926	0.00806776	K02316	COG0358	DNA replication, recombination, and repair
PA0578		0.635724	0.260198	0.522014	0.197674	K09117	COG1610	Function unknown
PA0579	rpsU	0.322114	2.7108e-05	0.0757852	3.24292e-15	K02970	COG0828	Translation, ribosomal structure and biogenesis
PA0580		0.300218	7.862e-05	0.134303	4.51227e-05	K01409	COG0533	Posttranslational modification, protein turnover, chaperones
PA0581		0.693521	0.459459	0.300846	0.0986835	K08591	COG0344	Function unknown
PA0582	folB	0.186701	1.50467e-07	0.0901326	2.69776e-05	K01633	COG1539	Coenzyme metabolism
PA0583		0.188273	1.4783e-05	0.178379	0.00663837	K00950	COG0801	Coenzyme metabolism
PA0584		0.809581	0.383945	0.58013	0.514981	K00974	COG0617	Translation, ribosomal structure and biogenesis
PA0585		10.9326	0.0815151	5.06557	0.595378
PA0586		27.9452	4.53471e-06	6.81726	0.000452646		COG2719	Function unknown
PA0587		40.8444	1.19396e-06	5.26324	0.145063	K09786	COG2718	Function unknown
PA0588		34.7801	1.23951e-34	12.5829	0.136842	K07180	COG2766	Signal transduction mechanisms
PA0589		0.593642	0.483899	1.13656	0.978048	K02439	COG0607	Inorganic ion transport and metabolism
PA0590	apaH	0.719091	0.240167	0.385764	0.286754	K01525
PA0591		0.903782	0.884186	0.451997	0.238119	K06195	COG2967	Inorganic ion transport and metabolism
PA0592	ksgA	0.280465	0.000180159	0.285675	0.00739084	K02528	COG0030	Translation, ribosomal structure and biogenesis
PA0593	pdxA	0.415792	0.00505945	0.219663	0.0443599	K00097	COG1995	Coenzyme metabolism
PA0594	surA	0.502389	0.0366797	0.319026	0.000821415	K03771	COG0760	Posttranslational modification, protein turnover, chaperones
PA0595	ostA	0.439963	0.0040975	0.443956	0.00804897	K04744	COG1452	Cell envelope biogenesis, outer membrane
PA0596		4.29424	1.92379e-07	1.42349	0.429091	K07102	COG3178	General function prediction only
PA0597		1.46357	0.5441	1.14741	0.781633		COG1208	Cell envelope biogenesis, outer membrane / Translation, ribosomal structure and biogenesis
PA0598		1.47542	0.493898	1.76865	0.377289	K05801	COG1076	Posttranslational modification, protein turnover, chaperones
PA0599		1.27117	0.531073	1.43569	0.514239
PA0600		1.65845	0.139897	2.24022	0.0646297		COG4585	Signal transduction mechanisms
PA0601		1.27685	0.792386	0.669687	0.741901		COG2197	Signal transduction mechanisms / Transcription
PA0602		0.981766	0.798439	0.831832	0.943008	K02055	COG0687	Amino acid transport and metabolism
PA0603		0.309574	0.000337264	0.516164	0.321185	K02052	COG3842	Amino acid transport and metabolism
PA0604		0.152532	1.82866e-09	0.189315	0.000200003	K02055	COG0687	Amino acid transport and metabolism
PA0605		0.493198	0.202758	0.596311	0.877285	K02054	COG1176	Amino acid transport and metabolism
PA0606		0.400346	0.0663208	0.631713	0.675158	K02053	COG1177	Amino acid transport and metabolism
PA0607		0.431239	0.00553631	0.174266	0.00070265	K01783	COG0036	Carbohydrate transport and metabolism
PA0608		0.333512	0.000203676	0.16978	2.5774e-05	K01091	COG0546	General function prediction only
PA0609	trpE	0.350663	0.000419325	0.167238	5.01909e-07	K01657	COG0147	Amino acid transport and metabolism / Coenzyme metabolism
PA0610	prtN	4.23417	0.00543415	1.29281	0.833937
PA0611	prtR	0.902283	0.885951	0.406835	0.0389104		COG2932	Transcription
PA0612	ptrB	3.16098	0.000855132	1.11014	0.74173		COG1734	Signal transduction mechanisms
PA0613		1.85584	0.0344227	0.378589	0.171541
PA0614		0.963858	0.737184	0.218846	0.000474954
PA0615		1.66698	0.175602	0.711518	0.347796
PA0616		0.964699	0.984999	0.437405	0.0697329		COG4540	General function prediction only
PA0617		0.983405	0.950048	0.208088	0.0412773	K06903	COG3628	General function prediction only
PA0618		1.29368	0.3283	0.255058	0.000322348		COG3948	General function prediction only
PA0619		2.59126	0.0289465	0.195458	0.00489584		COG4385	General function prediction only
PA0620		1.23539	0.494815	0.262486	3.50236e-05		COG5301	General function prediction only
PA0621		1.21843	0.768239	0.268362	0.00129895
PA0622		1.61424	0.0984734	0.39839	0.00478562	K06907	COG3497	General function prediction only
PA0623		1.13513	0.526751	0.384058	0.0189263	K06908	COG3498	General function prediction only
PA0624		1.62238	0.0567402	0.3531	0.0143542
PA0625		1.50785	0.126547	0.269816	7.93178e-05		COG3941	General function prediction only
PA0626		1.18859	0.516569	0.354077	0.0239535	K06906	COG3499	General function prediction only
PA0627		2.01302	0.149488	2.6433	0.424099		COG5004	General function prediction only
PA0628		1.12767	0.51603	0.205679	0.000261474	K06905	COG3500	General function prediction only
PA0629		1.84206	0.062303	0.862116	1	K03791	COG3179	General function prediction only
PA0630		1.49532	0.379801	0.297554	0.220986
PA0631		1.24765	0.51045	0.447219	0.245128
PA0632		1.30093	0.394556	0.182359	0.00280097
PA0633		1.65567	0.078413	0.406512	0.0475379
PA0634		1.17989	0.499964	0.290638	0.0422367
PA0635		2.00822	0.0118307	0.269452	0.0223122
PA0636		0.761838	0.507333	0.183646	3.4426e-08		COG5281	Function unknown
PA0637		1.13184	0.711247	0.436159	0.229053		COG4718	Function unknown
PA0638		1.76833	0.0411321	0.645297	0.688661		COG4672	Function unknown
PA0639		1.40743	0.262317	0.33536	0.0605868		COG1310	General function prediction only
PA0640		1.27797	0.320669	0.376957	0.0565943		COG4723	Function unknown
PA0641		1.20137	0.49457	0.813799	0.429492		COG4733	Function unknown
PA0642		1.0181	0.931707	0.338747	0.0153953
PA0643		1.69745	0.0837558	0.506327	0.0495466
PA0644		0.965865	1	0.157912	0.000696271
PA0645		1.21874	0.762364	0.317759	0.268078
PA0646		1.08339	0.673942	0.255583	0.000814523
PA0647		1.59588	0.326618	0.791706	0.697702
PA0648		0.723056	0.394882	0.247715	0.00488551
PA0649	trpG	0.305153	0.000644429	0.229968	0.00130342	K01658	COG0512	Amino acid transport and metabolism / Coenzyme metabolism
PA0650	trpD	0.296652	4.84449e-05	0.170111	2.26967e-07	K00766	COG0547	Amino acid transport and metabolism
PA0651	trpC	0.223938	1.16375e-06	0.264551	0.000143523	K01609	COG0134	Amino acid transport and metabolism
PA0652		1.13604	0.797255	0.491804	0.134001	K10914	COG0664	Signal transduction mechanisms
PA0653		0.939386	0.895701	0.190317	0.0238571	K07397	COG1765	Posttranslational modification, protein turnover, chaperones
PA0654	speD	0.251602	0.000222004	0.0797987	4.80479e-07	K01611	COG1586	Amino acid transport and metabolism
PA0655		1.54536	0.264183	0.809298	0.925465	K06134	COG2941	Coenzyme metabolism
PA0656		8.78087	7.36523e-05	1.03704	1	K02503	COG0537	Nucleotide transport and metabolism / Carbohydrate transport and metabolism / General function prediction only
PA0657		2.79228	0.00164558	12.8005	1.29761e-08		COG0464	Posttranslational modification, protein turnover, chaperones
PA0658		1.02883	1	0.661573	0.60245	K07124	COG0300	General function prediction only
PA0659		0.759048	0.426249	0.567832	0.541924		COG3152	Function unknown
PA0660		0.705324	0.271469	0.37375	0.0447436	K00459	COG2070	General function prediction only
PA0661		0.86128	0.566087	0.691669	0.655706	K08973	COG1981	Function unknown
PA0662	argC	0.722243	0.362952	0.305754	0.004743	K00145	COG0002	Amino acid transport and metabolism
PA0663		0.769466	0.3959	0.50907	0.161023
PA0664		0.735685	0.247923	0.329338	0.0245208		COG1664	Cell envelope biogenesis, outer membrane
PA0665		0.563636	0.0370753	0.377726	0.0270942	K15724	COG0316	Posttranslational modification, protein turnover, chaperones
PA0666		0.591703	0.111886	1.493	0.527985	K09001	COG2377	Posttranslational modification, protein turnover, chaperones
PA0667		0.448476	0.00606985	0.385513	0.00416733		COG0739	Cell envelope biogenesis, outer membrane
PA0668	tyrZ	1.45765	0.240867	0.146174	1.18479e-10	K01866	COG0162	Translation, ribosomal structure and biogenesis
PA0669		1.41555	0.424819	3.28253	0.23451	K14162	COG0587	DNA replication, recombination, and repair
PA0670		3.63963	0.00452264	6.3938	0.0335138	K14161	COG0389	DNA replication, recombination, and repair
PA0671		5.14358	0.00662569	6.10053	0.385489		COG5404	Cell division and chromosome partitioning
PA0672	hemO	10.3935	7.57572e-10	8.23419	0.0769769	K07215	COG3230	Inorganic ion transport and metabolism
PA0673		1.44435	0.625415	4.3833	0.353674
PA0674	vreA	7.39149	0.000255532	8.91762	0.223944
PA0675	vreI	7.26146	0.00380848	6.34667	0.334535	K03088	COG1595	Transcription
PA0676	vreR	6.34844	8.59865e-05	13.6368	0.00146745		COG3712	Inorganic ion transport and metabolism / Signal transduction mechanisms
PA0677		1.03299	1	1.42205	0.895323	K02459	COG4795	Intracellular trafficking and secretion
PA0678		4.69554	0.373356	12.33	0.470885	K02457	COG2165	Cell motility and secretion / Intracellular trafficking and secretion
PA0679		2.14766	0.358657	1.26025	0.693348	K02452
PA0680		1.59389	0.772021	6.36186	0.895614	K02458
PA0681		6.43081	0.0178461	9.13537	0.260459	K02456	COG2165	Cell motility and secretion / Intracellular trafficking and secretion
PA0682		4.4873	0.00135915	2.54698	0.477038	K02460	COG3156	Intracellular trafficking and secretion
PA0683		10.4133	9.00966e-05	14.448	0.0345745	K02461
PA0684		6.38669	0.0941839	27.3029	0.15397	K02462	COG3149	Intracellular trafficking and secretion
PA0685		7.17152	1.49141e-05	5.83493	0.208071	K02453	COG1450	Cell motility and secretion / Intracellular trafficking and secretion
PA0686		2.88215	0.148978	0.821591	0.790395	K02454	COG2804	Cell motility and secretion / Intracellular trafficking and secretion
PA0687		5.16864	0.040857	6.89167	0.345274	K02455	COG1459	Cell motility and secretion / Intracellular trafficking and secretion
PA0688		5.37216	0.0117936	37.8358	3.28826e-07		COG0226	Inorganic ion transport and metabolism
PA0689		2.57931	0.108614	0.932784	1		COG0226	Inorganic ion transport and metabolism
PA0690		2.28511	0.00281575	3.59431	0.00795622
PA0691		3.55136	0.164039	4.13815	0.371685	K07487	COG3666	DNA replication, recombination, and repair
PA0692		6.85676	2.34968e-05	7.51011	0.0634855		COG2831	Intracellular trafficking and secretion
PA0693		6.10475	0.000588778	18.3669	9.79423e-05	K03561	COG5306	Function unknown
PA0694		0.977122	0.864115	6.93077	0.233858	K03559	COG0848	Intracellular trafficking and secretion
PA0695		3.87235	0.127096	10.2294	0.283405
PA0696		3.60708	0.02932	6.90696	0.158764
PA0697		2.34231	0.494822	4.45823	0.360106
PA0698		1.95303	0.453679	2.07262	0.52591
PA0699		1.65223	0.66633	9.95886	0.0532984	K01802	COG0760	Posttranslational modification, protein turnover, chaperones
PA0700		2.57663	0.295414	1.55083	0.941992
PA0701		2.58864	0.128685	5.5261	0.176973		COG0583	Transcription
PA0702		0.80885	0.804797	1.66499	0.728219		COG3000	Lipid metabolism
PA0703		0.996743	0.89578	0.961711	0.774485
PA0704		0.791191	0.554449	0.898327	1	K01426	COG0154	Translation, ribosomal structure and biogenesis
PA0705	migA	0.454612	0.010122	0.172443	9.8997e-06	K12987	COG1215	Cell envelope biogenesis, outer membrane
PA0706		0.439558	0.0128207	0.284116	0.0347547	K00638	COG0110	General function prediction only
PA0707	toxR	5.21104	0.000226445	2.06741	0.453229
PA0708		1.3399	0.404179	2.64152	0.355917		COG0583	Transcription
PA0709		2.32838	0.422	9.38347	0.418488		COG1359	Function unknown
PA0710		1.8206	0.627805	4.54217	0.568765	K01759	COG0346	Amino acid transport and metabolism
PA0711		1.30564	0.784847	2.70362	0.782916	K03824	COG3153	General function prediction only
PA0712		0.646971	0.269456	0.707318	0.611191	K09982	COG3811	Function unknown
PA0713		127.237	7.26242e-54	44.3569	2.59338e-06
PA0714		91.0521	4.77625e-44	26.8323	4.50366e-08
PA0714.1		5.74015	1.70951e-09	3.33877	0.245128
PA0715		0.561578	0.0342141	0.260081	1.66458e-05		COG3344	DNA replication, recombination, and repair
PA0716		0.416903	0.00156427	0.334076	0.000644172		COG0410	Amino acid transport and metabolism
PA0717		1.7111	0.65551	1.53393	1
PA0718		4.23318	0.0314629	2.53659	0.575068
PA0719		1.74071	0.245393	4.75891	0.0329392
PA0720		0.697498	0.473254	0.760975	0.737419
PA0721		1.24617	0.727535	3.72843	0.802952
PA0722		1.10658	0.813144	0.296785	0.221835
PA0723	coaB	1.16164	0.884673	0.736637	0.895125
PA0724		3.87965	0.000442629	4.8968	0.0553548
PA0725		1.38256	0.725258	6.41502	0.808997
PA0726		2.18679	0.250749	4.56658	0.260008	K10954	COG4128	General function prediction only
PA0727		1.52561	0.195504	1.28646	0.606795
PA0728		0.742496	0.748514	0.943429	0.861123		COG4974	DNA replication, recombination, and repair
PA0729		1.61195	0.198603	0.894645	1		COG3668	General function prediction only
PA0730		0.418473	0.0156122	0.391013	0.278341		COG0596	General function prediction only
PA0731		2.35618	0.0111002	2.70128	0.238125
PA0732		2.19711	0.173416	3.17371	0.204801		COG1376	Function unknown
PA0733		1.13898	0.849177	0.541245	0.801919	K06183	COG1187	Translation, ribosomal structure and biogenesis
PA0734		2.88318	0.377591	2.75358	0.741895
PA0735		0.49908	0.124642	0.872956	0.872416
PA0736		0.365292	0.0151243	0.42291	0.475512
PA0737		12.2603	1.32796e-07	18.4441	0.000189041
PA0738		17.8488	5.07401e-05	33.8536	4.14875e-05		COG3776	Function unknown
PA0739		12.5962	7.51756e-10	11.7569	1.41424e-05		COG0583	Transcription
PA0740		1.43362	0.449732	1.99465	0.429091		COG2015	Secondary metabolites biosynthesis, transport, and catabolism
PA0741		1.94101	0.130968	0.799608	1	K07118	COG2910	General function prediction only
PA0742		4.60668	0.180241	5.35285	0.537606
PA0743		6.81811	1.40249e-06	4.7324	0.128658	K00020	COG2084	Lipid metabolism
PA0744		1.43041	0.411612	1.93942	0.523151		COG1024	Lipid metabolism
PA0745		1.47023	0.417973	1.46662	0.650282		COG1024	Lipid metabolism
PA0746		2.42348	0.0253826	3.29765	0.34218	K00257	COG1960	Lipid metabolism
PA0747		2.50861	0.00750847	2.30719	0.473741	K00140	COG1012	Energy production and conversion
PA0748		1.35184	0.501831	3.97819	0.0877734
PA0749		0.43822	0.135549	0.672003	0.699452		COG2720	Defense mechanisms
PA0750		0.567679	0.102193	0.856509	0.580399	K03648	COG0692	DNA replication, recombination, and repair
PA0751		1.26539	0.885951	0.810755	0.761185	K07120	COG3180	General function prediction only
PA0752		1.26372	0.713818	1.53849	0.915705	K07793	COG3333	Function unknown
PA0753		1.88216	0.733436	2.00517	0.989732	K07794
PA0754		10.5313	2.273e-11	32.5835	1.1404e-13	K07795	COG3181	Function unknown
PA0755	opdH	4.95478	0.00742087	2.91386	0.435469
PA0756		0.414908	0.0538986	0.34347	0.34491	K07774	COG0745	Signal transduction mechanisms / Transcription
PA0757		0.4849	0.052728	0.639044	0.62371	K07649	COG0642	Signal transduction mechanisms
PA0758		1.04478	1	0.471026	0.305485		COG1639	Signal transduction mechanisms
PA0759		1.35102	0.426735	1.15318	1	K06980	COG0354	General function prediction only
PA0760		0.2928	1.51835e-05	0.0669661	1.60177e-11	K09159	COG2938	Function unknown
PA0761	nadB	0.971078	0.892142	0.609226	0.41155	K00278	COG0029	Coenzyme metabolism
PA0762	algU	4.64702	0.00840443	2.40842	0.275627	K03088	COG1595	Transcription
PA0763	mucA	3.96262	0.000756066	3.81857	0.0315034	K03597	COG3073	Signal transduction mechanisms
PA0764	mucB	2.62069	0.00336273	2.20593	0.137324	K03598	COG3026	Signal transduction mechanisms
PA0765	mucC	0.626332	0.0915438	0.359518	0.0496618	K03803	COG3086	Signal transduction mechanisms
PA0766	mucD	0.317683	2.2639e-05	0.297033	0.000499627	K01362	COG0265	Posttranslational modification, protein turnover, chaperones
PA0767	lepA	0.32362	0.000145041	0.137829	3.51027e-07	K03596	COG0481	Cell envelope biogenesis, outer membrane
PA0768	lepB	0.317921	5.07401e-05	0.241667	7.50924e-05	K03100	COG0681	Intracellular trafficking and secretion
PA0769		0.57671	0.0834119	0.236442	0.00131005
PA0770		0.544191	0.0301488	0.131473	1.11118e-05	K03685	COG0571	Transcription
PA0771		0.396303	0.00107385	0.146555	1.01314e-06	K03595	COG1159	General function prediction only
PA0772	recO	0.360694	0.000403871	0.203135	0.0328911	K03584	COG1381	DNA replication, recombination, and repair
PA0773	pdxJ	0.23648	4.01194e-05	0.186788	0.0064681	K03474	COG0854	Coenzyme metabolism
PA0774		0.215671	9.14772e-05	0.30425	0.112601	K15257	COG2227	Coenzyme metabolism
PA0775		0.321456	0.0304365	0.239533	0.303164	K15256	COG4106	General function prediction only
PA0776		3.50662	0.0665808	4.99808	0.202393
PA0777		1.26365	0.791285	2.18734	0.800596	K02030	COG0834	Amino acid transport and metabolism / Signal transduction mechanisms
PA0778		1.17333	0.887597	1.98231	0.490182	K14475	COG5513	Function unknown
PA0779		0.729257	0.479682	3.03867	0.00887872	K01338	COG0466	Posttranslational modification, protein turnover, chaperones
PA0780	pruR	6.30548	0.0786532	15.093	8.16109e-09		COG2207	Transcription
PA0781		2.17969	0.235931	31.137	0.000245738	K02014	COG1629	Inorganic ion transport and metabolism
PA0782	putA	1.62852	0.35319	1.31991	0.653834	K13821	COG4230	Energy production and conversion
PA0783	putP	0.597346	0.0791246	0.759701	1	K11928	COG0591	Amino acid transport and metabolism / General function prediction only
PA0784		1.10536	0.805489	0.655371	0.922311		COG0583	Transcription
PA0785		0.519594	0.479743	1.20325	1	K01118	COG1182	Lipid metabolism
PA0786		1.0018	0.970864	1.68555	0.608965	K11741	COG2076	Inorganic ion transport and metabolism
PA0787		0.656239	0.281162	0.684553	0.803999		COG4637	General function prediction only
PA0788		37.0428	1.23288e-08	10.554	0.000243617		COG0744	Cell envelope biogenesis, outer membrane
PA0789		0.678619	0.49646	0.765477	0.604711	K03293	COG1113	Amino acid transport and metabolism
PA0790		7.77473	2.58259e-05	21.2802	0.000221078	K07090	COG0730	General function prediction only
PA0791		1.492	0.471132	2.03698	0.504615		COG2207	Transcription
PA0792	prpD	4.55245	1.56149e-05	11.6774	0.0476992	K01720	COG2079	General function prediction only
PA0793		0.344614	0.109871	0.637431	0.701003	K09788	COG2828	Function unknown
PA0794		0.508326	0.155604	0.818847	0.767191	K01681	COG1048	Energy production and conversion
PA0795	prpC	0.285834	0.00058887	0.409705	0.266074	K01659	COG0372	Energy production and conversion
PA0796	prpB	0.394919	0.0112499	0.754754	0.875529	K03417	COG2513	Carbohydrate transport and metabolism
PA0797		1.19945	0.812934	1.48804	0.784407		COG1802	Transcription
PA0798	pmtA	3.41323	0.0658583	2.66963	0.962278		COG2226	Coenzyme metabolism
PA0799		0.408237	0.0225425	0.670311	0.758748		COG0553	Transcription / DNA replication, recombination, and repair
PA0800		1.93571	0.400148	6.14736	0.139959
PA0801		0.880599	0.934093	1.72117	0.708317		COG3182	Function unknown
PA0802		1.50636	0.601091	0.342588	1
PA0803		4.12052	0.112365	19.7167	0.00708544		COG2764	Function unknown
PA0804		1.02785	0.989284	1.253	1		COG0656	General function prediction only
PA0805		1.64774	0.467934	0.60238	0.177574
PA0806		58.8023	1.53775e-29	45.3682	2.53331e-09		COG4270	Function unknown
PA0807		11.7371	9.01688e-15	7.93669	0.186929	K01447	COG3023	Cell envelope biogenesis, outer membrane
PA0808		7.31124	0.00343565	2.94926	0.957239		COG3832	Function unknown
PA0809		0.710768	0.720306	0.955208	1	K03322	COG1914	Inorganic ion transport and metabolism
PA0810		1.17768	0.942629	1.90011	0.853635	K01560	COG1011	General function prediction only
PA0811		3.99915	0.000240811	14.8482	4.64771e-07		COG2223	Inorganic ion transport and metabolism
PA0812		2.46853	0.329117	6.10401	0.419139
PA0813		6.22212	0.00834461	22.9539	0.172147		COG0520	Posttranslational modification, protein turnover, chaperones
PA0814		7.02655	0.252998	9.66661	0.478204
PA0815		1.8763	0.0484816	4.45733	0.0172206		COG0583	Transcription
PA0816		1.90596	0.108348	1.78557	0.38171		COG0583	Transcription
PA0817		2.97189	0.139882	2.92365	1	K06991	COG3565	General function prediction only
PA0818		5.83508	0.0909021	1.64238	0.680796
PA0819		6.23108	0.159697	1.42326	0.737273
PA0820		0.62137	0.0970137	0.215781	7.10018e-05	K07453	COG3183	Defense mechanisms
PA0821		2.32344	0.0146374	1.29023	0.583611
PA0822		1.48364	0.317029	0.953504	0.998826
PA0823		1.21111	0.926279	5.49076	0.434484
PA0824		11.6988	0.0865909	25.0138	0.0634855		COG4104	Function unknown
PA0825		2.96275	0.301478	5.85404	0.387413		COG2314	Function unknown
PA0826		2.19674	0.0102196	1.74963	0.343934
PA0826.1	ssrA	NA	NA	NA	NA	K15035
PA0826.2		0.336926	2.32331e-05	0.162975	6.60885e-13
PA0827		1.10624	0.967927	0.779838	1
PA0828		2.41806	0.295414	3.37261	0.72933		COG1309	Transcription
PA0829		2.14184	0.136975	7.11328	0.00775412		COG0596	General function prediction only
PA0830		3.94473	0.000502471	2.66142	0.345377	K07044	COG3687	General function prediction only
PA0831	oruR	0.910577	0.820569	0.674068	0.494298		COG2207	Transcription
PA0832		0.526253	0.138603	0.883586	0.785755		COG0491	General function prediction only
PA0833		1.47655	0.166475	1.13937	0.844016		COG2885	Cell envelope biogenesis, outer membrane
PA0834		0.542833	0.150454	0.453259	0.398587		COG0204	Lipid metabolism
PA0835		1.2868	0.794451	0.52744	0.384514	K13788	COG0280	Energy production and conversion
PA0836	ackA	1.04189	0.885872	0.706345	0.584728	K00925	COG0282	Energy production and conversion
PA0836.1		1.3707	0.820569	0	1
PA0837	slyD	0.409321	0.000449341	0.18225	8.20475e-09	K03775	COG1047	Posttranslational modification, protein turnover, chaperones
PA0838		0.628728	0.142796	0.421906	0.0888256	K00432	COG0386	Posttranslational modification, protein turnover, chaperones
PA0839		0.868117	0.723178	0.976192	0.695344	K16137	COG1309	Transcription
PA0840		2.31124	0.0297515	7.19612	0.000930538		COG1902	Energy production and conversion
PA0841		1.19648	0.735361	1.20141	0.712935		COG1307	Function unknown
PA0842		6.1507	0.0231884	6.47896	0.369984		COG0438	Cell envelope biogenesis, outer membrane
PA0843	plcR	5.20967	0.0318267	7.64276	0.220837
PA0844	plcH	14.0036	2.08406e-14	45.7455	1.85133e-22	K01114	COG3511	Cell envelope biogenesis, outer membrane
PA0845		24.0854	3.47322e-24	17.8257	9.82848e-07
PA0846		0.726171	0.385017	0.623354	0.475486	K06203	COG2981	Amino acid transport and metabolism
PA0847		1.78559	0.161847	1.98968	0.376116		COG3322	Signal transduction mechanisms
PA0848		2.06856	0.172529	13.3247	0.0124562	K03386	COG0450	Posttranslational modification, protein turnover, chaperones
PA0849		3.82064	0.0359934	5.17176	0.00305626	K00384	COG0492	Posttranslational modification, protein turnover, chaperones
PA0850		3.29903	0.153393	3.17071	0.492453
PA0851		1.42473	0.868478	1.24704	0.690082	K01754	COG1171	Amino acid transport and metabolism
PA0852	cbpD	33.1491	0.000117683	6.8443	0.00387621	K03933	COG3397	Function unknown
PA0853		1.59133	0.419507	1.50576	0.537279		COG2249	General function prediction only
PA0854		2.03803	0.0678567	2.12056	0.197531	K01679	COG0114	Energy production and conversion
PA0855		14.139	0.101085	1.57438	0.70102
PA0856		0.740627	0.291914	0.416171	0.0634156	K09924	COG3184	Function unknown
PA0857	bolA	0.841177	0.496378	0.505028	0.74021	K05527	COG0271	Signal transduction mechanisms
PA0858		0.734364	0.437848	1.01876	0.800085	K07146	COG1054	General function prediction only
PA0859		0.761084	0.487303	0.480875	0.798393	K07396	COG3531	Posttranslational modification, protein turnover, chaperones
PA0860		1.3336	0.255476	6.99382	0.339381	K06148	COG1132	Defense mechanisms
PA0861		1.61331	0.208251	0.598311	0.18942		COG2200	Signal transduction mechanisms
PA0862		0.841816	0.402928	0.42397	0.0241276		COG5424	Coenzyme metabolism
PA0863		2.1601	0.195496	8.41027	0.0112319		COG0604	Energy production and conversion / General function prediction only
PA0864		1.20448	0.740689	3.21449	0.893228		COG2207	Transcription
PA0865		30.9553	0.0257563	17.8075	0.000203467	K00457	COG3185	Amino acid transport and metabolism / General function prediction only
PA0866		4.83827	1.07501e-07	4.58415	0.0724225	K11734	COG1113	Amino acid transport and metabolism
PA0867	mliC	0.375758	0.00770257	0.463718	0.415126		COG3895	General function prediction only
PA0868		1.06753	1	4.26143	0.365148	K15034	COG1186	Translation, ribosomal structure and biogenesis
PA0869	pbpG	0.601965	0.0760194	0.352036	0.171541	K07262	COG1686	Cell envelope biogenesis, outer membrane
PA0870	phhC	8.66262	0.000352429	12.6242	0.140645	K00832	COG1448	Amino acid transport and metabolism
PA0871	phhB	3.35319	0.000780915	4.06708	0.190976	K01724	COG2154	Coenzyme metabolism
PA0872	phhA	42.4464	1.60183e-05	25.3499	0.000122037	K00500	COG3186	Amino acid transport and metabolism
PA0873	phhR	2.42413	0.00798254	3.05296	0.140334	K03721	COG3283	Transcription / Amino acid transport and metabolism
PA0874		2.89472	0.0318507	4.51943	0.22582
PA0875		4.73755	0.000727837	7.93129	0.00506919		COG1289	Function unknown
PA0876		0.889846	0.799772	0.583904	1		COG0583	Transcription
PA0877		3.68964	0.00049542	4.60352	0.226765		COG0583	Transcription
PA0878		1.94805	0.551091	22.3508	0.00329327	K09709	COG3777	Function unknown
PA0879		2.75331	0.238833	29.4487	0.000688209	K00249	COG1960	Lipid metabolism
PA0880		0.437841	1	17.3756	0.101233		COG0346	Amino acid transport and metabolism
PA0881		259.652	1.55663e-64	183.819	0.0103105		COG2079	General function prediction only
PA0882		4.60941	0.0178908	31.6469	2.13811e-07		COG1804	Energy production and conversion
PA0883		8.47888	0.0178375	32.9574	7.19338e-07	K01644	COG2301	Carbohydrate transport and metabolism
PA0884		1.50794	0.554516	11.0917	0.0196232		COG1638	Carbohydrate transport and metabolism
PA0885		2.55218	0.246723	10.5861	0.0823974	K11689	COG3090	Carbohydrate transport and metabolism
PA0886		1.18787	0.854585	4.36225	0.138114	K11690	COG1593	Carbohydrate transport and metabolism
PA0887	acsA	0.0371751	3.27485e-06	0.262607	0.1039	K01895	COG0365	Lipid metabolism
PA0887.1		3.03646	0.132257	1.49298	0.497709
PA0888	aotJ	0.523981	0.0145906	0.247161	0.00059823	K10022	COG0834	Amino acid transport and metabolism / Signal transduction mechanisms
PA0889	aotQ	0.95595	0.870573	0.490917	0.16735	K10024	COG4215	Amino acid transport and metabolism
PA0890	aotM	0.494208	0.0295625	0.243501	0.0723471	K10023	COG4160	Amino acid transport and metabolism
PA0891		0.553357	0.0789336	0.27115	0.137252	K06987	COG3608	General function prediction only
PA0892	aotP	0.553233	0.0352062	0.198803	0.0180211	K10025	COG4598	Amino acid transport and metabolism
PA0893	argR	0.652729	0.143988	0.451709	0.557299		COG4977	Transcription
PA0894		1.73929	0.496903	2.67038	0.490014
PA0895	aruC	1.74279	0.0654027	1.135	0.619948	K00821	COG4992	Amino acid transport and metabolism
PA0896	aruF	1.15193	0.904681	0.870691	0.78899	K00673	COG3138	Amino acid transport and metabolism
PA0897	aruG	1.02906	0.938037	1.1587	0.825642	K00673	COG3138	Amino acid transport and metabolism
PA0898	aruD	1.00971	0.952901	0.915905	0.749671	K06447	COG1012	Energy production and conversion
PA0899	aruB	1.05115	1	0.848164	1	K01484	COG3724	Amino acid transport and metabolism
PA0900		0.7065	0.402594	0.998804	0.868605
PA0901	aruE	1.18715	0.502732	0.6534	0.607359	K05526	COG2988	Amino acid transport and metabolism
PA0902		0.391447	0.00513564	0.300083	0.102143	K01620	COG2008	Amino acid transport and metabolism
PA0903	alaS	0.244077	1.9872e-07	0.146512	2.60407e-10	K01872	COG0013	Translation, ribosomal structure and biogenesis
PA0904	lysC	0.254623	5.40349e-07	0.170561	3.74848e-08	K00928	COG0527	Amino acid transport and metabolism
PA0905	rsmA	1.38264	0.42186	0.914244	0.76691	K03563	COG1551	Signal transduction mechanisms
PA0906		1.03031	0.887597	0.361656	0.225067		COG2932	Transcription
PA0907		4.38848	4.89956e-05	2.79418	0.142714
PA0908		1.87845	0.151051	0.270286	0.530904
PA0909		1.35857	0.443648	0.678326	0.967375
PA0910		3.11955	0.0359634	3.40726	0.471362
PA0911		0.759331	0.602049	0.464002	0.271897
PA0912		2.99547	0.258264	4.61467	0.297323
PA0913	mgtE	0.518864	0.0276698	0.339485	0.000496143	K06213	COG2239	Inorganic ion transport and metabolism
PA0914		0.566373	0.266233	0.593162	1
PA0915		0.396338	0.104771	0.520318	0.525795		COG4807	Function unknown
PA0916		0.307482	0.000306855	0.189617	0.00023669	K14441	COG0621	Translation, ribosomal structure and biogenesis
PA0917		1.36806	0.462997	0.742571	0.798089	K03549	COG3158	Inorganic ion transport and metabolism
PA0918		22.1643	3.44654e-12	32.9726	6.19416e-09	K12262	COG3038	Energy production and conversion
PA0919		2.23976	0.00553631	1.22571	0.780266		COG3946	Intracellular trafficking and secretion
PA0920		0.97079	0.977288	1.66027	0.481775	K14205	COG2898	Function unknown
PA0921		0.304344	0.00534993	0.398913	0.618384
PA0922		1.26293	0.393277	0.4623	0.179359
PA0923	dinB	0.881892	0.836648	0.651758	0.660571	K02346	COG0389	DNA replication, recombination, and repair
PA0924		0.581686	0.429535	2.35394	0.51012	K07014	COG3083	General function prediction only
PA0925		0.210303	0.000337264	0.171133	0.0628671	K03668	COG3187	Posttranslational modification, protein turnover, chaperones
PA0926		1.04842	0.810862	1.5815	0.365582
PA0927	ldhA	0.731189	0.451321	0.412068	0.512704	K03778	COG1052	Energy production and conversion / Coenzyme metabolism / General function prediction only
PA0928	gacS	0.889127	0.767824	0.563681	0.453458	K07678	COG0642	Signal transduction mechanisms
PA0929		1.77843	0.269008	1.99969	0.421453		COG0745	Signal transduction mechanisms / Transcription
PA0930		1.37078	0.403488	1.06418	0.836119		COG0642	Signal transduction mechanisms
PA0931	pirA	3.37691	0.00118422	3.05179	0.0984546	K16089	COG4771	Inorganic ion transport and metabolism
PA0932	cysM	0.394376	0.00244253	0.204663	0.000690901	K12339	COG0031	Amino acid transport and metabolism
PA0933	ygcA	0.482219	0.00653315	0.353038	0.00202402	K03215	COG2265	Translation, ribosomal structure and biogenesis
PA0934	relA	0.427916	0.00185446	0.269188	3.11052e-05	K00951	COG0317	Signal transduction mechanisms / Transcription
PA0935		0.568704	0.193757	0.518549	0.369984	K04765	COG3956	General function prediction only
PA0936		0.894287	0.684628	0.626588	0.197762	K12979	COG3555	Posttranslational modification, protein turnover, chaperones
PA0937		0.328907	0.000245649	0.195461	5.68352e-05	K09912	COG3122	Function unknown
PA0938		0.29981	5.90898e-06	0.2181	5.63911e-06		COG3765	Cell envelope biogenesis, outer membrane
PA0939		1.53421	0.484295	4.82646	0.564837		COG4568	Transcription
PA0940		1.53282	0.603077	7.12602	0.701003
PA0941		2.34246	0.130855	2.35479	0.619699
PA0942		3.41393	3.3268e-05	2.46404	0.356771		COG1846	Transcription
PA0943		0.521195	0.0338959	0.578832	0.236572
PA0944	purN	0.532425	0.0238418	0.352598	0.0192121	K11175	COG0299	Nucleotide transport and metabolism
PA0945	purM	0.324267	0.000149772	0.142429	6.29108e-06	K01933	COG0150	Nucleotide transport and metabolism
PA0946		0.346397	0.00319474	0.388724	0.135701	K09938	COG3249	Function unknown
PA0947		0.411189	0.0196305	0.175451	0.00148388	K10763	COG0593	DNA replication, recombination, and repair
PA0948		0.223976	0.000390839	0.0928696	0.00329694		COG3308	Function unknown
PA0949	wrbA	0.33418	0.00280024	0.220004	0.014289	K03809	COG0655	General function prediction only
PA0950		0.678582	0.319648	0.520749	0.547342	K00537	COG1393	Inorganic ion transport and metabolism
PA0951		0.547544	0.0733522	0.642871	0.60063	K07058	COG1295	Replication, recombination, and repair
PA0952		44.183	1.79038e-08	15.0577	3.01081e-06
PA0953		0.716389	0.334686	0.304036	0.0633456		COG0526	Posttranslational modification, protein turnover, chaperones / Energy production and conversion
PA0954		1.38951	0.444671	1.3011	1	K01512	COG1254	Energy production and conversion
PA0955		0.251041	2.37304e-06	0.231886	0.00113771
PA0956	proS	0.287515	1.39991e-05	0.148719	3.18706e-08	K01881	COG0442	Translation, ribosomal structure and biogenesis
PA0957		0.847263	0.818514	0.886444	1		COG2050	Secondary metabolites biosynthesis, transport, and catabolism
PA0958	oprD	0.297441	3.41567e-06	0.0997576	3.1651e-16
PA0959		2.50817	0.00106244	1.34909	0.682321		COG0537	Nucleotide transport and metabolism / Carbohydrate transport and metabolism / General function prediction only
PA0960		1.3939	0.49026	0.482048	0.54932	K03745	COG2900	Function unknown
PA0961		0.292015	0.00292251	0.26856	0.255141	K03704	COG1278	Transcription
PA0962		2.03528	0.0110088	0.771261	0.67438	K04047	COG0783	Inorganic ion transport and metabolism
PA0963	aspS	0.28373	1.43317e-05	0.197393	5.61441e-08	K01876	COG0173	Translation, ribosomal structure and biogenesis
PA0964	pmpR	0.182527	6.29771e-10	0.124626	1.15941e-11		COG0217	Function unknown
PA0965	ruvC	0.203499	7.88322e-07	0.0820234	1.15874e-05	K01159	COG0817	DNA replication, recombination, and repair
PA0966	ruvA	0.373131	0.000964074	0.163157	0.000116161	K03550	COG0632	DNA replication, recombination, and repair
PA0967	ruvB	0.470998	0.00702315	0.217284	0.000201568	K03551	COG2255	DNA replication, recombination, and repair
PA0968		0.623236	0.102005	0.299875	0.00326552	K01075	COG0824	General function prediction only
PA0969	tolQ	1.07028	0.951807	0.395114	0.0335538	K03562	COG0811	Intracellular trafficking and secretion
PA0970	tolR	0.455586	0.00911456	0.253284	0.000920179	K03560	COG0848	Intracellular trafficking and secretion
PA0971	tolA	0.487442	0.00731963	0.264937	9.3566e-05	K03646	COG0810	Cell envelope biogenesis, outer membrane
PA0972	tolB	0.335881	6.64161e-05	0.19182	1.06851e-07	K03641	COG0823	Intracellular trafficking and secretion
PA0973	oprL	0.336961	2.48256e-05	0.141065	3.15773e-12	K03640	COG2885	Cell envelope biogenesis, outer membrane
PA0974		0.632461	0.0957426	0.323426	0.0041748		COG1729	Function unknown
PA0975		0.794858	0.416495	0.359947	0.107386	K10026	COG0602	Posttranslational modification, protein turnover, chaperones
PA0976		1.96598	0.111638	2.76495	0.174316	K06920	COG0603	General function prediction only
PA0977		1.2426	0.835541	1.22785	0.652887
PA0978		1.03765	0.980283	0.782498	1	K07497	COG2801	DNA replication, recombination, and repair
PA0979		1.95468	0.308628	2.59067	0.905263	K07483	COG2963	DNA replication, recombination, and repair
PA0980		3.5066	0.0140924	2.98286	0.546393
PA0981		2.35672	0.0252511	1.74852	0.665288
PA0982		1.02431	0.778269	0.229934	0.00391234		COG1651	Posttranslational modification, protein turnover, chaperones
PA0983		3.16819	0.00322905	1.57146	1	K07483	COG2963	DNA replication, recombination, and repair
PA0984		1.11274	0.740749	0.68648	0.498261
PA0985		2.31783	0.0109804	0.519604	0.133651
PA0986		1.26583	0.706933	0.769295	1	K07497
PA0987		1.50129	0.265741	0.509682	0.963118	K07497	COG2801	DNA replication, recombination, and repair
PA0988		0.430129	0.00891568	0.208435	0.0024367	K07107	COG0824	General function prediction only
PA0989		0.387483	0.0352764	0.298298	0.349294
PA0990		3.13114	0.0336692	4.80702	0.16999		COG1051	Nucleotide transport and metabolism
PA0991		0.937938	0.739716	0.222794	0.318178		COG2198	Signal transduction mechanisms
PA0992		1.09669	0.979848	0.702024	1		COG3539	Cell motility and secretion / Intracellular trafficking and secretion
PA0993		7.24514	1.53958e-06	6.57481	0.165973		COG3121	Cell motility and secretion / Intracellular trafficking and secretion
PA0994		2.3098	0.0113538	9.97729	0.616483	K07347	COG3188	Cell motility and secretion / Intracellular trafficking and secretion
PA0995		0.749528	0.394608	1.05096	0.948379	K00567	COG0350	DNA replication, recombination, and repair
PA0996	pqsA	61.4025	0.0148898	8.82143	0.321185		COG0365	Lipid metabolism
PA0997	pqsB	62.9424	0.0876389	8.24973	0.146115		COG0332	acyl-carrier-protein
PA0998	pqsC	22.4965	0.0846799	5.57661	0.228192		COG0332	acyl-carrier-protein
PA0999	pqsD	15.3591	0.202857	4.75609	0.264656	K00648	COG0332	acyl-carrier-protein
PA1000	pqsE	10.0965	0.138933	5.24391	0.418037		COG0491	General function prediction only
PA1001	phnA	10.2981	0.132155	3.48342	0.20815	K01657	COG0147	Amino acid transport and metabolism / Coenzyme metabolism
PA1002	phnB	9.50217	0.205038	4.30368	0.523709	K01658	COG0512	Amino acid transport and metabolism / Coenzyme metabolism
PA1003	mvfR	1.77005	0.205262	0.966784	1		COG0583	Transcription
PA1004	nadA	1.03856	0.662985	1.12714	0.906953	K03517	COG0379	Coenzyme metabolism
PA1005		0.437992	0.013541	0.369573	0.130249		COG4783	General function prediction only
PA1006		0.380888	0.0152269	0.266962	0.0814801		COG0425	Posttranslational modification, protein turnover, chaperones
PA1007		0.303401	4.81386e-05	0.1584	3.17665e-05	K03548	COG0628	General function prediction only
PA1008		0.147717	1.29754e-10	0.159017	1.42633e-07	K03564	COG1225	Posttranslational modification, protein turnover, chaperones
PA1009		0.520343	0.0732161	3.00695	0.0250664	K03567	COG2716	Amino acid transport and metabolism
PA1010	dapA	0.368902	0.000718718	0.212625	8.25903e-06	K01714	COG0329	Amino acid transport and metabolism / Cell envelope biogenesis, outer membrane
PA1011		0.220442	1.1957e-07	0.156878	4.22117e-08	K07287	COG3317	Cell envelope biogenesis, outer membrane
PA1012		0.279864	8.96786e-07	0.163931	6.97973e-07		COG1235	General function prediction only
PA1013	purC	0.200008	7.85894e-10	0.109642	1.65507e-12	K01923	COG0152	Nucleotide transport and metabolism
PA1014		0.369385	0.00206927	0.354464	0.0191366		COG1215	Cell envelope biogenesis, outer membrane
PA1015		3.15332	0.0128068	9.45749	0.000466751		COG1414	Transcription
PA1016		0.615303	0.452604	2.01326	0.434418		COG0183	Lipid metabolism
PA1017	pauA	1.8467	0.197499	2.33962	0.22079		COG1042	Energy production and conversion
PA1018		0.766224	0.984999	1.01629	0.642113		COG2030	Lipid metabolism
PA1019	mucK	0.852257	0.927823	3.53099	0.266997	K08196	COG2814	Carbohydrate transport and metabolism
PA1020		0.834115	1	1.65653	0.685698		COG1960	Lipid metabolism
PA1021		1.56031	0.485921	3.72574	0.464172		COG1024	Lipid metabolism
PA1022		0.742092	0.619105	1.22599	0.570627	K00257	COG1960	Lipid metabolism
PA1023		0.463915	0.112365	0.761618	1		COG1028	Secondary metabolites biosynthesis, transport, and catabolism / General function prediction only
PA1024		0.505189	0.656365	0.809075	1	K00459	COG2070	General function prediction only
PA1025		0.655568	0.733277	0.635693	1
PA1026		6.13235	0.0135713	11.5549	5.98048e-09
PA1027		10.093	4.15867e-13	5.59515	0.051973	K00128	COG1012	Energy production and conversion
PA1028		1.59389	0.373356	2.43452	0.437473		COG0665	Amino acid transport and metabolism
PA1029		4.43446	8.93502e-06	3.23666	0.220054
PA1030		2.77831	0.0211513	1.64153	0.619948
PA1030.1		3.75246	0.0129154	0.927046	0.972211
PA1031		0.513916	0.0574745	0.264002	0.00739772	K09760	COG1322	General function prediction only
PA1032	quiP	0.653721	0.0825066	0.651354	0.369296	K07116	COG2366	General function prediction only
PA1033		1.20508	0.882941	2.76719	0.133651	K00799	COG0625	Posttranslational modification, protein turnover, chaperones
PA1034		1.75183	0.167788	0.979896	0.966999		COG0653	Intracellular trafficking and secretion
PA1035		1.01767	0.98123	0.430533	0.299022		COG5608	Defense mechanisms
PA1036		2.43738	0.00924944	1.93991	0.588323
PA1037		0.492186	0.103049	0.228741	0.157674		COG2860	Function unknown
PA1038		0.857706	0.798648	0.855827	1
PA1039		0.427726	0.112159	0.198623	0.566131	K09858	COG3012	Function unknown
PA1040		1.52353	0.429335	0.75148	0.797679
PA1041		12.8235	0.00647917	3.95802	0.5698		COG2885	Cell envelope biogenesis, outer membrane
PA1042		0.708997	0.420662	0.431384	0.390506	K08993	COG3776	Function unknown
PA1043		1.70451	0.245957	1.73235	0.712346
PA1044		0.835908	0.644058	0.684952	1		COG5615	Function unknown
PA1045		0.372105	0.0015945	0.42088	0.263487	K03722	COG1199	Transcription / DNA replication, recombination, and repair
PA1046		0.38778	0.00208717	0.36702	0.0666719
PA1047		0.264623	2.52961e-05	0.198139	0.00512962		COG1680	Defense mechanisms
PA1048		0.992552	0.905049	0.843992	1		COG2885	Cell envelope biogenesis, outer membrane
PA1049	pdxH	0.875096	0.588818	0.645745	0.633348	K00275	COG0259	Coenzyme metabolism
PA1050		0.788732	0.349776	0.737316	0.701003	K02647	COG3835	Transcription / Signal transduction mechanisms
PA1051		3.65469	0.00015631	4.64507	0.0419412	K03299	COG2610	Carbohydrate transport and metabolism / Amino acid transport and metabolism
PA1052		2.35924	0.0253826	3.67293	0.264879	K00865	COG1929	Carbohydrate transport and metabolism
PA1053		1.33839	0.391436	0.861566	0.922229	K06077	COG3133	Cell envelope biogenesis, outer membrane
PA1054		0.751121	0.398309	0.49842	0.0412773	K05559	COG1009	Energy production and conversion / Inorganic ion transport and metabolism
PA1055		0.586576	0.392978	0.48865	0.93953	K05560	COG1006	Inorganic ion transport and metabolism
PA1056		0.709095	0.488509	0.833599	0.866762	K05561	COG0651	Energy production and conversion / Inorganic ion transport and metabolism
PA1057		0.32359	0.000633273	0.723836	0.514239	K05562	COG1863	Inorganic ion transport and metabolism
PA1058		0.352142	0.121743	0.47199	0.738365	K05563	COG2212	Inorganic ion transport and metabolism
PA1059		0.555631	0.214876	0.545039	0.491816	K05564	COG1320	Inorganic ion transport and metabolism
PA1060		0.645266	0.137158	0.39	0.130249		COG0697	Carbohydrate transport and metabolism / Amino acid transport and metabolism / General function prediction only
PA1061		0.619488	0.259666	0.57317	0.623695	K01738	COG0031	Amino acid transport and metabolism
PA1062		0.391926	0.036637	0.165972	0.315403
PA1063		0.439085	0.141306	0.0722885	0.257771
PA1064		0.43081	0.024412	0.307721	0.119022	K08985	COG3650	Function unknown
PA1065		1.90459	0.494832	1.41359	0.68493		COG3189	Function unknown
PA1066		1.59652	0.219564	1.52263	0.722772		COG1028	Secondary metabolites biosynthesis, transport, and catabolism / General function prediction only
PA1067		0.815885	0.89878	1.45669	0.73377		COG0583	Transcription
PA1068		0.534775	0.0318267	0.374895	0.0248273	K04079	COG0326	Posttranslational modification, protein turnover, chaperones
PA1069		0.450519	0.00293893	0.286297	0.00157118
PA1070	braG	0.417568	0.00639532	0.210705	0.0049283	K01996	COG0410	Amino acid transport and metabolism
PA1071	braF	0.202009	0.000223322	0.0615041	0.00945792	K01995	COG0411	Amino acid transport and metabolism
PA1072	braE	0.25787	7.55414e-05	0.159169	0.00385463	K01998	COG4177	Amino acid transport and metabolism
PA1073	braD	0.921013	0.928077	0.489075	0.188774	K01997	COG0559	Amino acid transport and metabolism
PA1074	braC	0.585428	0.0680487	0.314608	0.00146869	K01999	COG0683	Amino acid transport and metabolism
PA1075		0.762083	0.405867	0.694205	0.468556		COG5626	Function unknown
PA1076		1.08572	0.901982	0.435232	0.0487101
PA1077	flgB	0.724801	0.472981	0.212409	0.157292	K02387	COG1815	Cell motility and secretion
PA1078	flgC	0.356657	0.0086676	0.647778	0.489606	K02388	COG1558	Cell motility and secretion
PA1079	flgD	0.370077	0.00121644	0.251163	0.00249123	K02389	COG1843	Cell motility and secretion
PA1080	flgE	0.476355	0.014741	0.327235	0.00689523	K02390	COG1749	Cell motility and secretion
PA1081	flgF	0.524834	0.010925	0.0939618	1.3277e-06	K02391	COG4787	Cell motility and secretion
PA1082	flgG	0.415225	0.00250067	0.251963	0.000512719	K02392	COG4786	Cell motility and secretion
PA1083	flgH	0.424024	0.00709137	0.324054	0.110631	K02393	COG2063	Cell motility and secretion
PA1084	flgI	0.642358	0.146756	0.41131	0.348063	K02394	COG1706	Cell motility and secretion
PA1085	flgJ	0.626003	0.190176	0.402887	0.23852	K02395	COG1705	Cell motility and secretion / Intracellular trafficking and secretion
PA1086	flgK	0.463647	0.0097633	0.275664	0.0146672	K02396	COG1256	Cell motility and secretion
PA1087	flgL	0.661595	0.190198	0.462338	0.0402102	K02397	COG1344	Cell motility and secretion
PA1088		0.540179	0.0278576	0.204286	0.000696271		COG4106	General function prediction only
PA1089		0.423459	0.00350574	0.19627	0.00229804		COG0560	Amino acid transport and metabolism
PA1090		0.386305	0.00484622	0.239713	0.0877734	K07281	COG1213	Cell envelope biogenesis, outer membrane
PA1091	fgtA	0.489771	0.00861851	0.496398	0.163026		COG1887	Cell envelope biogenesis, outer membrane
PA1092	fliC	1.10011	1	0.379703	0.000565423	K02406	COG1344	Cell motility and secretion
PA1093		0.747249	0.226876	0.34623	0.00744029	K06603	COG1334	Cell motility and secretion
PA1094	fliD	0.853439	0.449732	0.295001	4.91639e-05	K02407	COG1345	Cell motility and secretion
PA1095		1.86371	0.042318	0.40586	0.00427472	K02422	COG1516	Cell motility and secretion / Intracellular trafficking and secretion / Posttranslational modification, protein turnover, chaperones
PA1096		0.80892	0.391341	0.754562	0.514231
PA1097	fleQ	0.571916	0.0531717	0.270721	2.96873e-05	K10941	COG2204	Signal transduction mechanisms
PA1098	fleS	0.851242	0.796241	0.57201	0.383158	K10942	COG0642	Signal transduction mechanisms
PA1099	fleR	0.694034	0.424819	0.97563	0.992885	K10943	COG2204	Signal transduction mechanisms
PA1100	fliE	0.548637	0.0730115	2.11879	0.393573	K02408	COG1677	Cell motility and secretion / Intracellular trafficking and secretion
PA1101	fliF	0.805887	0.63207	0.530487	0.197674	K02409	COG1766	Cell motility and secretion
PA1102	fliG	0.702605	0.292059	0.567035	0.289026	K02410	COG1536	Cell motility and secretion
PA1103		0.722116	0.272922	0.412956	0.193154	K02411	COG1317	Cell motility and secretion / Intracellular trafficking and secretion
PA1104	fliI	0.544651	0.0680984	0.440662	0.117624	K02412	COG1157	Cell motility and secretion / Intracellular trafficking and secretion
PA1105	fliJ	0.446399	0.181539	1.57613	0.659497	K02413	COG2882	Cell motility and secretion / Intracellular trafficking and secretion / Posttranslational modification, protein turnover, chaperones
PA1106		1.96734	0.172849	5.39529	0.0916547
PA1107		1.07248	0.887597	0.79366	0.937336		COG2199	Signal transduction mechanisms
PA1108		39.6599	2.55516e-06	90.1959	0.00033284
PA1109		1.05877	0.966895	1.18485	0.955889		COG2207	Transcription
PA1110		0.567536	0.306366	0.523577	1	K06182	COG1187	Translation, ribosomal structure and biogenesis
PA1111		11.3477	2.58961e-05	31.4664	0.272687
PA1112		4.47791	0.000100314	4.3828	0.13519		COG2133	Carbohydrate transport and metabolism
PA1112.1		0.769176	0.341015	0.285951	0.0132043
PA1113		0.728862	0.66633	1.36826	0.861669	K06147	COG1132	Defense mechanisms
PA1114		1.14537	0.929069	0.70685	0.768385		COG4461	Function unknown
PA1115		2.37114	0.0190575	2.73283	0.0317978		COG1368	Cell envelope biogenesis, outer membrane
PA1116		0.478766	0.0721447	0.241138	0.04864	K00243	COG2996	General function prediction only
PA1117		1.41741	0.306902	1.33893	0.83108
PA1118		3.33858	0.000218363	2.84807	0.544895
PA1119	yfiB	1.92916	0.387033	2.83243	0.283816		COG2885	Cell envelope biogenesis, outer membrane
PA1120	tpbB	0.557435	0.159546	0.534861	0.514803		COG2199	Signal transduction mechanisms
PA1121	yfiR	0.622124	0.124707	0.160534	0.0651413
PA1122		1.30627	0.58244	0.472668	0.922631	K01462	COG0242	Translation, ribosomal structure and biogenesis
PA1123		2.765	0.00365789	2.01049	0.247212
PA1124		0.873748	0.676054	2.36038	0.108784	K01129	COG0232	Nucleotide transport and metabolism
PA1125		0.785856	0.642731	1.16768	0.711923	K12410	COG0846	Transcription
PA1126		0.567334	0.0773954	0.573509	0.174434
PA1127		0.351627	0.0101817	1.13022	1		COG0667	Energy production and conversion
PA1128		0.446307	0.142054	0.473697	0.434237		COG0583	Transcription
PA1129		1.2333	0.673758	1.78682	0.97554		COG0346	Amino acid transport and metabolism
PA1130	rhlC	3.85382	0.0102156	0.774868	0.894776	K12990	COG1216	General function prediction only
PA1131		19.464	0.000101359	11.5736	0.46354	K08151
PA1132		0.291597	0.00522807	0.663942	0.631552
PA1133		1.24901	0.842531	0.515075	1
PA1134		5.46144	0.0016569	18.766	5.14089e-06		COG3011	General function prediction only
PA1135		6.30724	0.000306855	15.5275	0.366257	K05523	COG0693	General function prediction only
PA1136		1.07136	0.884673	0.950483	1		COG2771	Transcription
PA1137		4.6594	0.0132507	20.6517	0.00309526		COG0604	Energy production and conversion / General function prediction only
PA1138		1.88242	0.174786	2.23483	0.514231		COG0583	Transcription
PA1139		1.00507	0.913861	1.23919	0.786548		COG2340	Function unknown
PA1140		0.572326	0.151065	0.474214	0.639752	K14977	COG3257	General function prediction only
PA1141		1.38438	0.441621	18.2115	9.73771e-12		COG0583	Transcription
PA1142		0.450741	0.361511	0.631312	0.940857		COG2188	Transcription
PA1143		2.14517	0.525733	8.78397	0.321185		COG0560	Amino acid transport and metabolism
PA1144		2.20298	0.324581	5.0048	0.540316		COG2271	Carbohydrate transport and metabolism
PA1145		30.1679	0.0420771	4398.81	2.23199e-138		COG0583	Transcription
PA1146		2.03269	0.350932	15.5572	0.0136309	K00100	COG1454	Energy production and conversion
PA1147		1.73323	0.255476	3.44539	0.16915		COG0531	Amino acid transport and metabolism
PA1148	toxA	6.93579	1.66584e-07	3.94005	0.119457	K11020
PA1149		3.48887	0.343083	4.07627	0.641756		COG4893	Function unknown
PA1150	pys2	1.71944	0.056041	0.335721	0.000928043
PA1151	imm2	0.552152	0.0758593	0.375934	0.0334326
PA1152		1.2751	0.704319	0.927843	1
PA1153		53.7034	2.66701e-07	115.812	0.0471175		COG3617	Transcription
PA1154		1.62114	0.547823	7.24252	0.318127	K07491	COG1943	DNA replication, recombination, and repair
PA1155	nrdB	0.652102	0.227613	0.292684	4.30859e-05	K00526	COG0208	Nucleotide transport and metabolism
PA1156	nrdA	0.410755	0.00207588	0.241673	2.1854e-05	K00525	COG0209	Nucleotide transport and metabolism
PA1157		0.394272	0.0285888	0.415615	0.235246	K07661	COG0745	Signal transduction mechanisms / Transcription
PA1158		0.440024	0.123552	1.16353	0.919095	K07639	COG0642	Signal transduction mechanisms
PA1159		0.254483	4.79748e-07	0.208911	1.70145e-06	K03704	COG1278	Transcription
PA1160		0.513294	0.128441	0.215521	0.185944
PA1161	rrmA	0.483648	0.102564	0.77686	0.877356	K00563
PA1162	dapE	0.429443	0.0233285	0.289359	0.0601912	K01439	COG0624	Amino acid transport and metabolism
PA1163	ndvB	1.20732	0.581539	1.19451	0.932491		COG5309	Carbohydrate transport and metabolism
PA1164		0.494729	0.0920665	0.425998	0.21683		COG1179	Coenzyme metabolism
PA1165	pcpS	0.575281	0.412881	0.493924	0.633019	K02362	COG2977	Secondary metabolites biosynthesis, transport, and catabolism
PA1166		6.02027	0.00898051	6.50722	0.169637		COG0412	Secondary metabolites biosynthesis, transport, and catabolism
PA1167		6.29638	2.18743e-05	14.9617	0.000192589
PA1168		1.63895	0.925025	2.47852	0.930972
PA1169		3.79326	0.000820431	4.70686	0.0444468
PA1170		0.420157	0.0289465	0.337855	0.146786		COG0861	Inorganic ion transport and metabolism
PA1171		0.662047	0.493541	1.3052	0.850372		COG2951	Cell envelope biogenesis, outer membrane
PA1172	napC	17.8574	0.00307871	2.86752	0.389819	K02569	COG3005	Energy production and conversion
PA1173	napB	16.3031	4.20795e-06	10.4223	0.108784	K02568	COG3043	Energy production and conversion
PA1174	napA	14.2193	1.32467e-17	7.87554	9.79169e-05	K02567	COG0243	Energy production and conversion
PA1175	napD	10.3958	3.38281e-06	3.05229	0.527925	K02570	COG3062	Inorganic ion transport and metabolism
PA1176	napF	75.1961	3.42748e-32	88.1751	0.0010251	K02572	COG1148	Energy production and conversion
PA1177	napE	19.9687	0.00163705	2.96108	0.647501	K02571	COG4459	Energy production and conversion
PA1178	oprH	0.135006	5.39935e-11	2.27442	0.160473
PA1179	phoP	0.103103	1.4575e-12	0.27146	0.0411142	K07660	COG0745	Signal transduction mechanisms / Transcription
PA1180	phoQ	0.272277	1.68497e-05	0.635632	0.527985	K07637	COG0642	Signal transduction mechanisms
PA1181		0.866954	0.619397	0.435357	0.0760742		COG3447	Signal transduction mechanisms
PA1182		0.543984	0.57187	1.77073	0.825375		COG2207	Transcription
PA1183	dctA	0.0864253	2.63318e-15	0.0938949	1.03135e-11	K11103	COG1301	Energy production and conversion
PA1184		1.01293	0.837519	3.10108	0.162371	K03566	COG0583	Transcription
PA1185		1.30786	0.750037	0.237616	1		COG0625	Posttranslational modification, protein turnover, chaperones
PA1186		2.23027	0.363677	15.5867	0.00110244		COG2141	Energy production and conversion
PA1187		2.7564	0.110184	1.27308	0.711819	K00249	COG1960	Lipid metabolism
PA1188		0.857258	0.783519	1.11563	0.773751		COG1804	Energy production and conversion
PA1189		3.74666	0.0771989	6.11363	0.527925	K02742	COG3091	General function prediction only
PA1190		3.1143	0.00711649	4.11622	0.197197
PA1191		2.66558	0.0492217	1.33997	0.695963
PA1192		0.279101	1.47584e-05	0.261541	0.00024226	K14058	COG0037	Cell cycle control, cell division, chromosome partitioning
PA1193		0.291474	0.000364888	0.252088	0.0238182		COG2818	DNA replication, recombination, and repair
PA1194		147.267	1.5947e-05	20.1418	3.21224e-06	K03758	COG0531	Amino acid transport and metabolism
PA1195		324.97	4.53478e-08	68.9189	1.76897e-08	K01482	COG1834	Amino acid transport and metabolism
PA1196		0.27352	0.157419	0.351114	0.366257	K06714	COG3829	Transcription / Signal transduction mechanisms
PA1197		0.319185	0.1715	0.385904	0.607014	K12410	COG0846	Transcription
PA1198		1.46097	0.244158	0.591244	0.244966		COG0791	Cell envelope biogenesis, outer membrane
PA1199		0.800557	0.350381	0.451817	0.204579		COG0791	Cell envelope biogenesis, outer membrane
PA1200		0.63804	0.276487	0.526275	0.403781	K00599	COG4122	General function prediction only
PA1201		1.27695	0.748595	0.754988	1		COG0583	Transcription
PA1202		2.26791	0.0828381	3.62939	0.790624		COG1335	Secondary metabolites biosynthesis, transport, and catabolism
PA1203		1.93458	0.302447	6.19858	0.197762	K07397	COG1765	Posttranslational modification, protein turnover, chaperones
PA1204		1.12616	0.744716	1.3027	1		COG0431	General function prediction only
PA1205		1.94339	0.0518413	79.6066	2.04389e-17	K06911	COG1741	General function prediction only
PA1206		0.654345	0.157214	0.349091	0.257771
PA1207	kefB	0.451398	0.0293073	0.462401	0.202105	K11747	COG0475	Inorganic ion transport and metabolism
PA1208		1.05626	0.957337	0.913776	0.800596		COG2072	Inorganic ion transport and metabolism
PA1209		7.5876	2.07231e-10	2.31816	0.272733		COG0586	Function unknown
PA1210		2.68625	0.108546	8.60632	0.0402621	K06911	COG1741	General function prediction only
PA1211		1.49827	0.879166	4.5727	0.619295		COG0596	General function prediction only
PA1212		1.98979	0.874236	8.15804	0.184842
PA1213		1.58198	0.551421	85.2849	6.61716e-15
PA1214		3.26279	0.157875	7.04402	0.228143		COG0367	Amino acid transport and metabolism
PA1215		24.1508	1.05755e-05	64.2799	3.46018e-16		COG0318	Lipid metabolism / Secondary metabolites biosynthesis, transport, and catabolism
PA1216		4.74281	0.323657	14.7365	0.0994109		COG4106	General function prediction only
PA1217		1.99768	0.352922	3.28228	0.475486	K01649	COG0119	Amino acid transport and metabolism
PA1218		3.03748	0.0927396	4.58033	0.360308		COG5285	Secondary metabolites biosynthesis, transport, and catabolism
PA1219		55.659	1.01015e-08	103.901	0.278341
PA1220		5.26216	0.0791244	23.0584	0.0243213
PA1221		8.30474	4.18296e-05	15.5783	0.00509859		COG1020	Secondary metabolites biosynthesis, transport, and catabolism
PA1222		0.658169	0.305988	1.94669	0.548926	K08304	COG2821	Cell envelope biogenesis, outer membrane
PA1223		1.62844	0.182707	0.983385	0.749367		COG0583	Transcription
PA1224		0.425113	0.473887	1.16157	1	K00355	COG2249	General function prediction only
PA1225		0.885049	0.980914	2.10601	0.619004	K00355	COG2249	General function prediction only
PA1226		1.00952	0.729943	0.428469	0.642113
PA1227		1.03398	0.735429	1.36927	0.699454
PA1228		0.2385	0.0112994	0.311766	0.574926
PA1229		1.54454	0.282606	2.16106	0.444215		COG2207	Transcription
PA1230		3.46927	0.510974	10.3834	0.711819
PA1231		2.40585	0.403488	4.49312	0.518341		COG1566	Defense mechanisms
PA1232		3.46234	0.0662724	12.4166	0.0749149		COG1289	Function unknown
PA1233		1.18003	0.812839	2.15989	0.711717
PA1234		0.605481	0.185794	0.592562	0.479635
PA1235		2.1058	0.2218	2.22684	0.731735		COG2207	Transcription
PA1236		3.29469	0.0816959	5.92978	0.396865		COG2814	Carbohydrate transport and metabolism
PA1237		3.81326	0.189173	3.71987	0.502665	K03543	COG1566	Defense mechanisms
PA1238		3.21896	0.118118	5.36909	0.27793		COG1538	Cell envelope biogenesis, outer membrane / Intracellular trafficking and secretion
PA1239		0.992899	0.973957	4.69877	0.286155		COG4757	General function prediction only
PA1240		1.02486	1	3.02825	0.797732		COG1024	Lipid metabolism
PA1241		1.06011	0.902429	0.369179	0.531141		COG1309	Transcription
PA1242		2.84269	0.0231879	6.87302	0.00368696		COG1404	Posttranslational modification, protein turnover, chaperones
PA1243		1.42352	0.27613	5.271	0.000630743		COG0642	Signal transduction mechanisms
PA1244		0.487443	0.0600912	0.98797	0.905263
PA1245		17.4354	1.82267e-06	12.0512	0.041339
PA1246	aprD	59.2045	2.91279e-40	55.0737	2.33136e-21	K12536	COG4618	General function prediction only
PA1247	aprE	24.0269	4.64745e-13	11.3488	0.0567962	K12537	COG1566	Defense mechanisms
PA1248	aprF	13.4661	0.000135578	11.2	0.288269	K12538	COG1538	Cell envelope biogenesis, outer membrane / Intracellular trafficking and secretion
PA1249	aprA	70.3318	1.66664e-11	14.1637	0.21078		COG2931	Secondary metabolites biosynthesis, transport, and catabolism
PA1250	aprI	4.44016	0.000399123	2.56964	0.291912
PA1251		4.00005	0.0585615	8.53515	0.136436		COG0840	Cell motility and secretion / Signal transduction mechanisms
PA1252		6.26074	1.35166e-05	2.7713	0.34942		COG2055	Energy production and conversion
PA1253		2.60373	0.263772	4.08149	0.543541	K14519	COG1012	Energy production and conversion
PA1254		6.14532	0.000574585	29.228	1.77402e-06	K01714	COG0329	Amino acid transport and metabolism / Cell envelope biogenesis, outer membrane
PA1255		2.29503	0.429589	4.40533	0.591655		COG3938	Amino acid transport and metabolism
PA1256		3.55226	0.112159	12.1237	0.434484	K02028	COG1126	Amino acid transport and metabolism
PA1257		1.83458	0.626694	3.257	0.671739	K02029	COG0765	Amino acid transport and metabolism
PA1258		4.77351	0.392163	33.6365	0.439088	K02029	COG0765	Amino acid transport and metabolism
PA1259		5.76994	0.0790533	6.60918	0.602215	K09123	COG1679	General function prediction only
PA1260		2.8689	0.088374	6.3188	0.0641467	K02030	COG0834	Amino acid transport and metabolism / Signal transduction mechanisms
PA1261		1.48497	0.982208	0.439187	1		COG2207	Transcription
PA1262		3.35598	0.0794216	6.67811	0.255362		COG2814	Carbohydrate transport and metabolism
PA1263		0.711299	0.845863	1.98286	0.710789
PA1264		2.45421	0.0730457	4.12335	0.24765		COG0583	Transcription
PA1265		3.3729	0.134726	7.73063	0.339367
PA1266		10.6532	0.000291085	19.5532	0.0931496
PA1267		4.75198	0.0119279	4.3659	0.347341		COG0665	Amino acid transport and metabolism
PA1268		4.10352	0.0506917	5.85501	0.406527	K12658	COG3938	Amino acid transport and metabolism
PA1269		1.44025	0.656178	0.744698	0.953687		COG1802	Transcription
PA1270		1.12156	0.995689	0.853395	0.957343		COG1289	Function unknown
PA1271		0.219616	6.82737e-07	0.195896	0.00103673	K16092	COG4206	Coenzyme metabolism
PA1272	cobO	0.188801	3.22455e-05	0.236994	0.014073	K00798	COG2109	Coenzyme metabolism
PA1273	cobB	0.28092	0.00823149	0.630339	0.486699	K02224	COG1797	Coenzyme metabolism
PA1274		0.13124	5.72772e-06	0.306357	0.094855	K04719	COG0778	Energy production and conversion
PA1275	cobD	0.412113	0.0156767	0.472305	0.355917	K02227	COG1270	Coenzyme metabolism
PA1276	cobC	0.239887	0.00214787	0.373004	0.430811	K02225	COG0079	Amino acid transport and metabolism
PA1277	cobQ	0.176787	3.09673e-06	0.242553	0.0486442	K02232	COG1492	Coenzyme metabolism
PA1278	cobP	0.250454	0.00209021	0.359535	0.0877734	K02231	COG2087	Coenzyme metabolism
PA1279	cobU	0.374135	0.0121901	0.691752	0.60245	K00768	COG2038	Coenzyme metabolism
PA1280		0.194245	0.000708357	0.33918	0.159047	K02226	COG0406	General function prediction only
PA1281	cobV	0.379887	0.0570415	0.68155	0.692385	K02233	COG0368	Coenzyme metabolism
PA1282		4.35685	0.0172093	11.1623	0.00196917	K08167
PA1283		1.48582	0.172152	0.557784	0.713689
PA1284		2.03758	0.204948	3.13785	0.279101		COG1960	Lipid metabolism
PA1285		1.50927	0.547823	0.7824	0.888434		COG1846	Transcription
PA1286		0.674018	0.708455	1.07209	0.906262
PA1287		1.83078	0.711518	0.342729	0.345681	K00432	COG0386	Posttranslational modification, protein turnover, chaperones
PA1288		0.47648	0.00415359	0.359983	0.00392271	K06076	COG2067	Lipid metabolism
PA1289		10.6142	0.00186965	4.70871	0.485658
PA1290		1.29217	0.43239	3.16636	0.299328		COG1309	Transcription
PA1291		1.99334	0.133472	20.8493	3.55307e-07		COG4757	General function prediction only
PA1292		1.01624	0.986595	0.657975	1	K01011	COG2897	Inorganic ion transport and metabolism
PA1293		0.257043	0.000112399	0.315676	0.0336815		COG3386	Carbohydrate transport and metabolism
PA1294		0.564291	0.093259	0.684032	0.568082	K03684	COG0349	Translation, ribosomal structure and biogenesis
PA1295		0.352211	0.0344251	0.452348	0.560028	K09902	COG3100	Function unknown
PA1296		2.96625	0.095324	1.49986	0.715916		COG0111	Amino acid transport and metabolism
PA1297		0.795566	0.719591	1.07543	1		COG1230	Inorganic ion transport and metabolism
PA1298		1.36958	0.528532	1.46394	0.997955		COG1937	Function unknown
PA1299		0.577174	0.306286	0.252071	0.0609875	K09160	COG2983	Function unknown
PA1300		1.76349	0.402244	2.24255	0.424879	K03088	COG1595	Transcription
PA1301		2.21687	0.0509347	2.77392	0.535738		COG3712	Inorganic ion transport and metabolism / Signal transduction mechanisms
PA1302		3.61257	9.39842e-05	3.54529	0.045366	K16087	COG1629	Inorganic ion transport and metabolism
PA1303		0.379441	0.0822297	0.39879	0.351693	K03100	COG0681	Intracellular trafficking and secretion
PA1304		1.09451	0.646822	1.41885	1	K01354	COG1770	Amino acid transport and metabolism
PA1305		0.720798	0.240977	0.299822	0.0165634
PA1306		1.11174	1	0.400449	0.080031		COG0537	Nucleotide transport and metabolism / Carbohydrate transport and metabolism / General function prediction only
PA1307		1.17309	0.828947	0.296248	0.00272965	K07008	COG0121	General function prediction only
PA1308		0.963916	0.710181	0.652657	0.464911
PA1309		0.662063	0.46095	0.800213	0.954609		COG0583	Transcription
PA1310	phnW	3.24619	0.0329919	3.33185	0.66796	K03430	COG0075	Amino acid transport and metabolism
PA1311	phnX	1.82824	0.301936	4.11263	0.247703	K05306	COG0637	General function prediction only
PA1312		1.10366	1	0.471098	0.905263		COG0583	Transcription
PA1313		2.98831	0.037518	3.76045	0.24397		COG2814	Carbohydrate transport and metabolism
PA1314		1.12905	0.921408	1.86026	0.669903		COG4460	Function unknown
PA1315		0.710998	0.619397	0.555201	1		COG1309	Transcription
PA1316		1.78818	0.245867	2.31062	0.363378
PA1317	cyoA	0.390398	0.170129	1.06965	0.870307	K02297	COG1622	Energy production and conversion
PA1318	cyoB	0.389676	0.109577	1.30331	0.895614	K02298	COG0843	Energy production and conversion
PA1319	cyoC	0.800863	0.919275	3.29402	0.269172	K02299	COG1845	Energy production and conversion
PA1320	cyoD	0.517703	0.412369	0.941965	1	K02300	COG3125	Energy production and conversion
PA1321	cyoE	0.413729	0.0755389	1.65658	0.859401	K02301	COG0109	Posttranslational modification, protein turnover, chaperones
PA1322		2.87358	0.0837558	5.41295	0.272687	K16090	COG4774	Inorganic ion transport and metabolism
PA1323		26.4672	0.0221963	18.3073	0.232825		COG4575	Function unknown
PA1324		21.9652	0.0186034	24.2068	0.139328
PA1324.1		0.591591	0.0813227	0.434823	0.266483
PA1325		0.611245	0.635912	0.440801	0.857493		COG4319	Function unknown
PA1326		0.611794	0.284752	3.47002	0.211368	K01754	COG1171	Amino acid transport and metabolism
PA1327		2.25669	0.0441088	2.12347	0.590178	K01173	COG1864	Nucleotide transport and metabolism
PA1328		1.17288	1	0.838934	0.807142		COG0583	Transcription
PA1329		2.9168	0.515156	17.0156	0.286636		COG3193	General function prediction only
PA1330		2.07939	0.158197	1.31043	0.920987		COG0300	General function prediction only
PA1331		0.886331	0.828947	0.536247	0.880059		COG0861	Inorganic ion transport and metabolism
PA1332		3.1627	0.0454601	3.36139	0.483476
PA1333		2.36398	0.475185	8.95054	0.657325
PA1334		0.896663	0.843467	5.59876	0.383854	K10680	COG1902	Energy production and conversion
PA1335		0.400572	0.0115125	0.370121	0.303939	K17061	COG2204	Signal transduction mechanisms
PA1336		0.454071	0.0481138	0.68268	0.657918	K17060	COG4191	Signal transduction mechanisms
PA1337	ansB	0.324606	0.0185613	0.126119	0.00236583	K05597	COG0252	Amino acid transport and metabolism / Translation, ribosomal structure and biogenesis
PA1338		0.168817	0.000379554	0.159676	0.0022483	K00681	COG0405	Amino acid transport and metabolism
PA1339		0.212849	0.00103179	0.0843184	7.64523e-05	K10004	COG1126	Amino acid transport and metabolism
PA1340		0.166642	0.000932575	0.0717812	0.000621567	K10002	COG0765	Amino acid transport and metabolism
PA1341		0.21992	0.012973	0.1152	0.009733	K10003	COG0765	Amino acid transport and metabolism
PA1342		0.202543	0.00600921	0.0824575	0.00111053	K10001	COG0834	Amino acid transport and metabolism / Signal transduction mechanisms
PA1343		0.255412	0.021779	0.862798	0.731124
PA1344		1.61807	0.518916	2.47293	0.340219		COG1028	Secondary metabolites biosynthesis, transport, and catabolism / General function prediction only
PA1345		2.0203	0.146961	4.36598	0.133738		COG0189	Coenzyme metabolism / Translation, ribosomal structure and biogenesis
PA1346		4.53999	0.0271869	6.91891	0.134805		COG1982	Amino acid transport and metabolism
PA1347		3.19802	0.109595	4.71625	0.553227		COG2197	Signal transduction mechanisms / Transcription
PA1348		4.79584	0.00279794	11.043	0.00701913
PA1349		3.30342	0.216661	2.42017	0.857544		COG3795	Function unknown
PA1350		4.42972	0.00123725	5.2969	0.594611		COG4312	Function unknown
PA1351		22.1601	0.000187158	23.5901	0.00045271	K03088	COG4941	Transcription
PA1352		3.68606	0.190239	6.9186	0.421843
PA1353		2.27505	0.323657	1.30435	0.985394	K04750	COG2764	Function unknown
PA1354		1.28069	0.97794	0.402501	1		COG3795	Function unknown
PA1355		9.1383	0.10995	17.8625	0.329399
PA1356		3.14827	0.395824	9.99257	0.224375
PA1357		1.94074	0.254819	7.30539	0.000230333		COG2606	Function unknown
PA1358		1.46115	0.533547	0.430972	1		COG3865	Function unknown
PA1359		1.23759	0.87827	1.36437	0.551272		COG3620	Transcription
PA1360		2.73577	0.00970983	8.13137	0.00727688	K11939	COG5006	Amino acid transport and metabolism
PA1361		0.573265	0.179331	0.879084	0.648531	K03327	COG0534	Defense mechanisms
PA1362		1.73881	0.682799	4.77407	0.829942
PA1363		4.92562	0.0591141	22.4519	8.01227e-10	K03088	COG1595	Transcription
PA1364		0.819579	0.944494	1.45096	0.837832		COG3712	Inorganic ion transport and metabolism / Signal transduction mechanisms
PA1365		1.63776	0.369174	3.04803	0.111737	K02014	COG1629	Inorganic ion transport and metabolism
PA1366		0.754578	0.187657	0.43593	0.0305738	K04095	COG2184	Cell division and chromosome partitioning
PA1367		0.604438	0.285911	0.93095	0.814967	K06998	COG0384	General function prediction only
PA1368		1.37967	0.335818	2.78128	0.140117	K07487	COG3666	DNA replication, recombination, and repair
PA1369		0.556532	0.0415315	0.327661	0.00589424
PA1370		1.88186	0.35249	1.17842	0.792546
PA1371		0.392475	0.00252079	0.225997	0.00303118		COG5619	Function unknown
PA1372		0.568771	0.0637431	0.317091	0.000966395		COG3972	General function prediction only
PA1373		0.549517	0.262327	1.4345	0.432216	K09458	COG0304	Lipid metabolism / Secondary metabolites biosynthesis, transport, and catabolism
PA1374		1.22946	0.699964	1.50605	0.712935		COG1733	Transcription
PA1375	pdxB	0.778313	0.745266	0.841569	1	K03473	COG0111	Amino acid transport and metabolism
PA1376	aceK	1.18515	0.812317	3.27867	0.5203	K00906	COG4579	Signal transduction mechanisms
PA1377		1.12203	1	0.682385	1	K03825	COG1670	Translation, ribosomal structure and biogenesis
PA1378		0.522284	0.18759	0.390344	0.747015
PA1379		44.9204	7.76158e-23	36.3985	8.50525e-05		COG0300	General function prediction only
PA1380		2.52131	0.0418923	2.91078	0.291374		COG2207	Transcription
PA1381		0.78629	1	4.40404	0.344964
PA1382		3.86285	2.1949e-06	3.38699	0.00902443	K02453	COG1450	Cell motility and secretion / Intracellular trafficking and secretion
PA1383		2.39928	0.00880672	1.67157	0.412156
PA1384	galE	2.91274	0.0291328	4.26727	0.0722218	K01784	COG1087	Cell envelope biogenesis, outer membrane
PA1385		4.16949	0.000177462	3.89027	0.165973		COG0438	Cell envelope biogenesis, outer membrane
PA1386		1.6512	0.153393	2.09501	0.330317	K09691	COG1134	Carbohydrate transport and metabolism / Cell envelope biogenesis, outer membrane
PA1387		2.19177	0.0266226	2.56941	0.348245
PA1388		1.34374	0.481398	1.54738	1
PA1389		1.08848	0.57994	0.746015	0.956718		COG0438	Cell envelope biogenesis, outer membrane
PA1390		1.11249	0.812221	1.53929	0.994363		COG0463	Cell envelope biogenesis, outer membrane
PA1391		1.17109	0.537922	4.08461	0.127829		COG0438	Cell envelope biogenesis, outer membrane
PA1392		2.91845	0.380724	0.747649	1		COG3551	Function unknown
PA1393	cysC	2.28283	0.186404	4.8545	0.259339	K00860	COG0529	Inorganic ion transport and metabolism
PA1394		0.249976	0.136443	0.392918	1
PA1395		0.871643	0.938771	0.545162	1
PA1396		0.343771	0.00337856	0.260611	0.0787099		COG0642	Signal transduction mechanisms
PA1397		0.703614	0.598032	0.881876	1		COG2197	Signal transduction mechanisms / Transcription
PA1398		0.419492	0.0895898	0.351433	0.476149
PA1399		0.539359	0.796523	0.508749	0.935498		COG0583	Transcription
PA1400		1.40633	0.548702	2.77064	0.551085		COG4799	Lipid metabolism
PA1401		0.503477	0.107938	0.535217	0.611374		COG5485	General function prediction only
PA1402		4.60234	0.0458738	2.53565	0.80049		COG4122	General function prediction only
PA1403		1.55615	0.629822	1.1292	0.675498		COG1309	Transcription
PA1404		4.99432	0.165865	19.7456	0.125817
PA1405		0.356202	0.00453814	0.664354	0.768914		COG0210	DNA replication, recombination, and repair
PA1406		1.77586	0.52411	1.09752	0.7413	K07076
PA1407		0.760778	0.552649	0.811623	0.801919	K06969	COG1092	General function prediction only
PA1408		11.1042	6.24433e-06	10.2127	0.00296738		COG3264	Cell envelope biogenesis, outer membrane
PA1409	aphA	2.29496	0.414452	5.62518	0.396567		COG0123	Chromatin structure and dynamics / Secondary metabolites biosynthesis, transport, and catabolism
PA1410		3.86454	0.0367402	2.73043	0.648531	K11073	COG0687	Amino acid transport and metabolism
PA1411		0.823625	0.780631	0.629001	1		COG0697	Carbohydrate transport and metabolism / Amino acid transport and metabolism / General function prediction only
PA1412		5.96519	0.0105441	11.4975	0.200155
PA1413		1.2708	0.812664	1.26271	0.597359		COG0583	Transcription
PA1414		31.1685	2.87891e-16	26.3738	0.0402301
PA1415		1.66676	0.47231	4.47424	0.212378		COG0491	General function prediction only
PA1416		1.45172	0.63292	3.42817	0.545927		COG0277	Energy production and conversion
PA1417		2.71329	0.0746373	8.45729	0.0709385	K01652	COG0028	acetolactate synthase, pyruvate dehydrogenase (cytochrome), glyoxylate carboligase, phosphonopyruvate decarboxylase
PA1418		1.23074	0.536281	1.01153	0.965049	K03307	COG0591	Amino acid transport and metabolism / General function prediction only
PA1419		1.86617	0.452661	5.29401	0.132163		COG1457	Nucleotide transport and metabolism
PA1420		3.01437	0.580185	6.32237	0.67438		COG4319	Function unknown
PA1421	gbuA	5.80654	0.00775999	20.3839	7.28535e-10	K12255	COG0010	Amino acid transport and metabolism
PA1422	gbuR	0.621747	0.385093	0.393774	0.338224		COG0583	Transcription
PA1423	bdlA	4.87849	0.016241	7.00791	0.289968	K03406	COG0840	Cell motility and secretion / Signal transduction mechanisms
PA1424		0.883694	0.744716	0.758017	0.988136		COG3148	Function unknown
PA1425		0.717979	0.518807	0.778598	0.613498		COG0488	General function prediction only
PA1426		0.520893	0.642927	1.01676	0.996976
PA1427		17.6188	6.7176e-09	69.5788	0.00126755
PA1428		1.37617	0.609544	1.53632	0.456554	K03827
PA1429		1.26505	0.433037	1.0607	0.916358	K01552	COG0474	Inorganic ion transport and metabolism
PA1430	lasR	5.07752	1.07989e-05	2.06393	0.217138		COG2771	Transcription
PA1431	rsaL	2.12411	0.301525	0.288641	0.00342425
PA1432	lasI	0.62351	0.25941	0.25796	0.00870605	K13060	COG3916	Signal transduction mechanisms / Secondary metabolites biosynthesis, transport, and catabolism
PA1433		0.886079	0.688772	1.51695	0.991552		COG2200	Signal transduction mechanisms
PA1434		0.707454	0.510569	1.0227	0.976402		COG3672	General function prediction only
PA1435		1.57258	0.385093	4.99476	0.356927		COG0845	Cell envelope biogenesis, outer membrane
PA1436		2.98412	0.0125866	20.9176	5.79816e-09	K03296	COG0841	Defense mechanisms
PA1437		0.877626	0.972712	0.341444	0.329355	K07665	COG0745	Signal transduction mechanisms / Transcription
PA1438		0.957783	0.863423	1.3239	1	K07644	COG0642	Signal transduction mechanisms
PA1439		0.67947	0.561986	0.370915	0.19775	K09790	COG2832	Function unknown
PA1440		0.511764	0.0468344	0.419624	0.177574	K07039	COG3318	General function prediction only
PA1441		0.428959	0.00587248	0.296104	0.0802145	K02414	COG3144	Cell motility and secretion
PA1442		0.617185	0.136527	0.393057	0.117624	K02415	COG1580	Cell motility and secretion
PA1443	fliM	0.66573	0.124582	0.473172	0.138697	K02416	COG1868	Cell motility and secretion
PA1444	fliN	0.551193	0.0680883	0.374033	0.0594586	K02417	COG1886	Cell motility and secretion / Intracellular trafficking and secretion
PA1445	fliO	0.4924	0.0611266	0.738133	0.862969	K02418	COG3190	Cell motility and secretion
PA1446	fliP	0.349137	0.00274106	0.250525	0.220986	K02419	COG1338	Cell motility and secretion / Intracellular trafficking and secretion
PA1447	fliQ	0.534782	0.199134	1.04659	0.636087	K02420	COG1987	Cell motility and secretion / Intracellular trafficking and secretion
PA1448	fliR	0.842475	0.44742	0.266681	0.137587	K02421	COG1684	Cell motility and secretion / Intracellular trafficking and secretion
PA1449	flhB	3.67442	0.309368	12.2176	3.20201e-07	K02401	COG1377	Cell motility and secretion / Intracellular trafficking and secretion
PA1450		0.942224	0.993321	1.13853	0.753461	K06872	COG1512	General function prediction only
PA1451		0.341487	0.00537777	0.554054	0.418608	K06872	COG1512	General function prediction only
PA1452	flhA	0.649589	0.14844	0.499747	0.117802	K02400	COG1298	Cell motility and secretion / Intracellular trafficking and secretion
PA1453	flhF	1.01063	0.906467	0.639685	0.273052	K02404	COG1419	Cell motility and secretion
PA1454	fleN	0.68556	0.275146	0.455913	0.04027	K04562	COG0455	Cell motility
PA1455	fliA	0.606017	0.124124	0.388488	0.00354443	K02405	COG1191	Transcription
PA1456	cheY	0.422703	0.00124979	0.133217	2.9157e-09	K03413	COG0784	Signal transduction mechanisms
PA1457	cheZ	0.663178	0.110237	0.303967	0.00502973	K03414	COG3143	Cell motility and secretion / Signal transduction mechanisms
PA1458		0.60733	0.0851545	0.372888	0.00769136	K03407	COG0643	Cell motility and secretion / Signal transduction mechanisms
PA1459		0.702615	0.245998	0.38371	0.0667515	K03412	COG2201	Cell motility and secretion / Signal transduction mechanisms
PA1460	motC	0.60032	0.0516481	0.369798	0.118188	K02556	COG1291	Cell motility and secretion
PA1461	motD	0.622156	0.10093	0.408654	0.203249	K02557	COG1360	Cell motility and secretion
PA1462		0.545322	0.0228031	0.249007	0.00164963	K03496	COG1192	Cell division and chromosome partitioning
PA1463		1.3217	0.588975	0.445425	0.0229636	K03408
PA1464		0.661069	0.120991	0.150032	1.58951e-06	K03408	COG0835	Cell motility and secretion / Signal transduction mechanisms
PA1465		0.850108	0.483199	0.512755	0.676148
PA1466		2.83203	0.214144	4.26518	0.255141	K00799	COG0625	Posttranslational modification, protein turnover, chaperones
PA1467		0.658259	0.483365	0.855662	1		COG2378	Transcription
PA1468		0.535154	0.664248	0.40008	0.788486
PA1469		0.55393	0.228973	0.607722	0.828855	K05810	COG1496	Secondary metabolites biosynthesis, transport and catabolism
PA1470		2.533	0.21922	4.70276	0.268128	K00059	COG1028	Secondary metabolites biosynthesis, transport, and catabolism / General function prediction only
PA1471		2.88436	0.222277	7.23045	0.580182
PA1472		0.753666	0.566905	1.97948	0.833509		COG1670	Translation, ribosomal structure and biogenesis
PA1473		1.05482	0.831639	0.765587	0.713689	K04061	COG2257	Function unknown
PA1474		0.87637	0.665189	0.595042	0.766413
PA1475	ccmA	0.522044	0.111945	0.219324	0.0582728	K02193	COG4133	Posttranslational modification, protein turnover, chaperones
PA1476	ccmB	0.505088	0.0596333	1.88068	0.360219	K02194	COG2386	Posttranslational modification, protein turnover, chaperones
PA1477	ccmC	0.665629	0.119351	0.331184	0.0264618	K02195	COG0755	Posttranslational modification, protein turnover, chaperones
PA1478		0.759762	0.61205	0.179758	0.621022	K02196	COG3114	Intracellular trafficking and secretion
PA1479	ccmE	0.363587	0.000851361	0.182362	0.00237966	K02197	COG2332	Posttranslational modification, protein turnover, chaperones
PA1480	ccmF	0.223861	1.67681e-07	0.481566	0.106307	K02198	COG1138	Posttranslational modification, protein turnover, chaperones
PA1481	ccmG	0.33804	0.000472485	0.238236	0.00542399	K02199	COG0526	Posttranslational modification, protein turnover, chaperones / Energy production and conversion
PA1482	ccmH	0.344835	0.00220023	0.367793	0.158868	K02200	COG3088	Posttranslational modification, protein turnover, chaperones
PA1483	cycH	0.385837	0.0026316	0.324488	0.0471074	K02200	COG4235	Posttranslational modification, protein turnover, chaperones
PA1484		2.41041	0.0541905	3.10682	0.421465		COG2197	Signal transduction mechanisms / Transcription
PA1485		2.6486	0.134082	3.44769	0.270305		COG0531	Amino acid transport and metabolism
PA1486		1.86876	0.442803	6.19264	0.258802	K01266	COG3191	Amino acid transport and metabolism / Secondary metabolites biosynthesis, transport, and catabolism
PA1487		1.48609	0.483899	6.35502	0.0651951	K00864	COG0554	Energy production and conversion
PA1488		1.18759	0.800914	2.53406	0.270397		COG0446	General function prediction only
PA1489		1.55696	0.485694	1.35763	0.800085		COG0579	General function prediction only
PA1490		1.58046	0.398229	1.3164	0.794426	K02444	COG1349	Transcription / Carbohydrate transport and metabolism
PA1491		1.94305	0.335046	3.72862	0.46118	K04023	COG3192	Amino acid transport and metabolism
PA1492		10.3043	0.000538889	67.3152	3.83225e-08
PA1493	cysP	0.210851	3.46139e-08	0.0947126	1.16607e-13	K02048	COG1613	Inorganic ion transport and metabolism
PA1494		1.01956	0.840218	4.18136	0.0188453
PA1495		0.71411	0.734238	1.30201	0.865914		COG4339	Function unknown
PA1496		0.919959	0.809025	2.37886	0.406527	K10716	COG1226	Inorganic ion transport and metabolism
PA1497		1.85317	0.414452	6.21582	0.271897	K08717	COG4413	Amino acid transport and metabolism
PA1498	pykF	4.10794	0.0387694	16.7244	0.00221303	K00873	COG0469	Carbohydrate transport and metabolism
PA1499		2.27792	0.215411	4.7922	0.362633	K00050	COG2379	Carbohydrate transport and metabolism
PA1500		2.06109	0.129516	4.6376	0.0608534	K00042	COG2084	Lipid metabolism
PA1501		1.63746	0.534479	4.54816	0.517388	K01816	COG3622	Carbohydrate transport and metabolism
PA1502		6.25532	1.23663e-06	35.6868	4.38732e-14	K01608	COG3960	General function prediction only
PA1503		3.55533	0.0346835	12.7782	0.0125988		COG3193	General function prediction only
PA1504		0.484168	0.0172225	0.210291	0.017145	K09017	COG1309	Transcription
PA1505		0.219637	7.87895e-07	0.193288	0.000196834	K03639	COG2896	Coenzyme metabolism
PA1506		3.94286	0.186543	7.95105	0.0218794		COG4551	General function prediction only
PA1507		2.39701	0.106441	1.88797	0.534491	K03458	COG2233	Nucleotide transport and metabolism
PA1508		3.14037	0.290377	1.88981	0.768914		COG4104	Function unknown
PA1509		2.91165	0.00150663	1.80929	0.777336
PA1510		3.45631	0.00151332	1.70858	0.66393
PA1511		2.92229	0.0955721	0.780442	0.999586	K11904	COG3501	Function unknown
PA1512	hcpA	11.0891	0.297416	1.27295	1	K11903	COG3157	Intracellular trafficking, secretion, and vesicular transport
PA1513		0.958093	0.833709	2.20969	0.162371		COG3748	Function unknown
PA1514		2.37618	0.0909021	2.39058	0.471966	K01483	COG3194	Nucleotide transport and metabolism
PA1515		1.89586	0.18125	3.09069	0.132536	K01477	COG4266	Nucleotide transport and metabolism
PA1516		4.17462	0.0174264	12.7021	0.0459098		COG3195	Function unknown
PA1517		19.2227	3.74003e-21	8.56957	0.14671		COG0726	Carbohydrate transport and metabolism
PA1518		2.36329	0.0333193	1.22439	0.651044	K07127	COG2351	General function prediction only
PA1519		1.1565	0.644978	3.30027	0.453795	K06901	COG2252	Nucleotide transport and metabolism
PA1520		0.472509	0.0107348	0.291516	0.0209521		COG1802	Transcription
PA1521		0.954962	0.887275	1.11323	1	K01487	COG0402	Nucleotide transport and metabolism / General function prediction only
PA1522		1.38243	0.436385	1.16602	0.800085	K07402	COG1975	Posttranslational modification, protein turnover, chaperones
PA1523	xdhB	3.00178	0.0139429	1.65989	0.528551	K13482	COG4631	Nucleotide transport and metabolism
PA1524	xdhA	0.728423	0.620559	0.796234	0.780759	K13481	COG4630	Nucleotide transport and metabolism
PA1525		0.809654	0.796004	2.7608	0.523291	K00496
PA1526		0.463132	0.0100146	0.185109	2.42027e-05		COG1802	Transcription
PA1527		0.28551	6.80368e-06	0.270233	0.000206186	K03529	COG1196	Cell division and chromosome partitioning
PA1528	zipA	0.861486	0.548646	0.529476	0.116164	K03528	COG3115	Cell division and chromosome partitioning
PA1529		0.440155	0.00747496	0.361154	0.0339307	K01972	COG0272	DNA replication, recombination, and repair
PA1530		0.346873	0.000250084	0.156959	0.000651789
PA1531		3.44984	0.00129411	6.98187	0.355917		COG0834	Amino acid transport and metabolism / Signal transduction mechanisms
PA1532	dnaX	0.467048	0.0110657	0.583739	0.47693	K02343	COG2812	DNA replication, recombination, and repair
PA1533		0.264433	0.000245649	0.116599	3.82548e-06	K09747	COG0718	Function unknown
PA1534	recR	1.65905	0.0710074	1.2134	1	K06187	COG0353	DNA replication, recombination, and repair
PA1535		0.513856	0.212622	0.688835	0.793045	K00249	COG1960	Lipid metabolism
PA1536		0.607065	0.68732	1.17558	0.792708	K09925	COG3196	Function unknown
PA1537		1.45046	0.421476	1.69172	0.475486		COG0300	General function prediction only
PA1538		1.33132	0.552846	3.633	0.127329		COG2072	Inorganic ion transport and metabolism
PA1539		3.18072	0.094005	2.45869	0.15155
PA1540		6.0317	0.0166002	5.45032	0.228844	K11742	COG2076	Inorganic ion transport and metabolism
PA1541		7.59498	6.44814e-07	5.16081	0.105329	K11743	COG2076	Inorganic ion transport and metabolism
PA1542		2.22501	0.0228526	3.30531	0.080031	K07044	COG3687	General function prediction only
PA1543		0.461983	0.0850069	0.817653	1	K00759	COG0503	Nucleotide transport and metabolism
PA1544		0.794046	0.377834	0.374598	0.00368696	K01420	COG0664	Signal transduction mechanisms
PA1545		5.41388	2.21655e-08	1.21482	0.637276
PA1546	hemN	0.707401	0.28097	0.443285	0.00887872	K02495	COG0635	Coenzyme metabolism
PA1547		0.766762	0.436611	0.432905	0.56329	K09792	COG2836	Function unknown
PA1548		0.593964	0.206965	0.342544	0.216368		COG3197	Inorganic ion transport and metabolism
PA1549		0.902085	0.576867	0.555457	0.394495	K01533	COG2217	Inorganic ion transport and metabolism
PA1550		1.07353	0.953374	0.463318	0.355639	K09926	COG3198	Function unknown
PA1551		0.933363	0.706933	0.606419	0.199936		COG0348	Energy production and conversion
PA1552		0.217844	2.30856e-07	0.510088	0.636455	K00406	COG2010	Energy production and conversion
PA1552.1		0.213937	1.40374e-07	0.0993254	1.52988e-09	K00407	COG4736	Posttranslational modification, protein turnover, chaperones
PA1553		0.221396	8.48461e-08	0.0969148	2.00059e-13	K00405	COG2993	Energy production and conversion
PA1554		0.351439	0.000138679	0.130462	1.37404e-11	K00404	COG3278	Posttranslational modification, protein turnover, chaperones
PA1555		2.74798	0.00287486	1.97411	0.206759	K00406	COG2010	Energy production and conversion
PA1555.1		1.49135	0.15074	0.719895	0.52884
PA1556		2.09543	0.00503292	1.2571	0.665383	K00405	COG2993	Energy production and conversion
PA1557		2.09279	0.0276303	1.94551	0.591655	K00404	COG3278	Posttranslational modification, protein turnover, chaperones
PA1558		1.10072	0.857565	1.29235	0.977108	K07020	COG3571	General function prediction only
PA1559		0.413141	0.0528583	1.8166	0.351574		COG0451	Cell envelope biogenesis, outer membrane / Carbohydrate transport and metabolism
PA1560		0.588131	0.445819	0.599357	0.870252
PA1561		2.08293	0.548825	0.812451	0.825642	K03776	COG0840	Cell motility and secretion / Signal transduction mechanisms
PA1562	acnA	9.19809	0.00102218	10.8953	2.30022e-08	K01681	COG1048	Energy production and conversion
PA1563		0.504737	0.0505228	0.516017	0.338946	K06968	COG2933	General function prediction only
PA1564		0.603103	0.175608	0.3786	0.731735	K04085	COG0425	Posttranslational modification, protein turnover, chaperones
PA1565		1.19763	0.790701	2.80718	0.736501		COG0665	Amino acid transport and metabolism
PA1566		3.92344	0.0325022	30.6098	0.000499154	K01915	COG0174	Amino acid transport and metabolism
PA1567		1.65229	0.607948	5.7972	0.364293		COG0665	Amino acid transport and metabolism
PA1568		2.43517	0.424819	24.4796	0.0321276		COG0251	Translation, ribosomal structure and biogenesis
PA1569		1.21737	0.849005	2.7868	0.353404		COG2271	Carbohydrate transport and metabolism
PA1570		0.744811	0.601996	0.597979	0.605986		COG0583	Transcription
PA1571		0.441228	0.0125906	1.16227	0.861669
PA1572		0.773271	0.435017	0.372041	0.220837		COG3199	General function prediction only
PA1573		0.481542	0.027179	0.250733	0.174434	K09974	COG3738	Function unknown
PA1574		0.937748	0.833709	1.21383	0.950816	K09913	COG3123	Function unknown
PA1575		1.74668	0.467213	1.10887	1		COG5018	General function prediction only
PA1576		1.05402	0.93625	0.627956	0.690563	K00020	COG2084	Lipid metabolism
PA1577		1.34479	0.538424	0.494205	0.746097	K09922	COG3169	Function unknown
PA1578		1.55871	0.432769	1.44061	1
PA1579		0.408248	0.000705332	0.404721	0.0239535
PA1580	gltA	0.54989	0.0475365	0.306073	0.000378723	K01647	COG0372	Energy production and conversion
PA1581	sdhC	0.203123	0.000649692	0.0984116	2.70512e-05	K00241	COG2009	Energy production and conversion
PA1582	sdhD	0.226322	2.02921e-07	0.0964152	9.43233e-12	K00242	COG2142	Energy production and conversion
PA1583	sdhA	0.145306	9.20861e-13	0.109896	5.84704e-15	K00239	COG1053	Energy production and conversion
PA1584	sdhB	0.211902	1.10693e-08	0.0997567	3.91937e-16	K00240	COG0479	Energy production and conversion
PA1585	sucA	0.285903	2.3193e-06	0.161623	8.69662e-11	K00164	COG0567	Energy production and conversion
PA1586	sucB	0.30624	1.23457e-05	0.194295	1.2531e-07	K00658	COG0508	Energy production and conversion
PA1587	lpdG	0.238288	3.46139e-08	0.123763	9.2338e-13	K00382	COG1249	Energy production and conversion
PA1588	sucC	0.175163	4.31607e-11	0.0863771	4.07722e-18	K01903	COG0045	Energy production and conversion
PA1589	sucD	0.20265	2.20137e-09	0.1022	3.70016e-14	K01902	COG0074	Energy production and conversion
PA1590	braB	0.300655	5.2173e-05	0.243264	0.00117019	K03311	COG1114	Amino acid transport and metabolism
PA1591		0.144343	0.000140304	0.320124	0.0444468		COG3821	Function unknown
PA1592		5.19281	0.0442303	8.60034	0.246644
PA1593		0.465614	0.0359934	0.386109	0.196882		COG2050	Secondary metabolites biosynthesis, transport, and catabolism
PA1594		0.500065	0.266642	0.31872	0.636087		COG2050	Secondary metabolites biosynthesis, transport, and catabolism
PA1595		0.543865	0.113209	1.25502	0.571795
PA1596	htpG	0.511704	0.0172093	1.07554	0.713689	K04079	COG0326	Posttranslational modification, protein turnover, chaperones
PA1597		0.891274	0.684917	1.68696	0.588032		COG0412	Secondary metabolites biosynthesis, transport, and catabolism
PA1598		0.923375	0.92796	1.97565	0.533698	K00606	COG0413	Coenzyme metabolism
PA1599		0.894889	1	2.98134	0.439556		COG2207	Transcription
PA1600		0.746534	0.860279	2.56904	0.585968		COG2010	Energy production and conversion
PA1601		1.59047	0.328955	4.11472	0.0484077		COG1529	Energy production and conversion
PA1602		1.9677	0.246723	4.50555	0.188474		COG2080	Energy production and conversion
PA1603		1.23853	0.687627	0.572052	1		COG1846	Transcription
PA1604		1.80494	0.0698107	0.869672	0.822143		COG0834	Amino acid transport and metabolism / Signal transduction mechanisms
PA1605		6.18862	0.000205232	27.3457	0.017235		COG2159	General function prediction only
PA1606		4.37758	0.0291996	36.0008	5.81655e-06
PA1607		0.699774	0.628462	0.731849	0.71517		COG1733	Transcription
PA1608		1.66021	0.258584	1.04633	0.991552	K03406	COG0840	Cell motility and secretion / Signal transduction mechanisms
PA1609	fabB	0.11041	4.09931e-15	0.0813978	3.71347e-16	K00647	COG0304	Lipid metabolism / Secondary metabolites biosynthesis, transport, and catabolism
PA1610	fabA	0.110662	6.86554e-14	0.0826906	1.23627e-13	K01716	COG0764	Lipid metabolism
PA1611		0.282358	1.59342e-05	0.278933	0.00186013		COG0642	Signal transduction mechanisms
PA1612		0.536159	0.358035	3.90736	0.0184102	K01989	COG2984	General function prediction only
PA1613		0.802925	0.607948	0.800268	0.641756	K02014	COG1629	Inorganic ion transport and metabolism
PA1614	gpsA	0.728827	0.276144	0.579818	0.200355	K00057	COG0240	Energy production and conversion
PA1615		0.612689	0.31996	0.377622	0.563182
PA1616		0.375125	0.120821	0.982912	0.844066	K08296	COG2062	Signal transduction mechanisms
PA1617		1.82559	0.116309	0.730844	0.5474		COG1022	Lipid metabolism
PA1618		0.691266	0.278318	0.520646	0.44899		COG2050	Secondary metabolites biosynthesis, transport, and catabolism
PA1619		0.786054	0.791865	3.23786	0.0690954		COG2207	Transcription
PA1620		0.787261	0.979483	1.25443	1		COG1280	Amino acid transport and metabolism
PA1621		0.861724	0.673774	0.734807	0.855281		COG0596	General function prediction only
PA1622		0.721505	0.646959	0.974342	1		COG0596	General function prediction only
PA1623		1.07507	0.904681	0.726948	0.746798	K00799	COG0625	Posttranslational modification, protein turnover, chaperones
PA1624		0.694021	0.197493	0.495789	0.468
PA1625		2.03589	0.0326343	2.39007	0.227578		COG0628	General function prediction only
PA1626		0.3063	0.00809782	0.352651	0.363433	K03449	COG2807	Inorganic ion transport and metabolism
PA1627		0.665021	0.424819	1.80518	0.54237		COG2186	Transcription
PA1628		1.60261	0.398812	4.04656	0.356229	K00074	COG1250	Lipid metabolism
PA1629		0.770953	0.859369	1.20244	0.703837		COG1024	Lipid metabolism
PA1630		0.407756	0.0821775	0.670546	0.82109		COG1414	Transcription
PA1631		2.36049	0.0183492	29.7812	0.00454203	K06446	COG1960	Lipid metabolism
PA1632	kdpF	0.0169683	2.86965e-23	0.0618117	4.52732e-06	K01545
PA1633	kdpA	0.23076	0.00640031	0.46372	0.275863	K01546	COG2060	Inorganic ion transport and metabolism
PA1634	kdpB	0.0662693	0.00130603	0.156707	0.0612722	K01547	COG2216	Inorganic ion transport and metabolism
PA1635	kdpC	0.127755	0.00289834	0.31085	0.209101	K01548	COG2156	Inorganic ion transport and metabolism
PA1636	kdpD	0.155471	0.00807193	0.282898	0.14323	K07646	COG2205	Signal transduction mechanisms
PA1637	kdpE	0.200379	0.0110056	0.263742	0.0538774	K07667	COG0745	Signal transduction mechanisms / Transcription
PA1638		0.285955	0.0102788	0.253977	0.0330607	K01425	COG2066	Amino acid transport and metabolism
PA1639		0.648181	0.294027	0.202624	0.0170303
PA1640		0.642157	0.37014	0.484801	0.63621	K07001	COG1752	General function prediction only
PA1641		2.48774	0.206962	1.73357	0.688965
PA1642	selD	0.482452	0.0261643	0.762936	0.433861	K01008	COG0709	Amino acid transport and metabolism
PA1643		0.509655	0.0494072	0.358481	0.168637	K06917	COG2603	General function prediction only
PA1644		0.745305	0.593192	1.02477	1		COG1853	General function prediction only
PA1645		0.86071	1	0.83265	1
PA1646		3.12113	0.00118753	20.0256	1.74614e-10	K03406	COG0840	Cell motility and secretion / Signal transduction mechanisms
PA1647		1.02909	0.904681	1.09742	1		COG0659	Inorganic ion transport and metabolism
PA1648		1.08962	0.931229	2.09178	0.441565	K07119	COG2130	General function prediction only
PA1649		3.52199	0.0502499	3.02295	0.712935		COG1028	Secondary metabolites biosynthesis, transport, and catabolism / General function prediction only
PA1650		2.00214	0.203984	0.275951	0.749249	K03453	COG0385	General function prediction only
PA1651		0.30438	0.00384704	0.244736	0.185244	K05782	COG3135	Secondary metabolites biosynthesis, transport, and catabolism
PA1652		2.70668	0.042061	2.39949	0.765655
PA1653		0.274097	0.0518413	0.344844	0.462884		COG1846	Transcription
PA1654		0.417774	0.0272664	0.481439	0.223594		COG1167	Transcription / Amino acid transport and metabolism
PA1655		0.47422	0.0465812	0.252389	0.10816	K00799	COG0625	Posttranslational modification, protein turnover, chaperones
PA1656		2.16925	0.570897	0.314119	0.00319662	K11910	COG3515	Intracellular trafficking, secretion, and vesicular transport
PA1657		5.87005	0.127118	0.730169	1	K11901	COG3516	Intracellular trafficking, secretion, and vesicular transport
PA1658		6.99188	0.173755	1.21243	1	K11900	COG3517	Intracellular trafficking, secretion, and vesicular transport
PA1659		5.47615	0.142764	1.39969	0.807545	K11905	COG3518	Intracellular trafficking, secretion, and vesicular transport
PA1660		3.00934	0.0503194	0.533874	0.4021	K11896	COG3519	Intracellular trafficking, secretion, and vesicular transport
PA1661		3.29616	0.00334447	0.621722	0.500726	K11895	COG3520	Intracellular trafficking, secretion, and vesicular transport
PA1662		2.93468	0.174792	1.28296	0.868227	K11907	COG0542	Posttranslational modification, protein turnover, chaperones
PA1663		2.90412	0.226963	1.38599	1	K11914	COG3604	Transcription / Signal transduction mechanisms
PA1664		2.11251	0.599942	0.212177	1
PA1665		2.61218	0.354707	1.73296	0.338946	K11894	COG3456	Intracellular trafficking, secretion, and vesicular transport; Signal transduction mechanisms
PA1666		2.91534	0.212001	1.87446	0.943008	K11906	COG3521	Intracellular trafficking, secretion, and vesicular transport
PA1667		3.95836	0.0264838	1.34867	0.852898	K11893	COG3522	Intracellular trafficking, secretion, and vesicular transport
PA1668		9.36549	3.80775e-13	66.6537	2.28645e-09	K11892	COG3455	Intracellular trafficking, secretion, and vesicular transport
PA1669		4.21406	0.205534	3.33032	0.0278835	K11891	COG3523	Intracellular trafficking, secretion, and vesicular transport
PA1670	stp1	2.93745	0.256801	0.554193	0.752868	K11915	COG0631	Signal transduction mechanisms
PA1671	stk1	6.01483	0.278464	3.41354	0.555735	K11916	COG0515	General function prediction only / Signal transduction mechanisms / Transcription / DNA replication, recombination, and repair
PA1672		3.98324	0.0576099	2.21648	0.33086	K06996	COG3324	General function prediction only
PA1673		0.407055	0.00300273	0.411175	0.00198454	K07216	COG2703	Inorganic ion transport and metabolism
PA1674		0.426481	0.00358357	0.195044	1.28876e-05	K01495	COG0302	Coenzyme metabolism
PA1675		1.67377	0.112588	3.09645	0.108208		COG2840	Function unknown
PA1676		1.20441	0.738997	1.79249	0.687907
PA1677		0.611258	0.115772	0.612747	0.41857		COG1335	Secondary metabolites biosynthesis, transport, and catabolism
PA1678		0.316274	0.000286469	0.114324	5.99953e-05	K07320	COG2890	Translation, ribosomal structure and biogenesis
PA1679		1.01916	0.93625	0.537787	0.266074
PA1680		1.87814	0.353122	1.30416	1	K06889	COG1073	General function prediction only
PA1681	aroC	0.519992	0.111638	0.663907	0.452101	K01736	COG0082	Amino acid transport and metabolism
PA1682		0.30159	0.000532999	0.293615	0.0149963	K05820
PA1683		0.260743	1.18082e-05	0.196507	0.00224487	K08964	COG0235	Carbohydrate transport and metabolism
PA1684		0.490609	0.0755714	0.504365	0.191368	K08967	COG1791	Function unknown
PA1685	masA	0.362675	0.00455701	0.290613	0.0873889	K09880	COG4229	Energy production and conversion
PA1686	alkA	0.969018	0.941215	1.07217	0.919821	K01247	COG0122	DNA replication, recombination, and repair
PA1687	speE	0.193468	1.96522e-07	0.120419	3.73556e-06	K00797	COG0421	Amino acid transport and metabolism
PA1688		0.402057	0.00105902	0.186333	9.61204e-06		COG3391	Function unknown
PA1689		0.4121	0.00187041	0.342291	0.0463018		COG1368	Cell envelope biogenesis, outer membrane
PA1690	pscU	2.78815	0.0380216	9.19873	0.00886939	K03229	COG4792	Intracellular trafficking and secretion
PA1691	pscT	4.27139	0.00603293	9.07888	0.0327798	K03228	COG4791	Intracellular trafficking and secretion
PA1692		1.25838	0.794457	3.81082	0.486676	K03227	COG4794	Intracellular trafficking and secretion
PA1693	pscR	0.935231	0.848902	0.658619	0.776479	K03226	COG4790	Intracellular trafficking and secretion
PA1694	pscQ	5.15016	0.00149399	9.90223	0.0462982	K03225	COG1886	Cell motility and secretion / Intracellular trafficking and secretion
PA1695	pscP	6.46556	0.00791296	30.2219	1.46554e-07	K04057
PA1696	pscO	6.54065	0.000471318	13.4745	0.0310538	K04056
PA1697		5.25488	0.00124044	7.11972	0.0378471	K03224	COG1157	Cell motility and secretion / Intracellular trafficking and secretion
PA1698	popN	3.34594	0.00564076	4.3106	0.244966	K04058
PA1699		1.92344	0.30272	1.02618	0.817956
PA1700		4.24543	0.00151829	4.09132	0.276788
PA1701		3.48482	0.0755714	3.20225	0.550746	K04059
PA1702		2.94276	0.04112	1.83968	0.530487	K04060
PA1703	pcrD	4.35801	0.000460845	10.0903	7.69556e-07	K03230	COG4789	Intracellular trafficking and secretion
PA1704	pcrR	1.67864	0.471788	4.30321	0.252559
PA1705	pcrG	12.1272	5.1174e-10	8.64393	0.0184659
PA1706	pcrV	5.14349	6.44408e-07	8.52695	3.48031e-05
PA1707	pcrH	4.96896	2.29428e-05	9.85352	0.00131487
PA1708	popB	4.79403	1.77978e-07	7.12228	5.06524e-06		COG5613	Function unknown
PA1709	popD	4.23835	5.25602e-06	6.97238	0.000467115
PA1710	exsC	3.74271	2.73459e-05	3.15625	0.178285
PA1711	exsE	4.99612	0.000458893	3.05179	0.427667
PA1712	exsB	6.82415	5.0177e-07	6.42625	0.0216696
PA1713	exsA	6.62254	4.38704e-10	2.34841	0.145063		COG2207	Transcription
PA1714	exsD	3.55202	1.50713e-05	2.56266	0.0659482
PA1715	pscB	3.92181	2.07388e-05	2.94553	0.0472302	K04049
PA1716	pscC	3.12768	0.000471318	2.15349	0.125912	K03219	COG1450	Cell motility and secretion / Intracellular trafficking and secretion
PA1717	pscD	6.09428	7.66328e-08	5.16598	0.060422	K03220
PA1718	pscE	6.39599	0.000475498	3.06128	0.457965	K04050
PA1719	pscF	1.83065	0.260619	1.66608	0.54578	K03221
PA1720	pscG	2.48159	0.0423055	4.61168	0.117436	K04051
PA1721	pscH	3.32979	0.0166782	1.19597	0.604508	K04052
PA1722	pscI	3.98607	0.00343412	1.73374	0.493034	K04053
PA1723	pscJ	3.52735	6.78773e-05	2.13887	0.398587	K03222	COG4669	Intracellular trafficking and secretion
PA1724	pscK	2.40196	0.110948	1.91106	0.466247	K04054
PA1725	pscL	2.26305	0.0938192	5.61926	0.0670182	K03223	COG1317	Cell motility and secretion / Intracellular trafficking and secretion
PA1726	bglX	0.323391	0.00089885	0.499822	0.360308	K05349	COG1472	Carbohydrate transport and metabolism
PA1727	mucR	0.364852	0.00338669	0.751836	0.869835		COG5001	Signal transduction mechanisms
PA1728		2.15862	0.343418	0.524023	0.195171
PA1729		1.5826	0.498919	1.32854	0.948089		COG0518	Nucleotide transport and metabolism
PA1730		2.8927	0.00663225	3.74557	0.651428		COG2308	Function unknown
PA1731		1.87897	0.285431	1.74951	0.855281		COG2307	Function unknown
PA1732		4.03499	0.0443749	20.9664	1.07182e-05		COG1305	Amino acid transport and metabolism
PA1733		2.21303	0.12306	2.01676	0.911986	K07395	COG3484	Posttranslational modification, protein turnover, chaperones
PA1734		1.22441	0.675437	0.773738	0.779815		COG2010	Energy production and conversion
PA1735		0.768539	0.582952	0.742134	0.734018	K07088	COG0679	General function prediction only
PA1736		1.59205	0.392848	1.00997	1	K00626	COG0183	Lipid metabolism
PA1737		4.72835	5.91612e-06	9.78567	0.000788101	K01782	COG1250	Lipid metabolism
PA1738		0.917961	0.941215	1.53425	0.412156		COG0583	Transcription
PA1739		0.975089	1	1.36158	0.852173		COG0667	Energy production and conversion
PA1740		61.1293	0.0214428	175.012	4.98621e-28		COG3386	Carbohydrate transport and metabolism
PA1741		0.772422	0.409525	0.522115	0.804769		COG0695	Posttranslational modification, protein turnover, chaperones
PA1742		5.52376	4.56543e-09	3.74193	0.00489584		COG0518	Nucleotide transport and metabolism
PA1743		4.94526	0.317789	9.45915	0.323615
PA1744		5.83703	0.210685	5.7734	0.880241
PA1745		5.52986	0.00164022	5.94753	0.348341
PA1746		2.41014	0.0117674	1.35271	0.729864		COG2110	General function prediction only
PA1747		2.19093	0.41216	0.529884	1
PA1748		1.11076	1	0.333921	0.592041	K01692	COG1024	Lipid metabolism
PA1749		0.615804	0.0823768	0.394789	0.0172955	K06975	COG2388	General function prediction only
PA1750		0.312989	0.00200255	0.318087	0.010098	K01626	COG0722	Amino acid transport and metabolism
PA1751		0.441433	0.0658017	0.159992	0.285561
PA1752		0.68877	0.252436	0.540904	0.615856	K00077	COG1893	Coenzyme metabolism
PA1753		3.86185	1.86276e-05	2.15404	0.394803		COG0589	Signal transduction mechanisms
PA1754	cysB	0.747138	0.338083	0.385813	0.0123906	K13634	COG0583	Transcription
PA1755		0.280927	0.00152386	0.26825	0.0907553
PA1756	cysH	0.35455	0.00799316	0.321843	0.0715572	K00390	COG0175	Amino acid transport and metabolism / Coenzyme metabolism
PA1757	thrH	0.364145	0.00950614	0.644711	0.461461	K02203	COG0560	Amino acid transport and metabolism
PA1758	pabB	0.583912	0.180353	1.24145	0.619004	K01665	COG0147	Amino acid transport and metabolism / Coenzyme metabolism
PA1759		0.582115	0.067439	0.60374	0.501836	K03556	COG2909	Transcription
PA1760		0.79741	0.516057	2.58854	0.158566	K03556	COG2909	Transcription
PA1761		0.377866	0.0288852	0.493443	0.554159
PA1762		0.28146	0.00198566	0.455321	0.635643	K06992	COG3271	General function prediction only
PA1763		0.384379	0.0519703	0.541334	0.695369
PA1764		0.617352	0.443568	1.3736	1		COG2067	Lipid metabolism
PA1765		1.07327	0.710181	1.92982	0.537279
PA1766		0.365896	0.00022409	0.0882396	5.24912e-13
PA1767		0.251371	1.65422e-06	0.16908	6.25146e-06
PA1768		0.351496	0.000635293	0.247326	0.00106737		COG4067	Posttranslational modification, protein turnover, chaperones
PA1769		0.579089	0.0996449	0.327845	0.00589049	K09773	COG1806	Function unknown
PA1770	ppsA	0.271689	9.41692e-07	0.242048	2.9716e-07	K01007	COG0574	Carbohydrate transport and metabolism
PA1771	estX	0.387727	0.0684232	0.366031	0.530448
PA1772		0.992427	1	0.595411	0.158062	K02553	COG0684	Coenzyme metabolism
PA1773	cmaX	0.818985	0.732363	0.430299	0.182595	K16074	COG0598	Inorganic ion transport and metabolism
PA1774	crfX	0.29551	0.00171713	0.208558	0.00100164
PA1775	cmpX	0.358896	0.000186319	0.166468	3.47366e-08
PA1776	sigX	1.20077	0.745266	0.177231	4.85438e-09	K03088	COG1595	Transcription
PA1777	oprF	0.36745	2.80986e-05	0.125801	4.02015e-15	K03286	COG2885	Cell envelope biogenesis, outer membrane
PA1778	cobA	1.977	0.30256	7.00221	0.10907	K02303	COG0007	Coenzyme metabolism
PA1779		2.20272	0.0347831	3.35981	0.319289	K00372	COG0243	Energy production and conversion
PA1780	nirD	4.36012	0.0139808	1.49442	0.570106	K00363	COG2146	Inorganic ion transport and metabolism / General function prediction only
PA1781	nirB	1.34338	0.427241	3.89222	0.063869	K00362	COG1251	Energy production and conversion
PA1781.1		0.234334	0.00134852	0.107675	0.0369164
PA1782		8.80862	0.00762987	4.78041	0.240276		COG0631	Signal transduction mechanisms
PA1783	nasA	1.29909	0.926467	3.98229	0.321185	K02575	COG2223	Inorganic ion transport and metabolism
PA1784		3.94636	0.247667	2.97221	0.713689
PA1785		0.538219	0.685757	1.02139	0.657325	K07183	COG3707	Signal transduction mechanisms
PA1786		0.260492	0.0347224	0.572058	0.635508	K15576	COG0715	Inorganic ion transport and metabolism
PA1787	acnB	0.35921	0.000209773	0.384921	0.00259702	K01682	COG1049	Energy production and conversion
PA1788		0.501563	0.0462252	0.473509	0.193154	K06938	COG3313	General function prediction only
PA1789		1.01246	0.905689	0.577125	0.0657452		COG0589	Signal transduction mechanisms
PA1790		0.512993	0.0985039	0.369186	0.172429	K06169	COG4445	Nucleotide transport and metabolism / Translation, ribosomal structure and biogenesis
PA1791		0.338193	0.00471823	0.399135	0.335015		COG0330	Posttranslational modification, protein turnover, chaperones
PA1792		0.422572	0.0210951	0.395698	0.14173	K03269	COG2908	Function unknown
PA1793	ppiB	0.273366	0.000101345	0.138055	9.61204e-06	K03768	COG0652	Posttranslational modification, protein turnover, chaperones
PA1794	glnS	0.32839	0.000105422	0.218657	6.23196e-06	K01886	COG0008	Translation, ribosomal structure and biogenesis
PA1795	cysS	0.206286	2.05443e-08	0.137551	1.47418e-08	K01883	COG0215	Translation, ribosomal structure and biogenesis
PA1796	folD	0.373861	0.00179154	0.258448	0.000696271	K01491	COG0190	Coenzyme metabolism
PA1797		1.32713	0.565752	1.60345	0.680731		COG1680	Defense mechanisms
PA1798	parS	0.474246	0.0819875	0.51361	0.895885	K02484	COG0642	Signal transduction mechanisms
PA1799	parR	0.8814	0.841595	0.826825	1	K02483	COG0745	Signal transduction mechanisms / Transcription
PA1800		0.210593	2.93962e-09	0.0982794	2.66094e-17	K03545	COG0544	Posttranslational modification, protein turnover, chaperones
PA1801	clpP	0.396299	0.000999829	0.260458	2.16474e-05	K01358	COG0740	Posttranslational modification, protein turnover, chaperones / Intracellular trafficking and secretion
PA1802	clpX	0.723156	0.261749	0.352213	6.60131e-05	K03544	COG1219	Posttranslational modification, protein turnover, chaperones
PA1803		0.453716	0.00173009	0.26625	1.58079e-06	K01338	COG0466	Posttranslational modification, protein turnover, chaperones
PA1804	hupB	0.254262	1.35166e-05	0.0508847	5.99903e-15	K03530	COG0776	DNA replication, recombination, and repair
PA1805	ppiD	0.332346	3.59527e-05	0.154216	6.71527e-10	K03770	COG0760	Posttranslational modification, protein turnover, chaperones
PA1806	fabI	0.467715	0.0430939	0.692985	0.529915	K00208	COG0623	acyl-carrier-protein
PA1807		0.492064	0.0440026	0.372898	0.140288	K13896	COG4172	General function prediction only
PA1808		0.578323	0.165916	0.294727	0.0906423	K13895	COG4239	General function prediction only
PA1809		0.779402	0.474556	0.44517	0.372019	K13894	COG4174	General function prediction only
PA1810		0.494272	0.0253826	0.493941	0.0909905	K13893	COG4166	Amino acid transport and metabolism
PA1811		0.797751	0.552846	0.761496	0.715995	K13893	COG4166	Amino acid transport and metabolism
PA1812	mltD	0.713299	0.212286	0.420392	0.0633456	K08307	COG1388	Cell envelope biogenesis, outer membrane
PA1813		1.10746	0.97544	0.778087	0.564809	K01069	COG0491	General function prediction only
PA1814		1.18799	0.846703	0.762633	0.676615
PA1815	rnhA	0.642565	0.136922	0.354112	0.0998828	K03469	COG0328	DNA replication, recombination, and repair
PA1816	dnaQ	0.579657	0.0325833	0.29476	0.00731757	K02342	COG0847	DNA replication, recombination, and repair
PA1817		0.721143	0.338454	0.402264	0.278341	K06893	COG3631	General function prediction only
PA1818	ldcA	0.941086	0.849177	0.856158	0.922631	K01584	COG1982	Amino acid transport and metabolism
PA1819		0.96784	0.865047	0.953299	0.818053	K03294	COG0531	Amino acid transport and metabolism
PA1820	nhaB	0.676439	0.399738	0.781881	0.995933	K03314	COG3067	Inorganic ion transport and metabolism
PA1821		0.579041	0.0325383	0.250208	0.000541865	K01692	COG1024	Lipid metabolism
PA1822	fimL	0.496294	0.00766855	0.317419	0.00311465
PA1823		0.397834	0.00146252	0.190028	0.00296253	K03426	COG2816	DNA replication, recombination, and repair
PA1824		0.604403	0.274395	1.15779	1	K07090	COG0730	General function prediction only
PA1825		1.1396	0.776075	4.36973	0.0371162
PA1826		2.6959	0.146211	6.6367	0.0458066		COG0583	Transcription
PA1827		2.52009	0.247032	4.39387	0.379232	K00059	COG1028	Secondary metabolites biosynthesis, transport, and catabolism / General function prediction only
PA1828		0.721891	0.687627	0.841312	1		COG1028	Secondary metabolites biosynthesis, transport, and catabolism / General function prediction only
PA1829		0.958779	0.671057	1.07816	0.78119	K06979	COG3173	General function prediction only
PA1830		0.594803	0.0558746	0.21344	4.3388e-06		COG3255	Lipid metabolism
PA1831		1.13654	0.896339	0.357789	0.0141288		COG0406	General function prediction only
PA1832		1.08256	0.809025	0.225585	2.58943e-06	K04774	COG0616	Posttranslational modification, protein turnover, chaperones / Intracellular trafficking and secretion
PA1833		1.27401	0.837519	0.613467	0.619004		COG0604	Energy production and conversion / General function prediction only
PA1834		0.87485	0.521233	0.610016	0.650821
PA1835		1.21182	0.870928	1.13204	0.962215		COG2050	Secondary metabolites biosynthesis, transport, and catabolism
PA1836		0.909569	0.926576	0.976597	0.944117		COG1309	Transcription
PA1837		0.0844036	5.16735e-08	0.0932275	3.173e-06		COG3749	Function unknown
PA1838	cysI	0.0726514	4.64931e-08	0.0503777	1.30072e-08	K00381	COG0155	Inorganic ion transport and metabolism
PA1839		0.378978	0.0253826	0.533839	0.47324	K06941	COG0820	General function prediction only
PA1840		0.421122	0.0547427	0.196312	0.224853
PA1841		0.333261	0.0180947	0.256414	0.220113		COG3760	Function unknown
PA1842		0.183057	2.41475e-06	0.231749	0.0115568		COG3171	Function unknown
PA1843	metH	0.133309	2.01077e-12	0.15098	8.55577e-10	K00548	COG1410	Amino acid transport and metabolism
PA1844		0.71494	0.589274	0.293636	0.555645
PA1845		1.55784	0.35781	1.46511	0.997955
PA1846		0.404092	0.00377583	0.653069	0.353404
PA1847		0.478874	0.011855	0.568116	0.0760742	K07400	COG0694	Posttranslational modification, protein turnover, chaperones
PA1848		1.1478	1	1.50332	0.73376
PA1849		1.10056	0.921306	0	1	K09984	COG3813	Function unknown
PA1850		0.874784	0.932182	1.11553	0.959925		COG4977	Transcription
PA1851		1.12656	0.748037	1.96596	0.683312		COG3706	Signal transduction mechanisms
PA1852		0.276631	2.8133e-05	0.412821	0.0134511
PA1853		0.341234	0.00822853	0.917145	0.952541		COG0583	Transcription
PA1854		1.14243	1	4.95856	0.384514	K07168	COG3448	Signal transduction mechanisms
PA1855		15.0751	0.168499	46.3804	0.379109
PA1856		2.4401	0.0250459	2.37492	0.439432	K00404	COG3278	Posttranslational modification, protein turnover, chaperones
PA1857		0.75408	0.570873	0.482488	0.463023	K09781	COG2354	Function unknown
PA1858		1.62724	0.669181	1.63735	0.523151		COG3570	Defense mechanisms
PA1859		0.881162	0.840424	12.3328	3.89697e-05		COG0583	Transcription
PA1860		7.38594	2.20802e-05	10.9735	0.160473		COG3315	Secondary metabolites biosynthesis, transport, and catabolism
PA1861	modC	0.374326	0.00437116	0.68406	0.587748	K02017	COG4148	Inorganic ion transport and metabolism
PA1862	modB	0.440688	0.075172	1.40853	0.68993	K02018	COG4149	Inorganic ion transport and metabolism
PA1863	modA	0.340469	0.00171768	0.283173	0.0233745	K02020	COG0725	Inorganic ion transport and metabolism
PA1864		1.55581	0.266956	1.89484	0.360219		COG1309	Transcription
PA1865		1.67812	0.22372	2.34916	0.11909
PA1866		1.55811	0.279775	6.54281	0.00355231		COG1199	Transcription / DNA replication, recombination, and repair
PA1867	xphA	1.53433	0.676325	2.96256	0.531185	K02452
PA1868	xqhA	6.45078	1.56748e-05	17.2373	2.19761e-05	K02453	COG1450	Cell motility and secretion / Intracellular trafficking and secretion
PA1869		12.1114	0.0452709	1.58657	1		COG0236	Lipid metabolism / Secondary metabolites biosynthesis, transport, and catabolism
PA1870		20.2224	0.00977523	58.2142	2.19247e-05
PA1871	lasA	16.7455	6.52121e-12	11.8762	0.0332908	K08642	COG0739	Cell envelope biogenesis, outer membrane
PA1872		0.547899	0.13191	0.663594	0.71517
PA1873		4.19395	0.00278113	10.9533	0.0111783	K16074	COG0598	Inorganic ion transport and metabolism
PA1874		6.31384	0.00329264	7.11593	0.001604
PA1875		2.55539	0.0855532	4.70028	0.207324	K12543	COG1538	Cell envelope biogenesis, outer membrane / Intracellular trafficking and secretion
PA1876		2.03091	0.189215	2.39591	0.628456	K12541	COG2274	Defense mechanisms
PA1877		7.76404	4.5107e-05	26.8661	4.91029e-07	K12542	COG0845	Cell envelope biogenesis, outer membrane
PA1878		0.663859	0.840469	0.956483	0.935206	K07023	COG1896	General function prediction only
PA1879		0.72937	0.8169	1.22161	0.879902		COG1709	Transcription
PA1880		2.14502	0.091178	2.20983	0.308862	K07303	COG1529	Energy production and conversion
PA1881		3.55202	0.139107	3.1515	0.817423	K07302	COG2080	Energy production and conversion
PA1882		2.23295	0.0797394	1.41587	0.813115	K11741	COG2076	Inorganic ion transport and metabolism
PA1883		3.08471	0.194053	1.16019	1	K00330	COG0838	Energy production and conversion
PA1884		3.32225	0.00552665	1.36	1
PA1885		6.11127	5.50685e-07	2.96651	0.276047		COG0456	General function prediction only
PA1886	polB	0.796544	0.8169	2.90643	0.0450459	K02336	COG0417	DNA replication, recombination, and repair
PA1887		17.3787	2.37616e-07	4.15379	0.483953
PA1888		17.6935	9.52207e-15	11.6713	0.369984
PA1889		2.82585	0.0139808	3.39701	0.285657
PA1890		0.760421	0.699778	0.725066	0.747015	K00799	COG0625	Posttranslational modification, protein turnover, chaperones
PA1891		1.6464	0.608888	4.01895	0.642213
PA1892		0.892973	1	3.0652	0.519651
PA1893		0.636204	0.681889	1.89037	0.487201	K01434	COG2366	General function prediction only
PA1894		0.178439	0.00473805	0.276638	0.493976
PA1895		0.938465	0.860948	1.73241	0.596407
PA1896		0.508406	0.494832	1.25249	0.598885
PA1897		0.266281	0.0204543	0.635339	1		COG3000	Lipid metabolism
PA1898	qscR	1.28368	0.788131	2.8848	0.476149		COG2771	Transcription
PA1899		61.8253	0.0323403	6.52429	0.537279
PA1900		19.381	0.126547	3.05624	0.360167
PA1901		1.53421	0.861494	0.648669	0.777336	K01626	COG3200	Amino acid transport and metabolism
PA1902		6.57257	0.165798	7.61359	0.443942		COG1535	Secondary metabolites biosynthesis, transport, and catabolism
PA1903		5.69592	0.175483	2.82615	0.51196	K13063	COG0147	Amino acid transport and metabolism / Coenzyme metabolism
PA1904		11.4369	0.148223	7.92564	0.708444	K06998	COG0384	General function prediction only
PA1905		7.36261	0.255006	4.69626	0.747745		COG0259	Coenzyme metabolism
PA1906		0.432951	0.114807	0.314751	0.607038		COG0537	Nucleotide transport and metabolism / Carbohydrate transport and metabolism / General function prediction only
PA1907		3.1528	0.0782616	4.60252	0.471216		COG4188	General function prediction only
PA1908		3.12894	0.137997	5.48493	0.276006
PA1909		3.6858	0.0194726	5.63938	0.187572		COG3182	Function unknown
PA1910	femA	1.76485	0.267958	4.5249	0.13103	K02014	COG1629	Inorganic ion transport and metabolism
PA1911	femR	1.26983	0.629244	2.23834	0.768914		COG3712	Inorganic ion transport and metabolism / Signal transduction mechanisms
PA1912	femI	0.165306	0.0342411	0.508853	0.474152	K03088	COG1595	Transcription
PA1913		0.0808217	7.05755e-06	0.073894	6.95644e-05
PA1914		3.45455	0.0905664	9.87379	0.0917982
PA1915		2.06098	0.0653765	1.81273	0.70557	K09684	COG2508	Signal transduction mechanisms / Secondary metabolites biosynthesis, transport, and catabolism
PA1916		17.232	1.35563e-05	44.8006	0.000308654		COG0814	Amino acid transport and metabolism
PA1917		2.67456	0.646959	2.44661	0.811843	K06995	COG3450	General function prediction only
PA1918		8.96762	0.000119219	22.694	0.00173648		COG0665	Amino acid transport and metabolism
PA1919	nrdG	12.5524	1.37762e-05	14.4337	0.0648786		COG1180	Posttranslational modification, protein turnover, chaperones
PA1920	nrdD	3.06778	0.00301538	3.00514	0.277937	K00527	COG1328	Nucleotide transport and metabolism
PA1921		4.87305	0.136867	18.6078	0.0208369		COG4106	General function prediction only
PA1922		4.8764	0.00185124	23.5842	3.29009e-05	K16089	COG4771	Inorganic ion transport and metabolism
PA1923		4.45741	0.0187937	22.2527	2.5378e-07	K02230	COG1429	Coenzyme metabolism
PA1924		2.11176	0.569171	40.0541	0.00362987		COG0811	Intracellular trafficking and secretion
PA1925		32.8024	3.87236e-22	19.4504	6.00972e-05		COG4744	Function unknown
PA1926		0.316095	0.000236671	0.332309	0.0423117	K09136	COG1944	Function unknown
PA1927	metE	0.661431	0.467213	5.04036	0.000322348	K00549	COG0620	Amino acid transport and metabolism
PA1928	rimJ	0.460743	0.362813	0.570358	1	K03790	COG1670	Translation, ribosomal structure and biogenesis
PA1929		0.291363	0.300669	1.29221	0.988136
PA1930		24.5525	9.25449e-12	10.3792	0.0408193	K03406	COG0840	Cell motility and secretion / Signal transduction mechanisms
PA1931		10.4099	0.0121381	5.89308	0.293127	K13483	COG2080	Energy production and conversion
PA1932		3.24156	0.204777	6.9923	0.214147	K11178	COG1319	Energy production and conversion
PA1933		2.6737	0.0646588	6.87068	0.0599319	K11177	COG1529	Energy production and conversion
PA1934		5.34169	3.95685e-05	1.75787	0.541553
PA1935		0.818658	0.966895	2.48978	0.269371
PA1936		1.10176	0.732363	0.609292	1
PA1937		1.30846	0.485567	0.991348	0.902498	K07483	COG2963	DNA replication, recombination, and repair
PA1938		1.01443	1	1.0643	0.922631	K07497	COG2801	DNA replication, recombination, and repair
PA1939		0.725269	0.182463	0.179	8.3848e-08		COG3593	DNA replication, recombination, and repair
PA1940		0.759448	0.429335	1.33332	0.966999		COG0753	Inorganic ion transport and metabolism
PA1941		1.04487	0.647511	0.824331	0.956797
PA1942		1.43612	0.581539	7.92764	0.00741579
PA1943		1.42188	0.721937	1.33445	0.874415		COG0456	General function prediction only
PA1944		1.68932	0.208659	1.45051	0.514369		COG0189	Coenzyme metabolism / Translation, ribosomal structure and biogenesis
PA1945		1.7093	0.312768	3.00231	0.299022		COG2204	Signal transduction mechanisms
PA1946	rbsB	7.62599	3.06327e-11	3.65026	0.0861777	K10439	COG1879	Carbohydrate transport and metabolism
PA1947	rbsA	3.20523	0.00798254	2.28075	0.537112	K10441	COG1129	Carbohydrate transport and metabolism
PA1948	rbsC	1.1533	0.732378	0.803235	1	K10440	COG1172	Carbohydrate transport and metabolism
PA1949	rbsR	0.672706	0.127796	0.351053	0.0592273	K02529	COG1609	Transcription
PA1950	rbsK	1.11149	0.908695	0.783411	0.959925	K00852	COG0524	Carbohydrate transport and metabolism
PA1951		4.59495	0.0455395	5.83966	0.335532
PA1952		389.287	4.14228e-41	244.747	0.167202
PA1953		2.94773	0.462061	34.7003	0.00247368	K06992	COG3271	General function prediction only
PA1954		2.56245	0.136014	12.9562	0.00155944
PA1955		12.2727	0.0100583	123.657	0.000261553
PA1956		1.31314	0.655235	4.91751	0.774514
PA1957		0.328306	0.0698107	0.418123	0.819496		COG3172	Coenzyme metabolism
PA1958		0.56682	0.278318	0.243551	0.216368	K03811	COG3201	Coenzyme metabolism
PA1959	bacA	0.525675	0.0533258	0.378362	0.0385208	K06153	COG1968	Lipid transport and metabolism
PA1960		0.312222	0.0219938	0.248285	0.598337		COG3326	Function unknown
PA1961		2.06176	0.0898658	10.2721	0.00834087		COG0583	Transcription
PA1962		1.79215	0.378678	1.58628	0.572621	K01118	COG1182	Lipid metabolism
PA1963		0.321141	0.000886786	0.186625	0.000260279
PA1964		0.295089	7.16086e-05	0.230856	0.000475016		COG0488	General function prediction only
PA1965		0.507484	0.170046	0.266131	0.271715
PA1966		0.342474	0.224411	0.568262	0.98096	K01826	COG3232	Amino acid transport and metabolism
PA1967		0.834786	0.800914	0.776439	0.772936
PA1968		0.586461	0.504905	0.15545	0.517196
PA1969		0.279048	0.000261398	0.299786	0.0265786
PA1970		0.781974	0.862856	0.941302	1
PA1971	braZ	0.628725	0.267621	1.02745	1	K03311	COG1114	Amino acid transport and metabolism
PA1972		1.91601	0.282764	5.86459	0.438061	K03760	COG2194	General function prediction only
PA1973	pqqF	1.18362	0.780631	2.30726	0.363977	K01422	COG1025	Posttranslational modification, protein turnover, chaperones
PA1974		4.78021	0.0258769	8.41867	0.0311907
PA1975		2.45267	0.20881	5.50789	0.348901		COG3287	Function unknown
PA1976		1.84189	0.280883	4.64509	0.155781		COG0642	Signal transduction mechanisms
PA1977		8.43145	0.000222258	18.5294	0.0430734
PA1978	erbR	0.416141	0.537922	1.14236	1		COG2197	Signal transduction mechanisms / Transcription
PA1979	eraS	73.9364	7.93699e-22	56.9983	1.82874e-05		COG4585	Signal transduction mechanisms
PA1980	eraR	1.4425	0.704831	6.54055	0.767801	K07686	COG2197	Signal transduction mechanisms / Transcription
PA1981		5.55133	0.36636	5.13176	0.548054		COG1357	Function unknown
PA1982	exaA	1.71849	0.19571	6.78607	0.00329771	K00114	COG4993	Carbohydrate transport and metabolism
PA1983	exaB	6.72443	0.255651	12.6837	0.592832		COG2010	Energy production and conversion
PA1984	exaC	0.35036	0.0193837	0.567474	0.69076	K00128	COG1012	Energy production and conversion
[truncated: 3,608 more rows]
