# Supplementary material for: Requirements for Pseudomonas aeruginosa Acute Burn and Chronic Surgical Wound Infection
Source: PLoS Genet. 2014 Jul 24;10(7):e1004518. doi: 10.1371/journal.pgen.1004518 (PMC4109851; doi:10.1371/journal.pgen.1004518)
Supplement: Table S3 — P. aeruginosa PAO1 virulence gene expression in burn and chronic wounds as compared to MOPS-succinate. (XLSX) [file pgen.1004518.s006.xlsx]

## Sheet: Sheet1
Table S3. P. aeruginosa PAO1 virulence gene expression in burn and chronic wounds as compared to MOPS-succinate (pink, P<0.01, negative binomial test).
Virulence Gene Category*	Locus ID	Gene	Product	Fold Change Expression (Burn vs. Succ.)	P	Fold Change Expression (Chronic vs. Succ.)	P
Flagella	PA1077	flgB	flagellar basal-body rod protein FlgB	-1.37969	0.472981	-4.70789	0.157292
	PA1078	flgC	flagellar basal-body rod protein FlgC	-2.80382	0.0086676	-1.54374	0.489606
	PA1079	flgD	flagellar basal-body rod modification protein FlgD	-2.70214	0.00121644	-3.98147	0.00249123
	PA1080	flgE	flagellar hook protein FlgE	-2.09927	0.014741	-3.05591	0.00689523
	PA1081	flgF	flagellar basal-body rod protein FlgF	-1.90537	0.010925	-10.6426	1.3277e-06
	PA1082	flgG	flagellar basal-body rod protein FlgG	-2.40833	0.00250067	-3.96883	0.000512719
	PA1083	flgH	flagellar L-ring protein precursor FlgH	-2.35836	0.00709137	-3.0859	0.110631
	PA1084	flgI	flagellar P-ring protein precursor FlgI	-1.55676	0.146756	-2.43126	0.348063
	PA1085	flgJ	flagellar protein FlgJ	-1.59744	0.190176	-2.48208	0.23852
	PA1086	flgK	flagellar hook-associated protein 1 FlgK	-2.15681	0.0097633	-3.6276	0.0146672
	PA1087	flgL	flagellar hook-associated protein type 3 FlgL	-1.5115	0.190198	-2.16292	0.0402102
	PA1092	fliC	flagellin type B	1.10011	1	-2.63364	0.000565423
	PA1093		hypothetical protein	-1.33824	0.226876	-2.88825	0.00744029
	PA1094	fliD	flagellar capping protein FliD	-1.17173	0.449732	-3.38982	4.91639e-05
	PA1095		hypothetical protein	1.86371	0.042318	-2.4639	0.00427472
	PA1096		hypothetical protein	-1.23622	0.391341	-1.32527	0.514231
	PA1097	fleQ	transcriptional regulator FleQ	-1.74851	0.0531717	-3.69384	2.96873e-05
	PA1098	fleS	two-component sensor	-1.17475	0.796241	-1.74822	0.383158
	PA1099	fleR	two-component response regulator	-1.44085	0.424819	-1.02498	0.992885
	PA1100	fliE	flagellar hook-basal body complex protein FliE	-1.8227	0.0730115	2.11879	0.393573
	PA1101	fliF	Flagella M-ring outer membrane protein precursor	-1.24087	0.63207	-1.88506	0.197674
	PA1102	fliG	flagellar motor switch protein FliG	-1.42327	0.292059	-1.76356	0.289026
	PA1103		probable flagellar assembly protein	-1.38482	0.272922	-2.42157	0.193154
	PA1104	fliI	flagellum-specific ATP synthase FliI	-1.83604	0.0680984	-2.26932	0.117624
	PA1105	fliJ	flagellar protein FliJ	-2.24015	0.181539	1.57613	0.659497
	PA1441		hypothetical protein	-2.33122	0.00587248	-3.3772	0.0802145
	PA1442		conserved hypothetical protein	-1.62026	0.136527	-2.54416	0.117624
	PA1443	fliM	flagellar motor switch protein FliM	-1.50211	0.124582	-2.1134	0.138697
	PA1444	fliN	flagellar motor switch protein FliN	-1.81425	0.0680883	-2.67356	0.0594586
	PA1445	fliO	flagellar protein FliO	-2.03087	0.0611266	-1.35477	0.862969
	PA1446	fliP	flagellar biosynthetic protein FliP	-2.8642	0.00274106	-3.99162	0.220986
	PA1447	fliQ	flagellar biosynthetic protein FliQ	-1.86992	0.199134	1.04659	0.636087
	PA1448	fliR	flagellar biosynthetic protein FliR	-1.18698	0.44742	-3.7498	0.137587
	PA1449	flhB	flagellar biosynthetic protein FlhB	3.67442	0.309368	12.2176	3.20201e-07
	PA1452	flhA	flagellar biosynthesis protein FlhA	-1.53944	0.14844	-2.00101	0.117802
	PA1453	flhF	flagellar biosynthesis protein FlhF	1.01063	0.906467	-1.56327	0.273052
	PA1454	fleN	flagellar synthesis regulator FleN	-1.45866	0.275146	-2.1934	0.04027
	PA1455	fliA	sigma factor FliA	-1.65012	0.124124	-2.57408	0.00354443
	PA3350		hypothetical protein	-1.25212	0.422159	-1.95577	0.104392
	PA3351	flgM	See pseudomonas.com	-1.21349	0.420861	-3.49329	0.000270553
	PA3352		hypothetical protein	-1.16162	0.476877	-3.05393	0.013697
	PA4953	motB	chemotaxis protein MotB	-2.19371	0.0132347	-3.674	0.000339936
	PA4954	motA	chemotaxis protein MotA	-1.65646	0.124106	-2.86688	0.0371162
	PA1460	motC	MotC	-1.66578	0.0516481	-2.70418	0.118188
	PA1461	motD	MotD	-1.60731	0.10093	-2.44706	0.203249
	PA3526		probable outer membrane protein precursor	1.50926	0.209156	-1.79685	0.46354
LPS O-antigen (P. aeruginosa)	PA3160		O-antigen chain length regulator	1.53735	0.26295	-1.45279	0.348245
	PA3159	wbpA	UDP-N-acetyl-d-glucosamine 6-Dehydrogenase	-1.44714	0.127118	-4.92644	5.05119e-08
	PA3158	wbpB	UDP-2-acetamido-2-deoxy-d-glucuronic acid 3-dehydrogenase, WbpB	-2.10568	0.0035386	-8.09771	6.87053e-13
	PA3157		probable acetyltransferase	-1.26413	0.341387	-4.48037	1.56494e-05
	PA3156	wbpD	UDP-2-acetamido-3-amino-2,3-dideoxy-d-glucuronic acid N-acetyltransferase, WbpD	-1.91742	0.0133727	-8.04167	4.29127e-09
	PA3155	wbpE	UDP-2-acetamido-2-dideoxy-d-ribo-hex-3-uluronic acid transaminase, wbpE	-2.09606	0.00541378	-7.82153	1.05054e-11
	PA3154		B-band O-antigen polymerase	-1.96015	0.00900759	-6.71922	3.08629e-10
	PA3153		O-antigen translocase	-2.01273	0.00592737	-7.98812	5.79816e-09
	PA3152		glutamine amidotransferase	-1.56073	0.0915438	-7.30444	6.48113e-06
	PA3151		imidazoleglycerol-phosphate synthase, cyclase subunit	-2.57254	0.000242486	-17.3925	4.03977e-18
	PA3150	wbpG	LPS biosynthesis protein WbpG	-2.9641	3.31394e-05	-10.222	1.19039e-13
	PA3149	wbpH	probable glycosyltransferase WbpH	-2.73095	0.000140553	-11.8089	2.5952e-14
	PA3148	wbpI	UDP-N-acetylglucosamine 2-epimerase WbpI	-2.6905	7.42637e-05	-9.99425	1.08082e-14
	PA3147	wbpJ	probable glycosyl transferase WbpJ	-2.32502	0.00140993	-8.58284	5.32097e-12
	PA3146	wbpK	probable NAD-dependent epimerase/dehydratase WbpK	-1.79898	0.0289877	-5.71936	5.01051e-07
	PA3145	wbpL	glycosyltransferase WbpL	-1.27486	0.345474	-3.08777	0.00167477
	PA3144		hypothetical protein	-2.26618	0.00110502	-6.40189	2.01531e-06
	PA3143		hypothetical protein	-1.42067	0.174809	-6.28792	0.0013074
	PA3142		hypothetical protein	1.73359	0.0759758	-1.05997	0.79095
	PA3141	wbpM	nucleotide sugar epimerase/dehydratase WbpM	1.06908	0.859369	-2.981	0.000557236
Type IV pili biosynthesis	PA4525	pilA	type 4 fimbrial precursor PilA	1.90946	0.419901	-7.68764	4.6865e-06
	PA4526	pilB	type 4 fimbrial biogenesis protein PilB	1.04067	0.913861	-2.33944	0.0502556
	PA4527		pseudo=true	2.27682	0.00351872	-1.60477	0.198204
	PA4528	pilD	type 4 prepilin peptidase PilD	1.63575	0.155458	-1.66619	0.420177
	PA4556	pilE	type 4 fimbrial biogenesis protein PilE	2.27738	0.0273859	1.01941	1
	PA3805	pilF	type 4 fimbrial biogenesis protein PilF	-4.24358	2.23568e-07	-5.49365	2.34e-06
	PA5044	pilM	type 4 fimbrial biogenesis protein PilM	3.4842	8.14295e-06	1.136	0.943222
	PA5043	pilN	type 4 fimbrial biogenesis protein PilN	2.0936	0.0265411	-1.70748	0.355639
	PA5042	pilO	type 4 fimbrial biogenesis protein PilO	3.54268	3.27763e-05	-1.75585	0.546921
	PA5041	pilP	type 4 fimbrial biogenesis protein PilP	1.28626	0.673806	-3.12684	0.0217353
	PA5040	pilQ	Type 4 fimbrial biogenesis outer membrane protein PilQ precursor	2.0238	0.0577883	-1.53829	0.291103
	PA0395	pilT	twitching motility protein PilT	1.03492	0.910807	-2.70013	0.117802
	PA0396	pilU	twitching motility protein PilU	4.83772	1.33328e-07	1.83479	0.370189
	PA4551	pilV	type 4 fimbrial biogenesis protein PilV	2.77004	0.00891568	3.10287	0.108794
	PA4552	pilW	type 4 fimbrial biogenesis protein PilW	3.98434	2.29568e-05	1.1879	0.828855
	PA4553	pilX	type 4 fimbrial biogenesis protein PilX	4.05717	0.000257001	2.46847	0.40976
	PA4554		type 4 fimbrial biogenesis protein PilY1	2.77013	0.000242302	1.29066	0.548926
	PA4555		type 4 fimbrial biogenesis protein PilY2	3.84551	0.000330564	1.06594	0.992885
	PA2960	pilZ	type 4 fimbrial biogenesis protein PilZ	1.23339	0.7455	-4.79442	6.91807e-05
	PA4549	fimT	type 4 fimbrial biogenesis protein FimT	2.19559	0.475185	5.33001	0.336888
	PA4550	fimU	type 4 fimbrial biogenesis protein FimU	3.00409	0.00318224	1.92998	0.671739
	PA3115	fimV	Motility protein FimV	1.0062	0.982561	-2.11312	0.0110409
	PA4547	pilR	two-component response regulator PilR	-1.33081	0.293496	1.38195	1
	PA4546	pilS	two-component sensor PilS	-1.18365	0.736206	1.35416	0.540689
Type IV pili twitching motility related proteins	PA0408	pilG	twitching motility protein PilG	-1.29221	0.290638	-4.7148	2.38441e-07
	PA0409	pilH	twitching motility protein PilH	-1.42571	0.123977	-5.42598	7.42759e-06
	PA0410	pilI	twitching motility protein PilI	-1.7791	0.0483116	-4.69187	0.00119796
	PA0411	pilJ	twitching motility protein PilJ	-1.17563	0.411282	-2.72221	0.00390161
	PA0412	pilK	methyltransferase PilK	-1.10064	0.548652	-3.42316	0.00344224
	PA0413	chpA	See pseudomonas.com	-1.21145	0.410134	-1.73458	0.211912
	PA0414	chpB	probable methylesterase	-1.5981	0.099633	-2.45991	0.0562225
	PA0415	chpC	probable chemotaxis protein	1.18775	0.834232	1.60335	0.412156
	PA0416	chpD	probable transcriptional regulator	1.0232	0.828376	-2.30813	0.570479
	PA0417	chpE	probable chemotaxis protein	1.49189	0.435017	2.88184	0.652623
Phenazines biosynthesis	PA4210		probable phenazine biosynthesis protein	97.5761	0.00602484	511.594	3.27408e-07
	PA4211		probable phenazine biosynthesis protein	31.1877	0.125246	7.38646	0.201557
	PA4212		phenazine biosynthesis protein PhzC	1.24606	0.985907	-1.8239	0.551085
	PA4213		phenazine biosynthesis protein PhzD	10.0063	0.0254671	2.86491	0.63507
	PA4214		phenazine biosynthesis protein PhzE	6.2198	0.0108582	4.47271	0.680731
	PA4215		probable phenazine biosynthesis protein	7.49731	0.0165687	1	1
	PA4216		probable pyridoxamine 5'-phosphate oxidase	7.50351	0.096183	-1.60958	1
	PA1899		probable phenazine biosynthesis protein	61.8253	0.0323403	6.52429	0.537279
	PA1900		probable phenazine biosynthesis protein	19.381	0.126547	3.05624	0.360167
	PA1901		phenazine biosynthesis protein PhzC	1.53421	0.861494	-1.54162	0.777336
	PA1902		phenazine biosynthesis protein PhzD	6.57257	0.165798	7.61359	0.443942
	PA1903		phenazine biosynthesis protein PhzE	5.69592	0.175483	2.82615	0.51196
	PA1904		probable phenazine biosynthesis protein	11.4369	0.148223	7.92564	0.708444
	PA1905		probable pyridoxamine 5'-phosphate oxidase	7.36261	0.255006	4.69626	0.747745
	PA4209	phzM	probable phenazine-specific methyltransferase	2.92206	0.154537	1.49511	0.613898
	PA4217	phzS	flavin-containing monooxygenase	10.3846	0.0200593	4.53415	0.221974
	PA0051	phzH	potential phenazine-modifying enzyme	3.69421	0.0956276	5.71256	0.0860101
Alginate biosynthesis	PA3540	algD	GDP-mannose 6-dehydrogenase AlgD	2.17297	0.112588	12.1808	0.00416733
	PA3541	alg8	alginate biosynthesis protein Alg8	2.80395	0.121854	12.7409	0.00731229
	PA3542		alginate biosynthesis protein Alg44	3.79368	0.0955372	8.34456	0.234221
	PA3543	algK	alginate biosynthetic protein AlgK precursor	1.66289	0.708953	4.92713	0.333557
	PA3544	algE	Alginate production outer membrane protein AlgE precursor	2.90147	0.109992	3.91566	0.47885
	PA3545	algG	alginate-c5-mannuronan-epimerase AlgG	4.97238	0.0209303	28.4559	3.74581e-05
	PA3546	algX	alginate biosynthesis protein AlgX	2.10653	0.238073	4.93407	0.32385
	PA3547	algL	poly(beta-d-mannuronate) lyase precursor AlgL	2.71555	0.412227	8.80079	0.18793
	PA3548	algI	alginate o-acetyltransferase AlgI	2.67275	0.0237517	4.5987	0.154559
	PA3549	algJ	alginate o-acetyltransferase AlgJ	4.78428	0.0460518	4.71603	0.275392
	PA3550	algF	alginate o-acetyltransferase AlgF	7.47459	0.052587	35.6245	0.0302107
	PA3551	algA	phosphomannose isomerase / guanosine 5'-diphospho-D-mannose pyrophosphorylase	4.10159	0.00586619	15.0547	0.441139
	PA5322	algC	phosphomannomutase AlgC	-1.38476	0.398902	-2.24524	0.0553522
Alginate regulation	PA0762	algU	sigma factor AlgU	4.64702	0.00840443	2.40842	0.275627
	PA0763	mucA	anti-sigma factor MucA	3.96262	0.000756066	3.81857	0.0315034
	PA0764	mucB	negative regulator for alginate biosynthesis MucB	2.62069	0.00336273	2.20593	0.137324
	PA0765	mucC	positive regulator for alginate biosynthesis MucC	-1.5966	0.0915438	-2.7815	0.0496618
	PA0766	mucD	serine protease MucD precursor	-3.14779	2.2639e-05	-3.36663	0.000499627
	PA5261	algR	alginate biosynthesis regulatory protein AlgR	2.94288	0.00101227	1.79501	0.298194
	PA5262	algZ	alginate biosynthesis protein AlgZ/FimS	4.41187	3.38357e-07	1.73011	0.233458
	PA4446	algW	AlgW protein	-1.72454	0.129587	-3.01163	0.0910855
	PA4033		hypothetical protein	1.5533	0.443337	-2.59706	1
	PA3649		conserved hypothetical protein	-2.36664	0.00177961	-3.80143	3.24156e-06
	PA5253	algP	alginate regulatory protein AlgP	-1.10469	0.54804	-2.71132	0.00517654
	PA5255	algQ	Alginate regulatory protein AlgQ	-2.51362	0.00186328	-3.43014	5.59755e-05
Rhamnolipid biosynthesis	PA3479	rhlA	See pseudomonas.com	45.5063	0.0566964	10.2529	0.340077
	PA3478	rhlB	rhamnosyltransferase chain B	65.007	0.0101464	35.3122	0.0474851
	PA1130	rhlC	rhamnosyltransferase 2	3.85382	0.0102156	-1.29054	0.894776
Pyochelin	PA4222		probable ATP-binding component of ABC transporter	28.6483	3.08764e-12	14.7564	0.19775
	PA4223		probable ATP-binding component of ABC transporter	30.5595	3.03656e-13	14.5361	0.00377389
	PA4224	pchG	pyochelin biosynthetic protein PchG	40.4652	4.75784e-06	22.2863	0.336849
	PA4225	pchF	pyochelin synthetase	47.0658	7.48875e-08	37.1391	0.00481463
	PA4226	pchE	dihydroaeruginoic acid synthetase	46.8676	7.76158e-23	36.8181	0.0254215
	PA4227	pchR	transcriptional regulator PchR	7.49237	0.000257001	12.0745	0.0125834
	PA4228	pchD	pyochelin biosynthesis protein PchD	53.5248	4.81641e-09	47.6029	0.139034
	PA4229	pchC	pyochelin biosynthetic protein PchC	36.7856	2.8795e-11	25.6005	0.0299649
	PA4230	pchB	salicylate biosynthesis protein PchB	54.2083	1.28952e-19	15.0714	0.112633
	PA4231	pchA	salicylate biosynthesis isochorismate synthase	28.6539	2.61547e-14	14.9005	0.00981373
Pyochelin receptor	PA4221	fptA	Fe(III)-pyochelin outer membrane receptor precursor	38.6091	7.01388e-15	25.6547	2.48779e-06
Pyoverdine	PA2385	pvdQ	See pseudomonas.com	10.4013	3.53286e-12	5.05048	0.0434381
	PA2386	pvdA	L-ornithine N5-oxygenase	9.16316	1.88201e-14	6.0684	0.0772574
	PA2392	pvdP	PvdP	6.13417	1.79161e-09	2.18528	0.27838
	PA2393		probable dipeptidase precursor	10.673	1.56917e-14	2.97872	0.276806
	PA2394	pvdN	PvdN	6.67619	2.14769e-08	5.08318	0.0259211
	PA2395	pvdO	PvdO	6.15313	2.38474e-07	3.29125	0.734284
	PA2396	pvdF	pyoverdine synthetase F	7.40375	9.55814e-12	5.14522	0.001773
	PA2397	pvdE	pyoverdine biosynthesis protein PvdE	11.3662	6.00071e-15	6.54355	0.00225743
	PA2399	pvdD	pyoverdine synthetase D	6.97295	4.05993e-12	3.70386	0.017846
	PA2400	pvdJ	PvdJ	5.18961	4.09103e-09	3.25504	0.0257203
	PA2402		probable non-ribosomal peptide synthetase	9.03001	6.86381e-16	4.21177	0.0143542
	PA2413	pvdH	L-2,4-diaminobutyrate:2-ketoglutarate 4-aminotransferase, PvdH	11.1812	1.88201e-14	7.43602	0.00185791
	PA2424	pvdL	PvdL	11.6758	1.27975e-17	7.75888	1.19946e-05
	PA2425	pvdG	PvdG	8.13772	1.95416e-07	4.08344	0.404135
	PA2426	pvdS	sigma factor PvdS	14.5593	6.2859e-06	6.55133	0.215407
	PA2427		hypothetical protein	13.8777	4.89444e-08	19.3231	0.00233432
Pyoverdine receptors	PA2398	fpvA	ferripyoverdine receptor	3.652	1.25689e-05	2.37195	0.124601
Hemolytic phospholipase C	PA0844	plcH	hemolytic phospholipase C precursor	14.0036	2.08406e-14	45.7455	1.85133e-22
Non-hemolytic phospholipase C	PA3319	plcN	non-hemolytic phospholipase C precursor	1.46783	0.508832	3.32638	0.303732
Phospholipase C	PA0026	plcB	phospholipase C, PlcB	1.90809	0.110246	2.36974	0.108784
Phospholipase D	PA3487	pldA	phospholipase D	4.4238	2.74947e-05	5.73215	2.88381e-05
Alkaline protease	PA1249	aprA	alkaline metalloproteinase precursor	70.3318	1.66664e-11	14.1637	0.21078
Elastase	PA1871	lasA	LasA protease precursor	16.7455	6.52121e-12	11.8762	0.0332908
	PA3724	lasB	elastase LasB	13.0029	0.215437	1.81805	0.502904
Protease IV	PA4175		See pseudomonas.com	34.2822	0.0665808	4.65585	0.133738
Acylhomoserine lactone synthase	PA0005	lptA	lysophosphatidic acid acyltransferase, LptA	-3.8783	0.00011442	-3.99095	0.00583486
N-(3-oxo-dodecanoyl)-L-homoserine lactone QS system	PA1430	lasR	transcriptional regulator LasR	5.07752	1.07989e-05	2.06393	0.217138
	PA1432	lasI	autoinducer synthesis protein LasI	-1.60382	0.25941	-3.87658	0.00870605
N-(butanoyl)-L-homoserine lactone QS system	PA3477	rhlR	transcriptional regulator RhlR	2.36932	0.249446	-1.30612	0.333597
	PA3476	rhlI	autoinducer synthesis protein RhlI	2.63702	0.232254	-3.51551	0.0412773
2-heptyl-3-hydroxy-4-quinolone QS system	PA0996	pqsA	probable coenzyme A ligase	61.4025	0.0148898	8.82143	0.321185
	PA0997	pqsB	PqsB	62.9424	0.0876389	8.24973	0.146115
	PA0998	pqsC	PqsC	22.4965	0.0846799	5.57661	0.228192
	PA0999	pqsD	3-oxoacyl-[acyl-carrier-protein] synthase III	15.3591	0.202857	4.75609	0.264656
	PA1000	pqsE	Quinolone signal response protein	10.0965	0.138933	5.24391	0.418037
	PA1001	phnA	anthranilate synthase component I	10.2981	0.132155	3.48342	0.20815
	PA1002	phnB	anthranilate synthase component II	9.50217	0.205038	4.30368	0.523709
	PA1003	mvfR	See pseudomonas.com	1.77005	0.205262	-1.03436	1
GacS/GacA two-component system	PA0928	gacS	sensor/response regulator hybrid	-1.1247	0.767824	-1.77405	0.453458
	PA2586	gacA	response regulator GacA	-1.10711	0.531387	-1.83024	0.0652556
Hcp secretion island-1 encoded type VI secretion system (H-T6SS)	PA0071		hypothetical protein	-1.53698	0.0751667	-4.52076	1.03045e-05
	PA0072		hypothetical protein	-2.28578	0.0482605	-2.74738	0.221835
	PA0073		probable ATP-binding component of ABC transporter	-1.54771	0.14001	-7.52004	0.0202149
	PA0074	ppkA	See pseudomonas.com	-2.73201	0.00166907	-2.72463	0.02316
	PA0075	pppA	See pseudomonas.com	-1.86288	0.124677	-1.08439	0.922325
	PA0076		hypothetical protein	-2.18488	0.0543032	-2.78725	0.655926
	PA0077		See pseudomonas.com	-3.17734	0.000161207	-4.48912	2.4043e-05
	PA0078		hypothetical protein	-1.86201	0.117029	-1.71733	0.561209
	PA0079		hypothetical protein	-2.23882	0.0238247	-2.87589	0.0931496
	PA0080		hypothetical protein	-1.81178	0.113579	-4.09151	0.00674056
	PA0081	fha1	See pseudomonas.com	-1.07197	0.768239	-2.13337	0.142708
	PA0082		hypothetical protein	-1.40334	0.398229	-2.57903	0.0111766
	PA0083		conserved hypothetical protein	-2.82389	0.0021141	-7.85298	2.71073e-05
	PA0084		conserved hypothetical protein	-2.65945	0.000940784	-5.76578	4.95927e-08
	PA0085	hcp1	See pseudomonas.com	-1.35006	0.213992	-9.07675	9.43233e-12
	PA0086		hypothetical protein	-3.02718	0.00178284	-5.61312	0.000694485
	PA0087		hypothetical protein	-2.04642	0.117972	-4.27673	0.0873204
	PA0088		hypothetical protein	-1.79273	0.16962	3.14818	0.00783046
	PA0089		hypothetical protein	-2.45185	0.00973269	-6.42766	0.00357821
	PA0090		See pseudomonas.com	-2.2659	0.00950603	-3.68041	0.00160913
	PA0091		See pseudomonas.com	-3.67539	1.80599e-05	-4.52141	0.00116988
P. aeruginosa TTSS	PA1690	pscU	translocation protein in type III secretion	2.78815	0.0380216	9.19873	0.00886939
	PA1691	pscT	translocation protein in type III secretion	4.27139	0.00603293	9.07888	0.0327798
	PA1692		probable translocation protein in type III secretion	1.25838	0.794457	3.81082	0.486676
	PA1693	pscR	translocation protein in type III secretion	-1.06925	0.848902	-1.51833	0.776479
	PA1694	pscQ	translocation protein in type III secretion	5.15016	0.00149399	9.90223	0.0462982
	PA1695	pscP	translocation protein in type III secretion	6.46556	0.00791296	30.2219	1.46554e-07
	PA1696	pscO	translocation protein in type III secretion	6.54065	0.000471318	13.4745	0.0310538
	PA1697		ATP synthase in type III secretion system	5.25488	0.00124044	7.11972	0.0378471
	PA1698	popN	Type III secretion outer membrane protein PopN precursor	3.34594	0.00564076	4.3106	0.244966
	PA1699		conserved hypothetical protein in type III secretion	1.92344	0.30272	1.02618	0.817956
	PA1700		conserved hypothetical protein in type III secretion	4.24543	0.00151829	4.09132	0.276788
	PA1701		conserved hypothetical protein in type III secretion	3.48482	0.0755714	3.20225	0.550746
	PA1702		conserved hypothetical protein in type III secretion	2.94276	0.04112	1.83968	0.530487
	PA1703	pcrD	type III secretory apparatus protein PcrD	4.35801	0.000460845	10.0903	7.69556e-07
	PA1704	pcrR	transcriptional regulator protein PcrR	1.67864	0.471788	4.30321	0.252559
	PA1705	pcrG	regulator in type III secretion	12.1272	5.1174e-10	8.64393	0.0184659
	PA1706	pcrV	type III secretion protein PcrV	5.14349	6.44408e-07	8.52695	3.48031e-05
	PA1707	pcrH	regulatory protein PcrH	4.96896	2.29428e-05	9.85352	0.00131487
	PA1708	popB	translocator protein PopB	4.79403	1.77978e-07	7.12228	5.06524e-06
	PA1709	popD	Translocator outer membrane protein PopD precursor	4.23835	5.25602e-06	6.97238	0.000467115
	PA1710	exsC	ExsC, exoenzyme S synthesis protein C precursor	3.74271	2.73459e-05	3.15625	0.178285
	PA1711	exsE	ExsE	4.99612	0.000458893	3.05179	0.427667
	PA1712	exsB	exoenzyme S synthesis protein B	6.82415	5.0177e-07	6.42625	0.0216696
	PA1713	exsA	transcriptional regulator ExsA	6.62254	4.38704e-10	2.34841	0.145063
	PA1714	exsD	ExsD	3.55202	1.50713e-05	2.56266	0.0659482
	PA1715	pscB	type III export apparatus protein	3.92181	2.07388e-05	2.94553	0.0472302
	PA1716	pscC	Type III secretion outer membrane protein PscC precursor	3.12768	0.000471318	2.15349	0.125912
	PA1717	pscD	type III export protein PscD	6.09428	7.66328e-08	5.16598	0.060422
	PA1718	pscE	type III export protein PscE	6.39599	0.000475498	3.06128	0.457965
	PA1719	pscF	type III export protein PscF	1.83065	0.260619	1.66608	0.54578
	PA1720	pscG	type III export protein PscG	2.48159	0.0423055	4.61168	0.117436
	PA1721	pscH	type III export protein PscH	3.32979	0.0166782	1.19597	0.604508
	PA1722	pscI	type III export protein PscI	3.98607	0.00343412	1.73374	0.493034
	PA1723	pscJ	type III export protein PscJ	3.52735	6.78773e-05	2.13887	0.398587
	PA1724	pscK	type III export protein PscK	2.40196	0.110948	1.91106	0.466247
	PA1725	pscL	type III export protein PscL	2.26305	0.0938192	5.61926	0.0670182
P. aeruginosa TTSS translocated effectors	PA3841	exoS	exoenzyme S	7.07446	1.50006e-05	13.2321	1.17061e-10
	PA0044	exoT	exoenzyme T	4.96335	4.6711e-08	6.18265	0.000375699
	PA2191	exoY	adenylate cyclase ExoY	5.24819	0.00209021	12.0896	0.000159512
Exototoxin-A (ETA)	PA1148	toxA	exotoxin A precursor	6.93579	1.66584e-07	3.94005	0.119457
Hydrogen cyanide production	PA2193	hcnA	hydrogen cyanide synthase HcnA	4.59204	0.0530382	1.50505	0.972211
	PA2194	hcnB	hydrogen cyanide synthase HcnB	10.2389	0.00639532	7.88606	0.00275814
	PA2195	hcnC	hydrogen cyanide synthase HcnC	11.4351	0.0212397	2.75755	0.429887
LasA protease	PA1871	lasA	LasA protease precursor	16.7455	6.52121e-12	11.8762	0.0332908
LasB elastase	PA3724	lasB	elastase LasB	13.0029	0.215437	1.81805	0.502904
Pel polysaccharide	PA3064	pelA	See pseudomonas.com	-2.34611	0.189629	-1.10045	0.90661
	PA3063	pelB	See pseudomonas.com	1.15808	0.595115	3.14578	0.0758095
	PA3062	pelC	See pseudomonas.com	-4.61679	0.0769918	-1.00453	0.922325
	PA3061	pelD	See pseudomonas.com	-2.46844	0.135093	1.95323	0.652714
	PA3060	pelE	See pseudomonas.com	1.52692	0.3283	5.77102	0.0284534
	PA3059	pelF	See pseudomonas.com	1.37514	0.439506	5.05071	0.010032
	PA3058	pelG	See pseudomonas.com	-2.60402	0.213916	1.23216	0.734284
Psl polysaccharide	PA2231	pslA	See pseudomonas.com	-2.50907	0.000244135	-4.19359	1.35013e-05
	PA2232	pslB	PslB	-2.74741	0.000306855	-5.14495	0.00018298
	PA2233	pslC	PslC	-1.17337	0.452996	-9.7022	0.00240276
	PA2234	pslD	PslD	-3.43004	9.14625e-06	-10.2702	3.29009e-05
	PA2235	pslE	PslE	-1.86022	0.0101041	-5.8304	3.84809e-06
	PA2236	pslF	PslF	-3.62915	2.7533e-05	-4.79177	0.00919076
	PA2237	pslG	PslG	-2.41115	0.00638083	-3.73942	0.00390974
	PA2238	pslH	PslH	-3.16444	0.00286915	-5.51249	0.0325799
	PA2239	pslI	PslI	-1.81512	0.143012	2.98067	0.120814
	PA2240	pslJ	PslJ	-3.18513	6.17941e-05	-6.60043	0.000408561
	PA2241	pslK	PslL	-4.0066	1.51421e-05	-3.7399	0.0852774
	PA2242	pslL	hypothetical protein	-3.51305	7.61512e-05	-6.28195	0.00674056
	PA2243	pslM	hypothetical protein	2.61574	0.152503	8.19315	0.00678411
	PA2244	pslN	hypothetical protein	13.9264	2.18645e-05	9.46747	0.114387
	PA2245	pslO	hypothetical protein	33.2161	0.00481126	3.33096	0.822399
Xcp type II secretion system	PA3095	xcpZ	general secretion pathway protein M	1.42401	0.586664	0.586976	1
	PA3096	xcpY	general secretion pathway protein L	1.2248	0.799102	0.605525	0.94761
	PA3097	xcpX	general secretion pathway protein K	1.4355	0.339114	1.10302	0.977173
	PA3098	xcpW	general secretion pathway protein J	9.63294	1.3718e-11	2.56013	0.746798
	PA3099	xcpV	general secretion pathway protein I	1.39833	0.946915	0.0427903	0.238912
	PA3100	xcpU	General secretion pathway outer membrane protein H precursor	1.07182	1	0.408683	0.606141
	PA3101	xcpT	general secretion pathway protein G	0.816578	0.407567	0.22146	0.0273326
	PA3102	xcpS	general secretion pathway protein F	1.91735	0.379801	1.2639	0.956797
	PA3103	xcpR	general secretion pathway protein E	1.73066	0.352405	0.666134	0.668918
	PA3104	xcpP	secretion protein XcpP	2.11814	0.0320984	0.511475	0.154371
	PA3105	xcpQ	general secretion pathway protein D	1.13127	0.816998	4.14898	0.000571298
Hxc type II secretion system	PA0677		HxcW putative pseudopilin	1.03299	1	1.42205	0.895323
	PA0678		HxcU putative pseudopilin	4.69554	0.373356	12.33	0.470885
	PA0679		hypothetical protein	2.14766	0.358657	1.26025	0.693348
	PA0680		HxcV putative pseudopilin	1.59389	0.772021	6.36186	0.895614
	PA0681		HxcT pseudopilin	6.43081	0.0178461	9.13537	0.260459
	PA0682		HxcX atypical pseudopilin	4.4873	0.00135915	2.54698	0.477038
	PA0683		probable type II secretion system protein	10.4133	9.00966e-05	14.448	0.0345745
	PA0684		probable type II secretion system protein	6.38669	0.0941839	27.3029	0.15397
	PA0685		probable type II secretion system protein	7.17152	1.49141e-05	5.83493	0.208071
	PA0686		probable type II secretion system protein	2.88215	0.148978	0.821591	0.790395
	PA0687		probable type II secretion system protein	5.16864	0.040857	6.89167	0.345274
* Virulence gene list partially taken from VFDB (http://www.mgc.ac.cn/VFs/)
