# Supplementary material for: Requirements for Pseudomonas aeruginosa Acute Burn and Chronic Surgical Wound Infection
Source: PLoS Genet. 2014 Jul 24;10(7):e1004518. doi: 10.1371/journal.pgen.1004518 (PMC4109851; doi:10.1371/journal.pgen.1004518)
Supplement: Table S5 — P. aeruginosa PAO1 relative mutant abundance in burn and chronic wounds as compared to MOPS-succinate. (XLSX) [file pgen.1004518.s008.xlsx]

## Sheet: Sheet1
Table S5. P. aeruginosa PAO1 relative mutant abundance in burn and chronic wounds as compared to MOPS-succinate.
Locus ID	Gene	Fold Change Mutant Abundance (Burn vs. Succ.)	P	Fold Change Mutant Abundance (Chronic vs. Succ.)	P	Average No. Independent Insertions Detected			KO	COG	COG Category
						Succ.	Burn	Chronic
PA0001	dnaA	1	1	1	1	0	0	0	K02313	COG0593	DNA replication, recombination, and repair
PA0002	dnaN	1	1	1	1	0	0	0	K02338	COG0592	DNA replication, recombination, and repair
PA0003	recF	0.3386	0.116863	0.940639	0.925914	9.5	5	3	K03629	COG1195	DNA replication, recombination, and repair
PA0004	gyrB	0.5	0.6875	0.666667	1	0.5	0	0		COG0187	DNA replication, recombination, and repair
PA0005	lptA	0.590909	0.594076	0.166667	0.0129395	3.5	0.5	0	K00655	COG0204	Lipid metabolism
PA0006		0.4	0.453125	0.666667	1	0.5	0	0	K03273	COG0241	Amino acid transport and metabolism
PA0007		0.496615	0.331558	0.552369	0.270856	31	12.5	12.5
PA0008	glyS	1	1	1.75	0.548828	1	0.5	0.5	K01879	COG0751	Translation, ribosomal structure and biogenesis
PA0009	glyQ	1	1	1	1	0	0	0	K01878	COG0752	Translation, ribosomal structure and biogenesis
PA0010		1.47414	0.561264	0.462882	0.21188	10	8	2.5	K01246	COG2818	DNA replication, recombination, and repair
PA0011		0.00881057	3.65339e-06	0.0442478	0.000151843	13	0	0.5	K02517	COG1560	Cell envelope biogenesis, outer membrane
PA0012		0.54902	0.43161	0.960784	0.976187	2.5	1	1
PA0013		0.540541	0.369989	0.709091	0.580683	7.5	2	0.5	K09125	COG1738	General function prediction only
PA0014		0.00883002	4.21384e-07	0.0221239	2.19418e-06	4.5	0.5	0.5
PA0015		0.136364	0.0115235	0.193182	0.0232918	3.5	1	1		COG4783	General function prediction only
PA0016	trkA	0.0468227	0.000193908	0.413333	0.166897	18.5	1	1	K03499	COG0569	Inorganic ion transport and metabolism
PA0017		0.256983	0.0553589	0.280899	0.0489559	13.5	5	1.5	K03500	COG0144	Translation, ribosomal structure and biogenesis
PA0018		0.05	0.0106133	6.55	0.00739162	3.5	0	1	K00604	COG0223	Translation, ribosomal structure and biogenesis
PA0019		1	1	1	1	0	0	0	K01462	COG0242	Translation, ribosomal structure and biogenesis
PA0020		0.915325	0.906851	0.501053	0.183851	27.5	12.5	7.5		COG1652	Function unknown
PA0021		1.03179	0.965986	2.28655	0.180097	19	7.5	4	K04096	COG0758	DNA replication, recombination, and repair / Intracellular trafficking and secretion
PA0022		0.666667	1	1	1	0.5	0	0	K07566	COG0009	Translation, ribosomal structure and biogenesis
PA0023		1.98006	0.368676	0.332253	0.0661679	24	10	5.5	K00344	COG0604	Energy production and conversion / General function prediction only
PA0024	hemF	1	1	1	1	0	0	0	K00228	COG0408	Coenzyme metabolism
PA0025	aroE	0.25	0.0366348	0.285714	0.179688	3	0.5	0	K00014	COG0169	Amino acid transport and metabolism
PA0026	plcB	0.362581	0.134799	0.989556	0.989354	21	7.5	4
PA0027		0.714185	0.638361	0.570815	0.313337	29.5	13	8		COG0760	Posttranslational modification, protein turnover, chaperones
PA0028		0.223176	0.0417058	0.0695652	0.000600962	6	2	0.5
PA0029		0.429733	0.244203	0.484174	0.177851	25.5	9	8		COG0659	Inorganic ion transport and metabolism
PA0030		1.32387	0.675319	0.356902	0.0986709	17	7.5	4	K02002	COG2113	Amino acid transport and metabolism
PA0031	betC	1.24521	0.742967	0.934109	0.915957	13	4.5	4.5	K01133	COG3119	Inorganic ion transport and metabolism
PA0032		1.53495	0.522982	0.404908	0.154477	9	4.5	2		COG0583	Transcription
PA0033		0.586777	0.444313	0.272727	0.0537431	6	4	1		COG2198	Signal transduction mechanisms
PA0034		0.273469	0.0622483	0.475207	0.227622	9	3	3		COG2197	Signal transduction mechanisms / Transcription
PA0035	trpA	4.05263	0.0945191	7.8	0.00756418	3	2.5	1.5	K01695	COG0159	Amino acid transport and metabolism
PA0036	trpB	2.16667	0.251951	1.99231	0.263913	11.5	7.5	4	K01696	COG0133	Amino acid transport and metabolism
PA0037	trpI	0.90121	0.880586	0.691992	0.531841	22.5	10	6.5		COG0583	Transcription
PA0038		0.633663	0.548341	0.0980392	0.00679201	2.5	1.5	0.5	K09165	COG3360	Function unknown
PA0039		0.185328	0.0227501	0.139535	0.00548479	4	0.5	1
PA0040		0.363636	0.269311	1.1	1	4	0.5	1	K07326	COG2831	Intracellular trafficking and secretion
PA0041		0.508725	0.385395	0.553937	0.105161	99	39.5	25	K15125	COG3210	Intracellular trafficking and secretion
PA0042		0.284379	0.0668393	1.13747	0.829675	10	5	1.5
PA0043		0.238545	0.0644644	0.404989	0.0565665	30.5	10.5	5.5		COG3174	Function unknown
PA0044	exoT	0.827167	0.799302	0.632287	0.37282	31.5	12.5	7.5	K16636	COG5585	Signal transduction mechanisms
PA0045		1.87929	0.380694	1.71566	0.328482	18	6	5.5		COG1462	Cell envelope biogenesis, outer membrane
PA0046		0.855556	0.816036	0.334405	0.0801561	10	4.5	2.5		COG4259	Function unknown
PA0047		1.24432	0.755391	0.0224719	5.71368e-05	5	3.5	0		COG4380	Function unknown
PA0048		0.0428571	0.000258184	0.423077	0.195853	3.5	0.5	2
PA0049		1.13858	0.865916	0.254593	0.0102428	42	17.5	11
PA0050		0.0645161	0.00820383	1.90625	0.362335	1	0.5	1
PA0051	phzH	0.9329	0.926734	0.378289	0.073741	36	17.5	8.5	K01953	COG0367	Amino acid transport and metabolism
PA0052		0.338583	0.155692	0.444444	0.253607	4.5	0.5	0.5		COG1917	Function unknown
PA0053		0.157895	0.0309474	0.2	0.0385742	1	0.5	0	K07341	COG3654	General function prediction only
PA0054		0.423381	0.203622	0.273885	0.0401763	14	3.5	1	K07559	COG1859	Translation, ribosomal structure and biogenesis
PA0055		0.415011	0.197908	0.30531	0.0594985	8.5	3	1	K09983	COG3812	Function unknown
PA0056		1.29699	0.700447	1.95942	0.235346	15.5	9	4		COG0583	Transcription
PA0057		1.34375	0.692751	0.273625	0.029347	23.5	9	6		COG0491	General function prediction only
PA0058		0.290517	0.0728355	0.105634	0.000678341	10.5	4	2	K07396	COG3531	Posttranslational modification, protein turnover, chaperones
PA0059	osmC	0.543011	0.391386	0.784946	0.717174	5	2	1.5	K04063	COG1764	Secondary metabolites biosynthesis, transport and catabolism
PA0060		0.0855856	0.00213496	0.162162	0.0107701	3.5	0.5	0.5
PA0061		0.834416	0.790286	0.0347826	4.95986e-06	14	5	0.5
PA0062		0.0847458	0.00272081	0.2	0.0254083	5.5	1	0.5
PA0063		0.808652	0.751038	0.699324	0.56178	15	7	4		COG4324	General function prediction only
PA0064		0.767303	0.693439	1.38406	0.567635	25.5	9.5	7.5
PA0065		0.240076	0.041017	1.78626	0.334044	6	1.5	3	K01091	COG0546	General function prediction only
PA0066		0.237986	0.041779	0.806452	0.729162	8.5	1.5	3.5		COG0663	General function prediction only
PA0067	prlC	1.51899	0.574162	0.921348	0.881669	46	15	8	K01414	COG0339	Amino acid transport and metabolism
PA0068		0.117647	0.0419062	0.111111	0.00853708	2	0.5	0	K07070	COG3529	General function prediction only
PA0069		1.50891	0.538198	2.968	0.0599081	14.5	4.5	5		COG1533	DNA replication, recombination, and repair
PA0070		0.327434	0.101201	0.45641	0.202833	17.5	5	3
PA0071		0.55	0.410727	0.30649	0.0375826	25.5	12.5	7		COG1262	Function unknown
PA0072		0.518868	0.333837	0.435407	0.180328	18	7	3	K02004
PA0073		1.70588	0.519558	0.111111	0.00853708	3.5	0.5	0	K02003	COG1136	Defense mechanisms
PA0074	ppkA	0.429426	0.254346	0.924166	0.867592	45.5	16	13.5	K11912	COG0515	General function prediction only / Signal transduction mechanisms / Transcription / DNA replication, recombination, and repair
PA0075	pppA	0.918033	0.901408	0.598901	0.407448	10.5	2.5	1	K11915	COG0631	Signal transduction mechanisms
PA0076		0.362745	0.159831	0.049505	0.000279208	10	2	0.5	K11890	COG3913	Function unknown
PA0077		0.483584	0.340708	0.204385	0.00261418	55.5	18	8	K11891	COG3523	Intracellular trafficking, secretion, and vesicular transport
PA0078		0.446029	0.254114	0.324513	0.0540711	18.5	10.5	5.5	K11892	COG3455	Intracellular trafficking, secretion, and vesicular transport
PA0079		0.354642	0.127573	0.512346	0.279284	18	5	5	K11893	COG3522	Intracellular trafficking, secretion, and vesicular transport
PA0080		0.160998	0.0115549	1.05479	0.935924	7	3	2	K11906	COG3521	Intracellular trafficking, secretion, and vesicular transport
PA0081	fha1	0.811744	0.755536	0.503497	0.267198	18	4	4	K11913	COG3456	Intracellular trafficking, secretion, and vesicular transport; Signal transduction mechanisms
PA0082		0.758573	0.679314	1.64067	0.38838	17.5	6.5	4	K11902	COG3515	Intracellular trafficking, secretion, and vesicular transport
PA0083		1.75053	0.403303	0.0982906	0.000713824	7.5	4	2	K11901	COG3516	Intracellular trafficking, secretion, and vesicular transport
PA0084		0.30701	0.0879238	1.34584	0.564747	16.5	6.5	4	K11900	COG3517	Intracellular trafficking, secretion, and vesicular transport
PA0085	hcp1	1.60591	0.483551	0.273333	0.0396531	12	6.5	3	K11903	COG3157	Intracellular trafficking, secretion, and vesicular transport
PA0086		0.826725	0.776201	0.501484	0.263832	11.5	6	3	K11898	COG4455	General function prediction only
PA0087		4.43173	0.0514502	1.02612	0.970911	9	5	3	K11897	COG3518	Intracellular trafficking, secretion, and vesicular transport
PA0088		0.735725	0.66705	0.418398	0.131746	24	12	9.5	K11896	COG3519	Intracellular trafficking, secretion, and vesicular transport
PA0089		0.552677	0.377238	0.770833	0.673505	13.5	4	5	K11895	COG3520	Intracellular trafficking, secretion, and vesicular transport
PA0090		0.50583	0.364865	0.333333	0.0355371	40.5	15.5	9.5	K11907	COG0542	Posttranslational modification, protein turnover, chaperones
PA0091		0.269461	0.0647651	0.677419	0.468445	22	8	7.5		COG3501	Function unknown
PA0092		0.666667	1	0.666667	1	0.5	0	0
PA0093		0.897007	0.877546	0.585714	0.35783	27	11	8.5		COG4104	Function unknown
PA0094		0.70922	0.636865	0.15493	0.014624	2.5	1.5	0.5		COG5435	Function unknown
PA0095		0.225105	0.0351832	0.671388	0.464902	27	9	7.5		COG3501	Function unknown
PA0096		0.507389	0.319015	0.561576	0.348812	6.5	3	2
PA0097		0.19181	0.0205222	0.458515	0.206433	14	4.5	4		COG5351	Function unknown
PA0098		0.54741	0.385554	0.701445	0.526268	19.5	9	5.5	K00647	COG0304	Lipid metabolism / Secondary metabolites biosynthesis, transport, and catabolism
PA0099		1.37033	0.65092	2.00236	0.196362	16	10	6
PA0100		0.305263	0.0829406	0.716505	0.566479	17	6.5	4
PA0101		0.530402	0.351124	1.0797	0.891911	27	11.5	6.5
PA0102		1.04605	0.950273	0.585526	0.394204	8.5	4	3	K01673	COG0288	Inorganic ion transport and metabolism
PA0103		0.662961	0.586596	0.672973	0.403152	39.5	17	8.5		COG0659	Inorganic ion transport and metabolism
PA0104		0.85582	0.816782	1.48396	0.493096	12.5	6	6
PA0105	coxB	0.501431	0.326867	0.421739	0.133109	28	12	8.5	K02275	COG1622	Energy production and conversion
PA0106	coxA	0.9	0.876296	0.323907	0.0718172	16	6	3.5	K02274	COG0843	Energy production and conversion
PA0107		0.376951	0.149558	1.50483	0.467513	10.5	3.5	2	K02258	COG3175	Posttranslational modification, protein turnover, chaperones
PA0108		1.21415	0.771956	0.305556	0.0584064	12	5.5	2.5	K02276	COG1845	Energy production and conversion
PA0109		1.81579	0.416313	0.184211	0.0461053	1.5	0.5	0.5
PA0110		1.0437	0.950542	0.450512	0.198363	10	4	1.5		COG3346	Function unknown
PA0111		0.301762	0.0843133	0.247788	0.0287829	7.5	3	1.5
PA0112		0.278571	0.0629451	0.367816	0.109254	13.5	3.5	2.5	K02259	COG1612	Posttranslational modification, protein turnover, chaperones
PA0113		1.08938	0.906919	0.442396	0.159105	20	8	3.5	K02301	COG0109	Posttranslational modification, protein turnover, chaperones
PA0114	senC	0.382309	0.156274	0.627273	0.447718	14	4	1	K07152	COG1999	General function prediction only
PA0115		0.72428	0.642314	1.05785	0.937267	4	2.5	2.5	K02348	COG2153	General function prediction only
PA0116		0.732143	0.662722	0.635294	0.499166	4.5	1.5	1		COG1733	Transcription
PA0117		0.650463	0.521455	0.534884	0.302909	8	2.5	4		COG1028	Secondary metabolites biosynthesis, transport, and catabolism / General function prediction only
PA0118		0.180921	0.0155311	0.760797	0.657295	5	3	3		COG3917	Secondary metabolites biosynthesis, transport, and catabolism
PA0119		0.209707	0.0248628	0.688312	0.518313	21	8	4	K11103	COG1301	Energy production and conversion
PA0120		0.577899	0.413973	0.128205	0.00192231	12	4.5	2.5	K05799	COG2186	Transcription
PA0121		1.77068	0.396691	2.41667	0.156032	4.5	3.5	1.5		COG1802	Transcription
PA0122		0.0224719	0.000429734	0.822222	0.802621	2.5	0	1.5
PA0123		0.03125	0.00226946	0.0606061	0.00537759	2	0	0		COG0583	Transcription
PA0124		0.025641	0.000260027	0.0338983	0.000454622	1	0.5	0		COG3668	General function prediction only
PA0125		1	1	1	1	0	0	0		COG3905	Transcription
PA0126		1.31751	0.681824	0.654762	0.495615	7.5	2	2
PA0127		0.497561	0.32509	0.0485437	0.000251572	4	2	0.5		COG5608	Defense mechanisms
PA0128		0.586111	0.433186	0.101124	0.0011176	6	3.5	0.5	K06193	COG2824	Inorganic ion transport and metabolism
PA0129	gabP	0.680507	0.59012	0.460114	0.171623	21.5	11	7.5	K11735	COG1113	Amino acid transport and metabolism
PA0130		0.344961	0.118278	0.199219	0.0111758	20	4.5	3	K00140	COG1012	Energy production and conversion
PA0131		0.00653595	1.84535e-07	0.0221239	2.19418e-06	3.5	0.5	0.5
PA0132		0.297331	0.0905185	0.518239	0.227113	28.5	9	7.5	K00822	COG0161	Coenzyme metabolism
PA0133		0.368143	0.140676	0.578723	0.361215	16	6.5	4		COG0583	Transcription
PA0134		0.56462	0.40218	0.0779221	0.000175427	16.5	6.5	2	K01487	COG0402	Nucleotide transport and metabolism / General function prediction only
PA0135		0.681818	0.571025	0.302564	0.0604041	6.5	2	1
PA0136		0.470356	0.276269	0.717703	0.551865	26	11.5	7.5	K02056	COG3845	General function prediction only
PA0137		0.344784	0.117203	0.51671	0.281237	16.5	6	4.5	K02057	COG4603	General function prediction only
PA0138		0.450055	0.236231	1.04444	0.942413	16.5	6	4.5	K02057	COG1079	General function prediction only
PA0139	ahpC	0.507326	0.313657	0.650558	0.486094	9	4.5	2.5	K03386	COG0450	Posttranslational modification, protein turnover, chaperones
PA0140	ahpF	1.58934	0.537171	0.545593	0.284827	31	14.5	10	K03387	COG3634	Posttranslational modification, protein turnover, chaperones
PA0141		1.15915	0.82712	0.207447	0.0165495	6.5	3	1		COG2326	Function unknown
PA0142		0.460572	0.271713	0.461103	0.172039	25.5	8.5	7.5	K03382	COG0402	Nucleotide transport and metabolism / General function prediction only
PA0143		0.591202	0.434925	0.186957	0.00906399	19.5	5.5	3	K01239	COG1957	Nucleotide transport and metabolism
PA0144		0.661743	0.536618	0.365269	0.106972	14.5	7.5	2.5		COG3613	Nucleotide transport and metabolism
PA0145		0.843049	0.800206	0.674208	0.521819	11	3	3.5		COG3613	Nucleotide transport and metabolism
PA0146		1.80542	0.406391	1.19701	0.758278	15	6	4.5	K02058	COG1744	General function prediction only
PA0147		0.639731	0.504653	0.0819113	0.000259163	9	4.5	1	K06892	COG3491	General function prediction only
PA0148		0.786109	0.733986	0.589744	0.353204	17	8	6	K01488	COG1816	Nucleotide transport and metabolism
PA0149		0.684783	0.582754	0.382353	0.138268	7	3	2	K03088	COG1595	Transcription
PA0150		0.862372	0.825317	0.359882	0.102094	13.5	7	3		COG3712	Inorganic ion transport and metabolism / Signal transduction mechanisms
PA0151		0.719866	0.657106	0.565611	0.27604	37.5	13.5	8	K02014	COG1629	Inorganic ion transport and metabolism
PA0152	pcaQ	0.747909	0.665258	0.698068	0.550629	12	5.5	4.5	K02623	COG0583	Transcription
PA0153	pcaH	2.50242	0.2294	0.660819	0.479216	12	8	3.5	K00449	COG3485	Secondary metabolites biosynthesis, transport, and catabolism
PA0154	pcaG	0.771127	0.697865	0.391459	0.131167	11.5	6.5	3	K00448	COG3485	Secondary metabolites biosynthesis, transport, and catabolism
PA0155	pcaR	0.609408	0.485024	0.384393	0.0989856	19.5	9.5	5.5	K02624	COG1414	Transcription
PA0156		0.363858	0.159249	0.37284	0.0787086	25	9.5	7		COG0845	Cell envelope biogenesis, outer membrane
PA0157		0.77226	0.699356	0.560554	0.348733	13.5	6.5	4.5		COG0845	Cell envelope biogenesis, outer membrane
PA0158		0.515854	0.383379	0.382087	0.0531223	50	17.5	10		COG0841	Defense mechanisms
PA0159		0.408566	0.229464	0.465184	0.134561	20	8.5	4.5		COG0583	Transcription
PA0160		0.104839	0.00772772	0.492063	0.315651	2	1	0.5
PA0161		0.031746	0.00244012	0.0645161	0.00619761	3.5	0	0
PA0162	opdC	0.4804	0.292032	0.503888	0.232181	27	13	6.5
PA0163		0.474333	0.27076	1.09544	0.885925	11	3	3		COG2207	Transcription
PA0164		0.659658	0.533616	1.09284	0.883264	19	9	6.5	K00681	COG0405	Amino acid transport and metabolism
PA0165		0.721289	0.624739	0.361582	0.10348	14	3	5		COG3248	Cell envelope biogenesis, outer membrane
PA0166		0.672209	0.553447	0.548309	0.323433	13.5	4.5	2.5	K16345	COG2233	Nucleotide transport and metabolism
PA0167		0.662992	0.538742	1.1041	0.87259	9	5.5	3	K09017	COG1309	Transcription
PA0168		0.652308	0.522772	0.447531	0.195131	9.5	3	3		COG1739	Function unknown
PA0169		2.24525	0.299948	0.16704	0.00255204	16	11.5	4.5		COG2199	Signal transduction mechanisms
PA0170		2.61977	0.176907	0.420875	0.163481	8	5.5	3.5
PA0171		0.0714286	0.017859	0.238095	0.0834907	3.5	0.5	0.5
PA0172		3.91576	0.0608157	0.73499	0.462665	42	26.5	14		COG2208	Signal transduction mechanisms / Transcription
PA0173		1.39587	0.646196	0.653916	0.462851	23	12.5	5.5	K03412	COG2201	Cell motility and secretion / Signal transduction mechanisms
PA0174		1.2868	0.707802	0.440367	0.186503	11	7	4	K03411	COG1871	Cell motility and secretion / Signal transduction mechanisms
PA0175		1.01572	0.985127	0.0318471	2.19338e-05	6	2.5	0.5	K00575	COG1352	Cell motility and secretion / Signal transduction mechanisms
PA0176	aer2	0.609798	0.513484	0.57872	0.252337	28.5	13.5	9.5	K03406	COG0840	Cell motility and secretion / Signal transduction mechanisms
PA0177		1.01117	0.993557	1.33708	0.651904	2	1	1.5	K03408	COG0835	Cell motility and secretion / Signal transduction mechanisms
PA0178		2.26287	0.256119	0.808451	0.72744	16	8.5	3.5	K03407	COG0643	Cell motility and secretion / Signal transduction mechanisms
PA0179		0.385321	0.182273	0.305556	0.080013	2.5	1	0.5	K03413	COG0784	Signal transduction mechanisms
PA0180	cttP	0.34855	0.150382	0.537797	0.232322	13.5	7	4.5	K03406	COG0840	Cell motility and secretion / Signal transduction mechanisms
PA0181		1.74053	0.460534	0.478758	0.205753	23	12.5	6		COG0583	Transcription
PA0182		0.218692	0.0347314	0.10687	0.00041588	19	6	3	K00059	COG1028	Secondary metabolites biosynthesis, transport, and catabolism / General function prediction only
PA0183	atsA	0.575107	0.464593	0.735931	0.505104	33.5	13	12	K01130	COG3119	Inorganic ion transport and metabolism
PA0184		1.05556	0.938809	2.58824	0.122968	9.5	3.5	3	K15555	COG1116	Inorganic ion transport and metabolism
PA0185		0.71455	0.645574	0.441802	0.139691	37.5	13.5	11	K15554	COG0600	Inorganic ion transport and metabolism
PA0186		0.289731	0.0704184	0.287841	0.0478213	18.5	5	4	K15553	COG0715	Inorganic ion transport and metabolism
PA0187		0.369604	0.145136	0.649091	0.455205	19	7	4		COG2175	Secondary metabolites biosynthesis, transport, and catabolism
PA0188		1.33333	0.682423	0.294118	0.0500368	23	6.5	5	K07088	COG0679	General function prediction only
PA0189		0.835482	0.811029	0.540541	0.230458	24.5	9.5	7.5
PA0190		0.69112	0.593324	0.307087	0.0752016	7.5	3.5	1		COG0671	Lipid metabolism
PA0191		0.571627	0.403422	0.382022	0.122567	14.5	5.5	3.5		COG0583	Transcription
PA0192		0.650069	0.567749	0.565217	0.245133	41	17	11	K02014	COG1629	Inorganic ion transport and metabolism
PA0193		1.24147	0.763629	0.305455	0.0532125	20	10	4.5	K03119	COG2175	Secondary metabolites biosynthesis, transport, and catabolism
PA0194		0.52934	0.342793	0.64268	0.465553	21	8	5.5		COG2175	Secondary metabolites biosynthesis, transport, and catabolism
PA0195		0.474286	0.27163	0.464355	0.201016	24.5	7	5.5	K00324	COG3288	Energy production and conversion
PA0195.1		5.21519	0.018782	2.44068	0.150757	4.5	3	1.5	K00324	COG3288	Energy production and conversion
PA0196	pntB	1.84977	0.407393	0.339048	0.0772583	21.5	9.5	5.5	K00325	COG1282	Energy production and conversion
PA0197		1.03398	0.962749	1.08333	0.901314	9.5	4	2	K03832	COG0810	Cell envelope biogenesis, outer membrane
PA0198		0.804728	0.750394	0.339583	0.0801415	18.5	6	4	K03561	COG0811	Intracellular trafficking and secretion
PA0199		0.700348	0.604444	0.104167	0.00166917	6	3.5	0.5	K03560	COG0848	Intracellular trafficking and secretion
PA0200		0.123288	0.0102142	0.648649	0.527615	3	0.5	0.5
PA0201		0.458815	0.266767	0.390922	0.105466	14.5	7	4.5	K07002	COG3545	General function prediction only
PA0202		0.854922	0.819153	0.805439	0.71175	25	10	7	K01426	COG0154	Translation, ribosomal structure and biogenesis
PA0203		0.139267	0.00564777	0.680761	0.516255	17	5.5	3.5	K11069	COG0687	Amino acid transport and metabolism
PA0204		0.539683	0.359838	0.289157	0.0483421	8.5	3	2	K11070	COG1177	Amino acid transport and metabolism
PA0205		0.421053	0.211636	0.612083	0.385601	17.5	5.5	6	K11071	COG1176	Amino acid transport and metabolism
PA0206		1.2904	0.712771	0.313679	0.0635438	12	4.5	3.5	K11072	COG3842	Amino acid transport and metabolism
PA0207		0.453532	0.271162	0.367296	0.0760171	20	11	5.5		COG0583	Transcription
PA0208	mdcA	0.391262	0.16709	0.35167	0.0880436	24.5	10.5	6.5	K13929	COG4670	Lipid metabolism
PA0209		0.269737	0.0842197	0.513158	0.331179	5	2.5	1.5	K13930	COG1767	Coenzyme metabolism
PA0210	mdcC	2.55556	0.219945	0.0869565	0.00831981	3	2	0	K13931
PA0211	mdcD	0.749254	0.671849	0.89759	0.866411	7.5	3.5	2	K13932	COG0777	Lipid metabolism
PA0212	mdcE	1.04464	0.951323	0.203593	0.0166899	10.5	3.5	1	K13933
PA0213		0.733333	0.676304	0.338983	0.137966	7	4	0.5	K13934
PA0214		0.582192	0.457222	1.87671	0.322784	8	2	2.5	K13935	COG0331	Lipid metabolism
PA0215		0.0463918	0.000379737	2.06186	0.242699	2	1	1
PA0216		0.923706	0.908682	0.734807	0.618428	9	3	5
PA0217		0.315476	0.0914712	0.278788	0.0430838	11.5	4.5	3	K13928	COG0583	Transcription
PA0218		0.547554	0.368589	0.173554	0.0069302	12	4.5	2.5		COG0583	Transcription
PA0219		0.414191	0.192831	0.74	0.625043	16.5	7.5	3	K09472	COG1012	Energy production and conversion
PA0220		0.68171	0.567612	0.94964	0.932908	19.5	8	4.5		COG0531	Amino acid transport and metabolism
PA0221		1.01451	0.98476	1.11592	0.840308	17.5	9	6.5		COG0161	Coenzyme metabolism
PA0222		0.473333	0.265899	0.660377	0.495897	12.5	5.5	5	K02055	COG0687	Amino acid transport and metabolism
PA0223		0.227373	0.0358777	0.00892857	1.74014e-07	10.5	4	0	K01714	COG0329	Amino acid transport and metabolism / Cell envelope biogenesis, outer membrane
PA0224		0.131783	0.00609446	2.00524	0.257295	7.5	1.5	3		COG0235	Carbohydrate transport and metabolism
PA0225		0.119171	0.00704803	0.0206186	3.57023e-05	8.5	1.5	0		COG1917	Function unknown
PA0226		0.224973	0.0312866	0.555556	0.329019	15	5.5	5.5	K01039	COG1788	Lipid metabolism
PA0227		0.426396	0.214607	0.0816327	0.000419093	9	3	1.5	K01040	COG2057	Lipid metabolism
PA0228	pcaF	0.663079	0.58503	0.405714	0.0815082	23	10	4	K07823	COG0183	Lipid metabolism
PA0229	pcaT	2.96714	0.166505	0.729198	0.565489	21	10	6.5	K02625	COG2814	Carbohydrate transport and metabolism
PA0230	pcaB	0.390184	0.163993	0.751861	0.635997	17	7	5.5	K01857	COG0015	Nucleotide transport and metabolism
PA0231	pcaD	0.773964	0.703194	0.523923	0.288798	18.5	8.5	7	K01055	COG0596	General function prediction only
PA0232	pcaC	1.74063	0.408989	0.425	0.177332	5.5	2	1.5	K01607	COG0599	Function unknown
PA0233		0.701513	0.595601	0.425	0.16758	14.5	6	3		COG0583	Transcription
PA0234		0.394062	0.168675	0.654795	0.487717	12	5	3.5
PA0235	pcaK	1.35852	0.682543	0.409471	0.11823	23.5	9	4.5	K08195
PA0236		0.0188679	5.7992e-05	1.5443	0.497683	6	0.5	2		COG1414	Transcription
PA0237		1.70164	0.449923	0.856777	0.798267	9.5	4.5	5		COG0673	General function prediction only
PA0238		0.555319	0.38318	0.165957	0.00613746	7	2.5	0.5		COG1082	Carbohydrate transport and metabolism
PA0239		0.40856	0.203932	0.255814	0.0424196	5	2	0.5		COG0697	Carbohydrate transport and metabolism / Amino acid transport and metabolism / General function prediction only
PA0240		1.80471	0.377989	0.248804	0.0301472	11	4.5	2
PA0241		0.466019	0.256206	1.50614	0.468225	13	6	5.5	K08191	COG2271	Carbohydrate transport and metabolism
PA0242		1.67334	0.504625	0.53262	0.224347	30.5	16	7.5	K00457	COG3185	Amino acid transport and metabolism / General function prediction only
PA0243		0.437845	0.220568	0.306407	0.0601618	16	5.5	4		COG1309	Transcription
PA0244		0.53951	0.357101	0.0844687	0.000291122	13	6	1	K00014	COG0169	Amino acid transport and metabolism
PA0245		0.0416667	0.000157773	0.174242	0.0116166	5	0.5	1	K03786	COG0757	Amino acid transport and metabolism
PA0246		0.518443	0.354748	0.340659	0.063336	21	9	3.5		COG2814	Carbohydrate transport and metabolism
PA0247	pobA	0.533333	0.348323	0.787879	0.695292	15.5	4	2.5	K00481	COG0654	Coenzyme metabolism / Energy production and conversion
PA0248		0.524725	0.345623	0.0722222	0.000295992	7.5	2	1.5		COG2207	Transcription
PA0249		2.16957	0.268842	0.917197	0.890407	10	6	4		COG0456	General function prediction only
PA0250		0.472015	0.266277	0.170455	0.00640474	5.5	1.5	2		COG2905	Signal transduction mechanisms
PA0251		0.359661	0.132277	1.47159	0.507698	9	5	2
PA0252		0.0344828	2.66777e-05	0.289037	0.0484595	7	1.5	2.5
PA0253		0.242735	0.0416398	0.875	0.830492	10	2.5	3		COG1846	Transcription
PA0254		0.677291	0.559803	0.392473	0.132298	11.5	7	3		COG0043	Coenzyme metabolism
PA0255		0.13764	0.0073804	1.22727	0.741954	7	2	2.5		COG3619	Function unknown
PA0256		0.992561	0.992541	0.456897	0.19785	18.5	8	5
PA0257		0.919101	0.90213	0.895455	0.852812	11	5.5	5	K07497	COG2801	DNA replication, recombination, and repair
PA0258		0.222944	0.0335294	2.72926	0.0906942	4	1.5	1.5
PA0259		0.620145	0.506252	0.462051	0.167121	25.5	11.5	4
PA0260		0.58427	0.469592	0.668731	0.418334	33.5	13	11
PA0261		0.276817	0.0723368	0.545455	0.338577	5.5	2	1.5
PA0262		1.48476	0.561529	0.580645	0.376366	15	7	3	K11904	COG3501	Function unknown
PA0263	hcpC	1	1	1	1	0	0	0	K11903	COG3157	Intracellular trafficking, secretion, and vesicular transport
PA0264		1.14124	0.844148	0.181818	0.0083073	9.5	5	1
PA0265	gabD	1.09435	0.903631	0.373819	0.0857371	25.5	9.5	5	K14269	COG1012	Energy production and conversion
PA0266	gabT	0.360561	0.13855	0.603993	0.378134	21.5	8	4	K14268	COG0160	Amino acid transport and metabolism
PA0267		2.69467	0.194926	0.115702	0.00114954	13.5	7	2.5		COG1639	Signal transduction mechanisms
PA0268		0.528037	0.34133	0.242925	0.0256732	12.5	4.5	3	K00375	COG1167	Transcription / Amino acid transport and metabolism
PA0269		0.33887	0.124617	0.357616	0.110581	5	3.5	0.5		COG2128	Function unknown
PA0270		0.316703	0.0964733	0.101322	0.000837989	9	4	1.5		COG1917	Function unknown
PA0271		6.54613	0.0110382	1.6	0.444488	6.5	4	1.5		COG1359	Function unknown
PA0272		0.687204	0.609009	0.390625	0.0901803	21	8.5	5.5		COG0583	Transcription
PA0273		0.615538	0.473912	0.714575	0.566407	21	10.5	6.5	K03449	COG2807	Inorganic ion transport and metabolism
PA0274		0.575025	0.413131	0.878049	0.822963	15	6.5	4.5
PA0275		0.649823	0.531124	1.10394	0.857641	19.5	8.5	6.5		COG0664	Signal transduction mechanisms
PA0276		0.740964	0.653564	1.65854	0.385897	13.5	4.5	4		COG4539	Function unknown
PA0277		2.2567	0.291532	0.360902	0.0827914	27	12	5	K07387	COG0501	Posttranslational modification, protein turnover, chaperones
PA0278		0.864322	0.829956	0.257576	0.0348501	9	6.5	2.5	K07090
PA0279		0.533911	0.349387	0.798834	0.713488	10	3.5	3.5		COG0640	Transcription
PA0280	cysA	2.3505	0.21327	1.07968	0.904498	17.5	10	5.5	K02045	COG1118	Inorganic ion transport and metabolism
PA0281	cysW	1.46055	0.570618	0.802575	0.723408	18	9	3.5	K02047	COG4208	Inorganic ion transport and metabolism
PA0282	cysT	1.94844	0.345775	0.554645	0.336466	22	9	5.5	K02046	COG0555	Posttranslational modification, protein turnover, chaperones
PA0283		1.95652	0.338094	2.44444	0.104997	21.5	10.5	7.5	K02048	COG1613	Inorganic ion transport and metabolism
PA0284		1.83412	0.372892	0.533333	0.337893	5	2	2		COG5583	Function unknown
PA0285		0.21865	0.0439779	0.670084	0.404139	57.5	13.5	12		COG5001	Signal transduction mechanisms
PA0286	desA	0.886463	0.857779	0.642229	0.470038	27	5.5	5.5		COG1398	Lipid metabolism
PA0287	gpuP	0.630653	0.505868	1.30691	0.609226	18.5	7.5	5	K03307	COG0591	Amino acid transport and metabolism / General function prediction only
PA0288	gpuA	0.38169	0.17051	0.351199	0.0719408	14.5	4.5	4.5	K01480	COG0010	Amino acid transport and metabolism
PA0289	gpuR	1.00662	0.993562	0.730942	0.598558	18.5	10.5	6.5		COG0583	Transcription
PA0290		0.423392	0.202537	0.848341	0.783261	17.5	4.5	6.5		COG2199	Signal transduction mechanisms
PA0291	oprE	0.444639	0.263781	0.336892	0.0526827	26.5	8	8
PA0292	aguA	0.663805	0.539617	0.176812	0.00742067	16.5	5	3	K10536	COG2957	Amino acid transport and metabolism
PA0293	aguB	1.11142	0.876041	0.459155	0.20816	13	6.5	3.5	K12251	COG0388	General function prediction only
PA0294	aguR	0.467033	0.267694	0.685083	0.540581	9.5	4	3		COG1309	Transcription
PA0295		0.473156	0.301845	0.289442	0.0296753	18	9.5	4.5	K02055	COG0687	Amino acid transport and metabolism
PA0296	spuI	0.552743	0.396482	1.11017	0.874869	8.5	3.5	2.5	K01915	COG0174	Amino acid transport and metabolism
PA0297	spuA	0.650806	0.538201	0.364975	0.0908243	17	8.5	4	K07010	COG2071	General function prediction only
PA0298	spuB	0.366337	0.164042	0.71	0.602049	11.5	3	1	K01915	COG0174	Amino acid transport and metabolism
PA0299	spuC	0.264757	0.0544009	0.16696	0.00506689	16.5	5.5	3.5	K12256	COG0161	Coenzyme metabolism
PA0300	spuD	0.692308	0.582118	0.546917	0.324827	11	2.5	2	K11073	COG0687	Amino acid transport and metabolism
PA0301	spuE	0.445107	0.229334	0.449519	0.192855	20	6	6	K11073	COG0687	Amino acid transport and metabolism
PA0302	spuF	0.953968	0.948308	0.666667	0.470723	25.5	13.5	8	K11076	COG3842	Amino acid transport and metabolism
PA0303	spuG	2.41189	0.244108	0.933747	0.907291	25	10.5	10.5	K11075	COG1176	Amino acid transport and metabolism
PA0304	spuH	1.52741	0.533781	0.11747	0.00126579	14	7.5	2.5	K11074	COG1177	Amino acid transport and metabolism
PA0305		0.815029	0.788854	0.927258	0.863108	49	17	11.5	K01434	COG2366	General function prediction only
PA0306		1.57615	0.556484	0.333033	0.0348993	31	11.5	6.5		COG2207	Transcription
PA0307		0.507177	0.312642	0.205128	0.0133418	9.5	5.5	2.5
PA0308		1.78771	0.434488	1.62956	0.344168	23	13	7.5		COG2267	Lipid metabolism
PA0309		0.333945	0.109311	0.472325	0.225013	16	3	2
PA0310		1.10249	0.885248	1.64688	0.390501	10.5	4	5	K07394	COG3751	Posttranslational modification, protein turnover, chaperones
PA0311		0.981603	0.979418	0.327128	0.0745794	13	6	3.5
PA0312		6.27848	0.0205269	0.731915	0.613441	12	3.5	2.5		COG1683	Function unknown
PA0313		0.772422	0.735597	0.445064	0.0930097	23	11	8.5	K10009	COG0765	Amino acid transport and metabolism
PA0314		0.526353	0.364013	0.782051	0.647148	19.5	6.5	6.5	K02424	COG0834	Amino acid transport and metabolism / Signal transduction mechanisms
PA0315		0.64433	0.533766	0.0208333	3.7822e-05	5	2	0
PA0316	serA	0.48	0.35944	1.10526	0.912892	2.5	2.5	1	K00058	COG0111	Amino acid transport and metabolism
PA0317		1.34647	0.662321	1.28493	0.670126	26.5	10	5.5		COG0277	Energy production and conversion
PA0318		0.308943	0.086459	0.0359477	6.72018e-06	11	3.5	1		COG0179	Secondary metabolites biosynthesis, transport, and catabolism
PA0319		0.618674	0.525414	0.201225	0.00334528	28.5	10.5	7		COG3204	Function unknown
PA0320		5.16312	0.0190986	1.6	0.467877	2.5	2	1		COG3111	Function unknown
PA0321		0.680272	0.566432	0.617849	0.42381	14	7.5	5.5		COG0123	Chromatin structure and dynamics / Secondary metabolites biosynthesis, transport, and catabolism
PA0322		0.627171	0.490287	0.529897	0.289793	23	9	4		COG0531	Amino acid transport and metabolism
PA0323		0.716667	0.618433	1.55297	0.438933	15.5	6.5	6	K11069	COG0687	Amino acid transport and metabolism
PA0324		2.63586	0.208064	0.700186	0.537393	20	10	5	K11070	COG1177	Amino acid transport and metabolism
PA0325		1.3544	0.689372	0.494005	0.191835	26.5	11	6.5	K11071	COG1176	Amino acid transport and metabolism
PA0326		1.03756	0.957547	0.803797	0.72265	19.5	7.5	4	K02052	COG3842	Amino acid transport and metabolism
PA0327		1.70061	0.465618	0.34433	0.0835778	21	8.5	5.5		COG3204	Function unknown
PA0328		0.81963	0.786216	0.617761	0.369433	28	14.5	6.5		COG5571	Cell motility and secretion
PA0329		4.05351	0.0439751	1.24324	0.726191	6	1.5	2	K09946	COG3422	Function unknown
PA0330	rpiA	0.0344828	0.00349923	0.0689655	0.00698013	0.5	0	0	K01807	COG0120	Carbohydrate transport and metabolism
PA0331		0.654375	0.566038	0.543527	0.244345	28.5	14.5	8.5	K01754	COG1171	Amino acid transport and metabolism
PA0332		0.565041	0.412786	0.909836	0.889019	6.5	2.5	1.5		COG5528	Function unknown
PA0333		0.5625	0.394035	1.08454	0.887768	21.5	11	8.5		COG0702	Cell envelope biogenesis, outer membrane / Carbohydrate transport and metabolism
PA0334		0.915452	0.903415	0.504425	0.22754	29.5	14.5	6.5
PA0335		5.1215	0.0207127	7.09434	0.00288616	9	9	3.5		COG0560	Amino acid transport and metabolism
PA0336	ygdP	4.6281	0.0288435	0.344262	0.141472	2.5	2	1	K08311	COG0494	DNA replication, recombination, and repair / General function prediction only
PA0337	ptsP	1.76586	0.461555	2.38479	0.0247774	60.5	34.5	22.5	K08484	COG3605	Signal transduction mechanisms
PA0338		0.665742	0.542496	0.865922	0.813918	14.5	5.5	3		COG2199	Signal transduction mechanisms
PA0339		0.495663	0.295837	0.937343	0.916012	15.5	8.5	6		COG3332	Function unknown
PA0340		0.866837	0.831995	2.07752	0.181408	12	4	3.5	K07090	COG0730	General function prediction only
PA0341		1.5	1	1	1	0	0.5	0	K13292	COG0682	Cell envelope biogenesis, outer membrane
PA0342	thyA	1.5	0.753906	0.666667	1	0.5	0.5	0	K00560	COG0207	Nucleotide transport and metabolism
PA0343		1.33481	0.668718	0.535928	0.311687	14	7.5	3
PA0344		0.703448	0.601254	0.553488	0.33621	15	7.5	5
PA0345		1.25743	0.731942	0.389558	0.128429	14	6	3
PA0346		0.233503	0.0404224	0.408163	0.151785	5	2	1.5
PA0347	glpQ	1.36239	0.644182	0.445993	0.192629	14.5	6	3	K01126	COG0584	Energy production and conversion
PA0348		4.39157	0.0619233	0.146766	0.00344724	18	7	5.5
PA0349		0.908163	0.886933	0.414508	0.154733	15	6.5	5
PA0350	folA	0.4	0.453125	0.666667	1	0.5	0	0	K00287	COG0262	Coenzyme metabolism
PA0351		0.87218	0.839391	0.659898	0.493096	13.5	6.5	5	K07095	COG0622	General function prediction only
PA0352		1.72926	0.461601	1.14311	0.805822	23.5	14	8	K16345	COG2233	Nucleotide transport and metabolism
PA0353	ilvD	55.7708	6.78312e-06	61.56	6.96555e-11	11	20	16	K01687	COG0129	Amino acid transport and metabolism / Carbohydrate transport and metabolism
PA0354		0.278716	0.0644398	0.0609137	4.94844e-05	17.5	7	2.5	K06969	COG1092	General function prediction only
PA0355	pfpI	0.751174	0.67097	0.208531	0.0157816	9.5	3.5	1.5	K05520	COG0693	General function prediction only
PA0356		0.766727	0.691673	1.22545	0.740103	20.5	8	6		COG1639	Signal transduction mechanisms
PA0357	mutM	0.64574	0.512898	0.643505	0.472684	12	6	2	K10563	COG0266	DNA replication, recombination, and repair
PA0358		2.87786	0.149966	0.00613497	1.48162e-08	12	7	0		COG0204	Lipid metabolism
PA0359		0.731092	0.673606	1.15254	0.846724	3	1	1.5
PA0360		0.791989	0.762834	1.05226	0.887238	17.5	9	7.5	K07126	COG0790	General function prediction only
PA0361		0.809976	0.775599	0.782452	0.631271	36	13.5	11.5	K00681	COG0405	Amino acid transport and metabolism
PA0362	fdx1	0.298182	0.0900305	2.90441	0.0874118	2.5	1	1
PA0363	coaD	4.5	0.0654297	1	1	0	0.5	0	K00954	COG0669	Coenzyme metabolism
PA0364		1.46825	0.617407	0.744399	0.544687	42.5	15	14		COG2303	Amino acid transport and metabolism
PA0365		1.14407	0.842928	0.227273	0.0238603	9	5.5	2
PA0366		0.783126	0.744205	0.780922	0.612928	35.5	16	14	K00154	COG1012	Energy production and conversion
PA0367		1.10904	0.87895	0.495957	0.254438	16	6	3.5		COG1309	Transcription
PA0368		1.49434	0.569235	1.61098	0.386138	15.5	8	5	K07019	COG0429	General function prediction only
PA0369		0.461078	0.285696	0.238095	0.0448893	3.5	1.5	1
PA0370		0.856749	0.820571	0.594444	0.401092	14.5	5.5	4	K08316	COG0742	DNA replication, recombination, and repair
PA0371		1.83333	0.411235	1.44048	0.498489	31.5	10.5	8.5		COG0612	General function prediction only
PA0372		1.95874	0.370399	1.30254	0.621032	32	12.5	6.5		COG0612	General function prediction only
PA0373	ftsY	0.0705882	0.00475255	0.0454545	0.00196769	1.5	0.5	0	K03110	COG0552	Intracellular trafficking and secretion
PA0374	ftsE	0.482667	0.287552	0.0268817	7.62595e-06	9.5	1.5	0.5	K09812	COG2884	Cell division and chromosome partitioning
PA0375	ftsX	0.414716	0.19238	0.202703	0.012666	38	4.5	6	K09811	COG2177	Cell division and chromosome partitioning
PA0376	rpoH	0.285714	0.179688	0.5	0.6875	1.5	0	0	K03089	COG0568	Transcription
PA0377		1.289	0.704768	0.539735	0.318392	12.5	7	2
PA0378		1.4	0.624636	0.820779	0.744169	19.5	8.5	5.5	K03814	COG0744	Cell envelope biogenesis, outer membrane
PA0379		0.584851	0.42986	1.70328	0.306429	12.5	4.5	6		COG2363	Function unknown
PA0380		16.9	0.000992754	6.5	0.0299617	1.5	2	1	K03154	COG2104	Coenzyme metabolism
PA0381	thiG	9.25	0.00233866	8.71429	0.00113911	9	8.5	5	K03149	COG2022	Nucleotide transport and metabolism
PA0382	micA	0.815514	0.761662	0.264706	0.0358139	9.5	3.5	1.5	K03439	COG0220	General function prediction only
PA0383		0.853878	0.828074	0.347765	0.069	31	13.5	7
PA0384		0.184615	0.0191326	0.293814	0.0549337	3	1.5	1.5
PA0385		0.852349	0.827667	0.783784	0.725625	6	2	1.5
PA0386		2.7227	0.172921	0.718841	0.589211	14	6.5	5.5	K02495	COG0635	Coenzyme metabolism
PA0387		0.330808	0.111645	0.64467	0.475662	8	3	3.5	K02428	COG0127	Nucleotide transport and metabolism
PA0388		0.257764	0.0573236	0.425	0.177332	7.5	3	1.5
PA0389		3.82759	0.0516951	1	1	7	4.5	4		COG2226	Coenzyme metabolism
PA0390	metX	6.26667	0.0119257	1.66667	0.482911	7	7.5	2	K00641	COG2021	Amino acid transport and metabolism
PA0391		0.92995	0.92097	0.716763	0.540525	30.5	17.5	7.5		COG0699	General function prediction only
PA0392		2.09649	0.292223	0.982759	1	5.5	2	1	K02221	COG0762	Function unknown
PA0393	proC	16.2069	0.000328921	5.5625	0.0185107	6	5	2.5	K00286	COG0345	Amino acid transport and metabolism
PA0394		0.970588	0.969933	2.10169	0.228565	9	2.5	2	K06997	COG0325	General function prediction only
PA0395	pilT	0.0278146	9.09795e-06	0.254011	0.0309232	15.5	2	4	K02669	COG2805	Cell motility and secretion / Intracellular trafficking and secretion
PA0396	pilU	0.0147368	1.777e-06	0.200855	0.0129806	15.5	1.5	2.5	K02670	COG5008	Cell motility and secretion / Intracellular trafficking and secretion
PA0397		0.529412	0.342998	0.679191	0.527149	15	4.5	5	K16264	COG1230	Inorganic ion transport and metabolism
PA0398		0.340872	0.11452	0.219355	0.017371	6	3	2.5		COG2314	Function unknown
PA0399		0.454142	0.241515	1.64286	0.39322	18.5	4.5	6	K01697	COG0031	Amino acid transport and metabolism
PA0400		0.992448	0.992505	1.33163	0.547551	32	13.5	9.5	K01758	COG0626	Amino acid transport and metabolism
PA0401		27.9259	2.4834e-05	5.25	0.0144576	8	21.5	5.5	K01465	COG0044	Nucleotide transport and metabolism
PA0402	pyrB	19.9318	9.53918e-05	2.73913	0.161148	4	9.5	3.5	K00609	COG0540	Nucleotide transport and metabolism
PA0403	pyrR	1.90421	0.372593	0.35446	0.0946772	13	5	1.5	K02825	COG2065	Nucleotide transport and metabolism
PA0404		1	1	1	1	0	0	0	K07447	COG0816	DNA replication, recombination, and repair
PA0405		1.49345	0.556058	0.333333	0.10016	7.5	2.5	1.5	K07735	COG1678	Transcription
PA0406		0.0278481	2.13272e-05	0.319588	0.0722651	20.5	0.5	2.5	K03832	COG0810	Cell envelope biogenesis, outer membrane
PA0407	gshB	0.270833	0.162412	0.0833333	0.00819573	4.5	0.5	0	K01920	COG0189	Coenzyme metabolism / Translation, ribosomal structure and biogenesis
PA0408	pilG	3.05988	0.103731	0.559524	0.389279	7.5	2.5	1.5	K02657	COG0745	Signal transduction mechanisms / Transcription
PA0409	pilH	0.0232558	0.000511466	0.0465116	0.00217416	6	0	0	K02658	COG0745	Signal transduction mechanisms / Transcription
PA0410	pilI	5.71403	0.0284499	0.261649	0.033596	10.5	8	2	K02659	COG0835	Cell motility and secretion / Signal transduction mechanisms
PA0411	pilJ	5.85862	0.0238924	1.11685	0.821186	30	21	8.5	K02660	COG0840	Cell motility and secretion / Signal transduction mechanisms
PA0412	pilK	0.901854	0.880276	0.905495	0.866843	17	7.5	5.5	K02661	COG1352	Cell motility and secretion / Signal transduction mechanisms
PA0413	chpA	2.76559	0.133158	0.25261	0.000581225	119	63.5	22.5	K02487;K06596	COG0643	Cell motility and secretion / Signal transduction mechanisms
PA0414	chpB	0.341357	0.118914	1.23009	0.738456	10	3	4	K06597	COG2201	Cell motility and secretion / Signal transduction mechanisms
PA0415	chpC	0.339483	0.127634	1.83704	0.323454	3.5	1	2.5	K06598
PA0416	chpD	0.486239	0.295706	0.932099	0.915784	15	5	5	K06599	COG2207	Transcription
PA0417	chpE	0.307273	0.0861336	3.3956	0.0278963	7	3	2.5	K06600	COG1280	Amino acid transport and metabolism
PA0418		1.70166	0.4713	0.690875	0.522665	30.5	15.5	8.5
PA0419		0.436009	0.222895	0.197368	0.0122997	11	3.5	3	K09761	COG1385	Function unknown
PA0420	bioA	0.102564	0.0336189	4.65	0.030876	2	0.5	3	K00833	COG0161	Coenzyme metabolism
PA0421		0.243142	0.0638623	0.77395	0.569825	47	11	11.5	K00274	COG1231	Amino acid transport and metabolism
PA0422		3.36585	0.0759107	1.27273	0.697599	7.5	4	4.5		COG3038	Energy production and conversion
PA0423	pasP	0.943277	0.932505	0.258475	0.0329847	11.5	5	2		COG2353	Function unknown
PA0424	mexR	0.14	0.0484468	0.384615	0.256885	5.5	0.5	0.5		COG1846	Transcription
PA0425	mexA	1.36014	0.680288	0.691643	0.499362	20.5	12	10	K03585	COG0845	Cell envelope biogenesis, outer membrane
PA0426	mexB	0.711528	0.653938	0.384233	0.00545095	60.5	28	19.5	K03296	COG0841	Defense mechanisms
PA0427	oprM	0.724117	0.675796	0.742396	0.455254	22.5	14.5	15		COG1538	Cell envelope biogenesis, outer membrane / Intracellular trafficking and secretion
PA0428		0.192308	0.0442489	0.339623	0.14415	16	2	1	K11927	COG0513	DNA replication, recombination, and repair / Transcription / Translation, ribosomal structure and biogenesis
PA0429		0.516611	0.33804	0.754622	0.616261	21	11.5	5.5
PA0430	metF	5.85714	0.0392411	1.375	0.730168	3	2	1	K00297	COG0685	Amino acid transport and metabolism
PA0431		1.97306	0.312499	0.496599	0.269762	6	4	2		COG0317	Signal transduction mechanisms / Transcription
PA0432	sahH	0.666667	1	1	1	0.5	0	0	K01251	COG0499	Coenzyme metabolism
PA0433		0.603279	0.462019	0.523179	0.304712	9	4	1.5
PA0434		1.65795	0.512564	0.896373	0.819068	53.5	29.5	16	K02014	COG1629	Inorganic ion transport and metabolism
PA0435		0.990769	0.990441	1.3657	0.570435	24.5	13.5	9
PA0436		0.36	0.144076	0.5	0.270042	5.5	3.5	2	K09017	COG1309	Transcription
PA0437	codA	0.284519	0.0670815	0.384831	0.125319	15	4.5	4.5	K01485	COG0402	Nucleotide transport and metabolism / General function prediction only
PA0438	codB	1.16718	0.820221	0.296296	0.060582	3	2.5	1	K10974	COG1457	Nucleotide transport and metabolism
PA0439		0.715046	0.635657	0.100763	0.000457318	21	10	2.5	K00207	COG0167	Nucleotide transport and metabolism
PA0440		1.05342	0.939998	1	1	13.5	5.5	4	K00266	COG0493	Amino acid transport and metabolism / General function prediction only
PA0441		2.36821	0.270141	0.364583	0.0683308	28.5	13	10	K01464	COG0044	Nucleotide transport and metabolism
PA0442		1	1	1	1	0	0	0
PA0443		0.614138	0.489771	0.324405	0.0571806	21.5	10	6.5	K03457	COG1953	Nucleotide transport and metabolism / Coenzyme metabolism
PA0444		0.367438	0.14314	0.624329	0.415715	20.5	7	5.5	K06016	COG0624	Amino acid transport and metabolism
PA0445		1	1	1	1	0	0	0	K07486	COG3547	DNA replication, recombination, and repair
PA0446		0.397516	0.172232	0.591479	0.388032	20.5	6	5		COG1804	Energy production and conversion
PA0447	gcdH	1.3489	0.662258	2.37696	0.107424	15.5	6	5.5	K00252	COG1960	Lipid metabolism
PA0448		1.02928	0.967606	0.4814	0.228724	18	8.5	4.5		COG0583	Transcription
PA0449		0.43662	0.23519	0.0141844	3.74618e-06	7.5	2.5	0		COG1607	Lipid metabolism
PA0450		0.653241	0.55727	0.582908	0.316627	36.5	13.5	8	K03306	COG0306	Inorganic ion transport and metabolism
PA0451		0.917431	0.898835	0.776903	0.676935	16.5	7	3.5	K07403	COG1030	Posttranslational modification, protein turnover, chaperones
PA0452		0.247803	0.0438308	0.343915	0.0781206	15	5	6.5		COG0330	Posttranslational modification, protein turnover, chaperones
PA0453		0.587108	0.427254	1.34155	0.62791	8	3	2.5
PA0454		3.90239	0.0880038	1.1114	0.83287	41	18	12		COG1289	Function unknown
PA0455	dbpA	0.986678	0.985886	1.37205	0.542207	22	10.5	8	K05591	COG0513	DNA replication, recombination, and repair / Transcription / Translation, ribosomal structure and biogenesis
PA0456		3.73488	0.0552835	4.31481	0.0209404	1	1	1	K03704	COG1278	Transcription
PA0457		0.960511	0.953835	0.358314	0.097931	14.5	9	4.5		COG4067	Posttranslational modification, protein turnover, chaperones
PA0457.1		1.87064	0.351627	0.991736	0.994557	9.5	5.5	2.5
PA0458		2.17683	0.310922	0.975078	0.964457	32	13.5	12.5
PA0459		1.27289	0.753828	0.998213	0.998372	48.5	28	12.5	K03696	COG0542	Posttranslational modification, protein turnover, chaperones
PA0460		0.949393	0.940122	0.626016	0.44705	11.5	6.5	3
PA0461		1.01117	0.988382	1.9812	0.173986	26	10.5	9		COG0204	Lipid metabolism
PA0462		1.10632	0.891512	1.09423	0.861138	23.5	13.5	6		COG4067	Posttranslational modification, protein turnover, chaperones
PA0463	creB	0.450588	0.236349	0.378251	0.116116	12.5	5.5	4.5	K07663	COG0745	Signal transduction mechanisms / Transcription
PA0464	creC	1.05472	0.938037	0.751381	0.638764	18.5	6	5.5	K07641	COG0642	Signal transduction mechanisms
PA0465	creD	1.11201	0.879873	1.11224	0.851567	28	13	9.5	K06143	COG4452	Defense mechanisms
PA0466		0.721519	0.638923	0.34188	0.106461	7	3.5	1
PA0467		2.79633	0.141427	3.53689	0.0262338	14.5	5.5	5.5		COG0625	Posttranslational modification, protein turnover, chaperones
PA0468		0.606509	0.460844	0.683794	0.516184	19	9	5.5		COG4257	Defense mechanisms
PA0469		0.377551	0.158656	0.153061	0.00510236	8	2.5	1.5
PA0470	fiuA	0.518642	0.356998	0.995968	0.995765	25	10	10.5	K02014	COG1629	Inorganic ion transport and metabolism
PA0471		2.27214	0.2431	1.09709	0.881368	17.5	5.5	5		COG3712	Inorganic ion transport and metabolism / Signal transduction mechanisms
PA0472		0.982732	0.980954	0.374603	0.115495	12.5	4	2	K03088	COG1595	Transcription
PA0473		1.08852	0.902939	1.40523	0.580875	13.5	4	3		COG0625	Posttranslational modification, protein turnover, chaperones
PA0474		0.90411	0.885301	1.4069	0.579455	5	3	2		COG2050	Secondary metabolites biosynthesis, transport, and catabolism
PA0475		1.04403	0.952327	0.436709	0.191349	9	2.5	2		COG1309	Transcription
PA0476		0.946117	0.94181	0.842949	0.725675	38	17.5	12	K03457	COG1953	Nucleotide transport and metabolism / Coenzyme metabolism
PA0477		0.56808	0.399853	0.606335	0.405792	15.5	5.5	5.5		COG0583	Transcription
PA0478		2.41729	0.191991	0.757576	0.662838	8	4	1
PA0479		1.26892	0.740399	0.324125	0.0655488	24.5	11.5	6.5		COG0583	Transcription
PA0480		1.16113	0.824933	1.86667	0.3095	14.5	5.5	4.5	K01055	COG0596	General function prediction only
PA0481		0.525773	0.34082	0.0829876	0.000337844	12.5	5.5	0.5
PA0482	glcB	1.19545	0.81425	0.583151	0.295931	52	18	10.5	K01638	COG2225	Energy production and conversion
PA0483		0.478873	0.298663	0.866667	0.831526	5.5	3	1		COG0456	General function prediction only
PA0484		1.70546	0.424927	0.677885	0.527449	8.5	5	3		COG2716	Amino acid transport and metabolism
PA0485		1.27105	0.747055	0.429185	0.139388	24.5	12.5	5.5	K05786	COG2962	General function prediction only
PA0486		1.08065	0.911441	1.34416	0.631791	10.5	3.5	2		COG2334	General function prediction only
PA0487		0.497845	0.30028	1.76407	0.288793	14	7	6	K02019	COG2005	General function prediction only
PA0488		1.44976	0.578662	1.2488	0.720533	9.5	6.5	3	K05811	COG5544	General function prediction only
PA0489		0.463542	0.261854	0.236842	0.0264776	13.5	5.5	2.5		COG1040	General function prediction only
PA0490		2.5229	0.183505	0.184615	0.00888633	9.5	6.5	3.5
PA0491		0.699042	0.618419	0.532594	0.257195	28	12.5	10.5		COG0583	Transcription
PA0492		0.808108	0.753554	1.78689	0.346247	11	5.5	2	K07160	COG1540	General function prediction only
PA0493		4.81481	0.0322067	1.32143	0.72472	2	1	0.5		COG0511	Lipid metabolism
PA0494		0.624385	0.48773	2.00996	0.171833	30	7.5	7.5	K01961	COG0439	Lipid metabolism
PA0495		1.77069	0.42795	2.07014	0.168247	22.5	11.5	8		COG2049	Amino acid transport and metabolism
PA0496		0.685647	0.573495	0.557416	0.33613	16.5	6.5	5		COG1984	Amino acid transport and metabolism
PA0497		1.50053	0.569149	0.24569	0.0261116	18	9.5	4.5
PA0498		2.13054	0.329191	0.597436	0.338492	26.5	10.5	6
PA0499		0.940996	0.933332	0.717829	0.549361	29.5	11	7.5		COG3121	Cell motility and secretion / Intracellular trafficking and secretion
PA0500	bioB	0.478261	0.440767	9.75	0.00214489	3	2	1.5	K01012	COG0502	Coenzyme metabolism
PA0501	bioF	1.27273	0.830158	0.333333	0.289063	1	1	0	K00652	COG0156	Coenzyme metabolism
PA0502		31.3125	2.51929e-05	5.11111	0.0427196	2.5	3	1.5	K02170	COG0596	General function prediction only
PA0503		6.8	0.0630114	61.75	5.94767e-07	0.5	1	1	K02169	COG2226	Coenzyme metabolism
PA0504	bioD	0.125	0.00945788	1.22222	0.873688	2.5	0	0.5	K01935	COG0132	Coenzyme metabolism
PA0505		0.752443	0.670509	0.0912052	0.000409228	4	3	1.5
PA0506		0.266277	0.0560196	0.178151	0.00640484	37.5	8.5	4	K00257	COG1960	Lipid metabolism
PA0507		1.40463	0.629426	0.668151	0.499801	20.5	9.5	9.5	K00257	COG1960	Lipid metabolism
PA0508		0.565693	0.404014	0.578755	0.349924	25	9.5	7	K00257	COG1960	Lipid metabolism
PA0509	nirN	1.42869	0.627854	0.603679	0.378162	27.5	14	6.5	K15864	COG2010	Energy production and conversion
PA0510		1.40764	0.611243	0.993548	1	13	6	4	K02303	COG0007	Coenzyme metabolism
PA0511	nirJ	1.03145	0.967736	0.809628	0.668733	28.5	15.5	8.5		COG0535	General function prediction only
PA0512		1.56836	0.501601	0.210811	0.0177177	11	4.5	1.5		COG1522	Transcription
PA0513		0.769902	0.699222	0.374179	0.110535	12	7.5	4.5		COG1522	Transcription
PA0514	nirL	0.465177	0.255145	0.28836	0.0486403	11	4.5	2.5		COG1522	Transcription
PA0515		3.65354	0.0631033	1	1	5	2	1.5		COG1522	Transcription
PA0516	nirF	0.669315	0.582007	1.96301	0.116808	38	15.5	11.5		COG3391	Function unknown
PA0517	nirC	6.86792	0.0137567	0.75	0.641915	7.5	6	3		COG2010	Energy production and conversion
PA0518	nirM	2.28704	0.240014	2.83636	0.104941	3.5	3	1.5		COG4654	Energy production and conversion
PA0519	nirS	1.08389	0.909535	1.01737	0.978064	27.5	11	5.5	K15864	COG2010	Energy production and conversion
PA0520	nirQ	1.2735	0.717849	1.00433	1	12.5	6	4.5	K04748	COG0714	General function prediction only
PA0521		2.51039	0.202678	0.594595	0.397774	16.5	8.5	3.5	K02164	COG1845	Energy production and conversion
PA0522		0.258065	0.0580819	2.0719	0.239548	11	4.5	2
PA0523	norC	0.401575	0.186043	0.925532	0.905361	8	2.5	2.5	K02305
PA0524	norB	0.739642	0.684014	0.446712	0.134461	32.5	13	8	K04561	COG3256	Inorganic ion transport and metabolism
PA0525		0.281172	0.0664093	0.292437	0.0436122	22.5	8.5	4.5	K02448	COG4548	Inorganic ion transport and metabolism
PA0526		0.300654	0.110122	3.76623	0.0355455	3	1	1
PA0527		0.674772	0.564448	0.717791	0.594598	6	3	2		COG0664	Signal transduction mechanisms
PA0527.1	rsmY	0.216535	0.0368475	0.125984	0.00390546	2	0.5	0.5
PA0528		0.746102	0.680996	0.4858	0.205978	19	8	5.5		COG0583	Transcription
PA0529		0.743243	0.661537	0.743169	0.631316	10	4	2.5		COG2258	Function unknown
PA0530		0.74586	0.682109	0.454148	0.167079	28.5	10.5	7	K00821	COG4992	Amino acid transport and metabolism
PA0531		0.793926	0.731426	1.1179	0.859982	12	6	3.5		COG0518	Nucleotide transport and metabolism
PA0532		1.97571	0.313049	0.861789	0.812512	5	3.5	3
PA0533		1.39674	0.639213	0.431493	0.166284	20.5	9	6.5		COG2197	Signal transduction mechanisms / Transcription
PA0534		0.851351	0.819564	1.10204	0.858175	20	10.5	5		COG0665	Amino acid transport and metabolism
PA0535		2.90981	0.118154	1.93048	0.284943	12	6.5	5.5		COG1396	Transcription
PA0536		2.23052	0.280381	1.46137	0.492615	18.5	12	7	K06872	COG1512	General function prediction only
PA0537		0.482234	0.334908	0.18713	0.00211898	25	10	4.5	K03744	COG1704	Function unknown
PA0538	dsbB	0.982548	0.980928	0.760563	0.657839	9	6	3	K03611	COG1495	Posttranslational modification, protein turnover, chaperones
PA0539		2.35833	0.271569	0.947826	0.916498	31.5	16.5	10.5		COG0697	Carbohydrate transport and metabolism / Amino acid transport and metabolism / General function prediction only
PA0540		0.819951	0.768897	0.990196	0.99352	10	6	3.5		COG3686	Function unknown
PA0541		0.09375	0.00248861	0.535433	0.330224	9	1.5	2.5		COG3909	Energy production and conversion
PA0542		0.733624	0.644761	0.544248	0.32262	10	3.5	3.5
PA0543		0.462963	0.262335	1.89779	0.19172	22	11	6	K03932	COG3509	Secondary metabolites biosynthesis, transport, and catabolism
PA0544		1.13027	0.874127	0.488984	0.116185	25.5	13.5	10
PA0545		1.8163	0.440773	0.708333	0.489371	41.5	16.5	12		COG4097	Inorganic ion transport and metabolism
PA0546	metK	0.409449	0.235781	1.26562	0.730655	4	1	1.5	K00789	COG0192	Coenzyme metabolism
PA0547		0.875132	0.845726	1.3177	0.620071	29	14	10	K03892	COG2226	Coenzyme metabolism
PA0548	tktA	1	1	3.5	0.179688	0	0	0.5	K00615	COG0021	Carbohydrate transport and metabolism
PA0549		1.6601	0.487066	1.15339	0.798887	27	12.5	10
PA0550		1.18743	0.804223	0.891403	0.846642	15	8.5	6	K01816	COG3622	Carbohydrate transport and metabolism
PA0551		0.5	0.6875	0.666667	1	0.5	0	0	K03472	COG0057	Carbohydrate transport and metabolism
PA0552		0.666667	1	0.666667	1	0.5	0	0	K00927	COG0126	Carbohydrate transport and metabolism
PA0553		0.302326	0.207942	3.68182	0.0667492	3	0.5	1
PA0554		0.530726	0.375947	0.988889	1	7	2	2
PA0555		1	1	1	1	0	0	0	K01624	COG0191	Carbohydrate transport and metabolism
PA0556		1.28462	0.726758	0.03125	0.000296688	6.5	2	0
PA0557		1.75269	0.422335	0.69837	0.555431	15.5	2.5	2.5		COG4319	Function unknown
PA0558		1.13897	0.853927	0.572835	0.347279	17	9.5	4.5		COG2226	Coenzyme metabolism
PA0559		0.663768	0.539581	0.542522	0.320662	15	6.5	4.5	K07007	COG2081	General function prediction only
PA0560		0.248756	0.0603231	0.37	0.140426	8.5	2	1	K07043	COG1451	General function prediction only
PA0561		0.727835	0.67078	1.03441	0.943436	30	13.5	9
PA0562		0.845574	0.802934	1.00379	1	17	7	2.5		COG0637	General function prediction only
PA0563		0.384224	0.165862	0.168367	0.00736895	11	2.5	1.5		COG3152	Function unknown
PA0564		0.839056	0.796843	0.680346	0.516984	17	8	5		COG2207	Transcription
PA0565		2.22485	0.244331	4.64706	0.0164651	5	1.5	2		COG0599	Function unknown
PA0566		0.757098	0.684006	1	1	10.5	4	3
PA0567		1.7973	0.426148	1.36842	0.668412	2.5	0.5	1		COG0401	Function unknown
PA0568		0.406639	0.186922	0.209205	0.015017	8.5	2.5	2
PA0569		2.80093	0.134751	0.823256	0.754809	5.5	2.5	3.5
PA0570		0.575949	0.421704	0.316456	0.075277	4.5	2.5	2
PA0571		0.727061	0.651683	0.315625	0.0540287	20	7.5	5
PA0572		1.2232	0.794382	0.676431	0.355849	64	30	18.5
PA0573		0.25	0.0711578	0.611111	0.474312	3	0.5	1
PA0574		2.29204	0.265464	1.15884	0.797596	27.5	10.5	8.5		COG3177	Function unknown
PA0575		1.54301	0.575561	0.641524	0.32546	57	28	15		COG5001	Signal transduction mechanisms
PA0576	rpoD	1	1	1	1	0	0	0	K03086	COG0568	Transcription
PA0577	dnaG	0.285714	0.179688	0.5	0.6875	0.5	0	0	K02316	COG0358	DNA replication, recombination, and repair
PA0578		1.05405	0.938822	0.480769	0.234963	13	6.5	3	K09117	COG1610	Function unknown
PA0579	rpsU	0.117647	0.00999885	0.222222	0.0654297	1	0	0	K02970	COG0828	Translation, ribosomal structure and biogenesis
PA0580		0.047619	0.00966389	0.0952381	0.008488	1	0	0	K01409	COG0533	Posttranslational modification, protein turnover, chaperones
PA0581		1.27403	0.736819	2.41198	0.0648821	25.5	12.5	9	K08591	COG0344	Function unknown
PA0582	folB	1	1	1	1	0	0	0	K01633	COG1539	Coenzyme metabolism
PA0583		0.0952381	0.0118536	0.181818	0.0224609	4	0	0	K00950	COG0801	Coenzyme metabolism
PA0584		0.182353	0.0275965	0.0235294	7.28428e-05	14	1	0	K00974	COG0617	Translation, ribosomal structure and biogenesis
PA0585		0.506626	0.313871	0.376033	0.110571	19	6	6.5
PA0586		0.886159	0.86522	1	1	33	12	13		COG2719	Function unknown
PA0587		3.19136	0.129458	0.718905	0.584508	26.5	15.5	8	K09786	COG2718	Function unknown
PA0588		1.4	0.638131	0.782696	0.673811	31	16	7	K07180	COG2766	Signal transduction mechanisms
PA0589		3.82164	0.054827	0.317647	0.0741226	9	4.5	1.5	K02439	COG0607	Inorganic ion transport and metabolism
PA0590	apaH	1.92876	0.327422	0.526596	0.300883	15	9.5	3.5	K01525
PA0591		0.987805	0.990368	0.715447	0.60109	9.5	5	1.5	K06195	COG2967	Inorganic ion transport and metabolism
PA0592	ksgA	2.39909	0.197838	0.707763	0.57485	19.5	10	5	K02528	COG0030	Translation, ribosomal structure and biogenesis
PA0593	pdxA	0.666667	1	1	1	0.5	0	0	K00097	COG1995	Coenzyme metabolism
PA0594	surA	1	1	1	1	0	0	0	K03771	COG0760	Posttranslational modification, protein turnover, chaperones
PA0595	ostA	0.0555556	0.0122647	0.105263	0.008548	1	0	0	K04744	COG1452	Cell envelope biogenesis, outer membrane
PA0596		0.315254	0.103175	0.387755	0.140588	15.5	2.5	1	K07102	COG3178	General function prediction only
PA0597		0.224138	0.0605654	0.465517	0.28617	10	1	1.5		COG1208	Cell envelope biogenesis, outer membrane / Translation, ribosomal structure and biogenesis
PA0598		0.509169	0.316	1.36522	0.575678	22	8	7	K05801	COG1076	Posttranslational modification, protein turnover, chaperones
PA0599		1.19831	0.802728	1.2901	0.6286	28.5	10	9
PA0600		1.13407	0.870374	0.884093	0.775539	45	19.5	15		COG4585	Signal transduction mechanisms
PA0601		1.40674	0.609616	1.43439	0.557154	10.5	6	4		COG2197	Signal transduction mechanisms / Transcription
PA0602		0.949838	0.940119	1.03909	0.953409	18	8	3.5	K02055	COG0687	Amino acid transport and metabolism
PA0603		1.15064	0.844329	0.921676	0.886013	24.5	11.5	6	K02052	COG3842	Amino acid transport and metabolism
PA0604		0.88	0.849223	0.210702	0.0147657	17	7	2	K02055	COG0687	Amino acid transport and metabolism
PA0605		1.29015	0.716646	0.657328	0.481013	22.5	14.5	7	K02054	COG1176	Amino acid transport and metabolism
PA0606		2.35972	0.219836	1.60208	0.430196	16	5.5	4	K02053	COG1177	Amino acid transport and metabolism
PA0607		0.666667	1	1	1	0.5	0	0	K01783	COG0036	Carbohydrate transport and metabolism
PA0608		1.38679	0.624539	0.0943396	0.000526986	12.5	6	1.5	K01091	COG0546	General function prediction only
PA0609	trpE	11.9459	0.000778974	8.13158	0.00154291	10.5	10.5	4.5	K01657	COG0147	Amino acid transport and metabolism / Coenzyme metabolism
PA0610	prtN	1.47619	0.582406	2.03125	0.269995	3.5	3	1
PA0611	prtR	1	1	1	1	0	0	0		COG2932	Transcription
PA0612	ptrB	0.0555556	0.0122647	0.105263	0.008548	2.5	0	0		COG1734	Signal transduction mechanisms
PA0613		4.19403	0.0396302	0.820896	0.782775	5.5	4.5	1.5
PA0614		1.1359	0.850801	0.544041	0.324749	10.5	6	4
PA0615		2.11653	0.26466	1.48087	0.524861	12	5.5	3.5
PA0616		1.52202	0.54419	2	0.208853	18	9	5.5		COG4540	General function prediction only
PA0617		1.6895	0.440903	1.48624	0.524856	3.5	2.5	2.5	K06903	COG3628	General function prediction only
PA0618		0.527443	0.33996	0.340541	0.0851765	11.5	5.5	2.5		COG3948	General function prediction only
PA0619		0.576687	0.444279	0.0246914	9.33621e-05	5	1	0		COG4385	General function prediction only
PA0620		1.87881	0.40829	1.239	0.672332	28.5	14.5	9		COG5301	General function prediction only
PA0621		0.768106	0.714413	0.673295	0.468273	12.5	6.5	4
PA0622		1.00761	0.992432	1.51278	0.418878	29.5	15.5	9	K06907	COG3497	General function prediction only
PA0623		4.20091	0.0377193	1.10092	0.887241	7	4	1.5	K06908	COG3498	General function prediction only
PA0624		0.919003	0.903624	0.264151	0.0420672	9	4.5	2
PA0625		2.58926	0.224819	1.39673	0.476454	43.5	20	15		COG3941	General function prediction only
PA0626		0.890295	0.86377	0.548936	0.329632	15	4.5	2.5	K06906	COG3499	General function prediction only
PA0627		1.10662	0.88443	0.333333	0.0935287	4	4	0.5		COG5004	General function prediction only
PA0628		1.26362	0.746087	0.548845	0.304585	24	11.5	8	K06905	COG3500	General function prediction only
PA0629		0.812081	0.77494	1.64865	0.435861	6	1	1	K03791	COG3179	General function prediction only
PA0630		2.49359	0.184953	0.641026	0.51303	6	1.5	2
PA0631		1.28873	0.704971	0.393365	0.134442	4.5	2.5	1
PA0632		1.39928	0.619316	1.96403	0.274516	8	3	3.5
PA0633		0.109804	0.00423502	0.401575	0.161345	7	2.5	2
PA0634		2.93694	0.124493	3.89286	0.0331891	4	2.5	1
PA0635		0.979695	0.982081	0.164948	0.0130353	4	1.5	1.5
PA0636		0.954425	0.950037	0.796791	0.666202	40	15.5	15		COG5281	Function unknown
PA0637		0.593137	0.458777	0.617647	0.462022	6.5	1	1		COG4718	Function unknown
PA0638		1.14836	0.849268	0.311897	0.0529734	14	5.5	3.5		COG4672	Function unknown
PA0639		1.52882	0.534263	1.28655	0.671905	19	9.5	6.5		COG1310	General function prediction only
PA0640		0.442492	0.227185	2.17742	0.174343	14.5	5.5	6.5		COG4723	Function unknown
PA0641		1.46232	0.623476	1.53523	0.228119	87.5	40.5	26.5		COG4733	Function unknown
PA0642		0.95302	0.945778	0.762089	0.638646	20.5	8	6
PA0643		1.41145	0.635784	1.52072	0.420477	27	15	6
PA0644		1.25	0.743379	0.903704	0.878476	4	3	1.5
PA0645		2.85079	0.125029	1.21693	0.752629	8.5	5	3.5
PA0646		0.750174	0.689692	0.562588	0.299732	30	15.5	8.5
PA0647		0.881356	0.869475	0.661017	0.560237	3	1.5	1
PA0648		0.0434783	0.000346466	0.163043	0.013245	2	1.5	1
PA0649	trpG	0.232143	0.109238	0.482759	0.376861	6.5	0.5	1	K01658	COG0512	Amino acid transport and metabolism / Coenzyme metabolism
PA0650	trpD	12.1316	0.000725604	12.0789	0.000262466	13	12.5	6.5	K00766	COG0547	Amino acid transport and metabolism
PA0651	trpC	11.9592	0.000902591	14.3077	0.000122476	7.5	10.5	5	K01609	COG0134	Amino acid transport and metabolism
PA0652		0.59403	0.446375	0.640719	0.474136	8	2	1.5	K10914	COG0664	Signal transduction mechanisms
PA0653		1.69142	0.460886	0.606557	0.407848	19	8	5.5	K07397	COG1765	Posttranslational modification, protein turnover, chaperones
PA0654	speD	0.911017	0.891046	1.81277	0.327041	17.5	4.5	4	K01611	COG1586	Amino acid transport and metabolism
PA0655		1	1	1	1	0	0	0	K06134	COG2941	Coenzyme metabolism
PA0656		4.95381	0.0339738	6.8972	0.000215546	10	6	4.5	K02503	COG0537	Nucleotide transport and metabolism / Carbohydrate transport and metabolism / General function prediction only
PA0657		2.35038	0.274828	0.322917	0.0382605	38.5	18	7		COG0464	Posttranslational modification, protein turnover, chaperones
PA0658		0.958333	0.952259	0.547025	0.308548	29.5	6.5	6	K07124	COG0300	General function prediction only
PA0659		1.49315	0.588655	0.900974	0.84994	31.5	12.5	10.5		COG3152	Function unknown
PA0660		1.06182	0.930015	0.75	0.641924	18.5	7.5	3	K00459	COG2070	General function prediction only
PA0661		0.285714	0.179688	22.25	0.00029017	2	0	1	K08973	COG1981	Function unknown
PA0662	argC	5.04959	0.0211496	10.8333	0.000307197	17.5	9	8.5	K00145	COG0002	Amino acid transport and metabolism
PA0663		1.36651	0.642309	1.48408	0.506388	21.5	7.5	5
PA0664		0.732673	0.641773	0.13	0.00197118	15	3.5	0.5		COG1664	Cell envelope biogenesis, outer membrane
PA0665		1	1	1	1	0	0	0	K15724	COG0316	Posttranslational modification, protein turnover, chaperones
PA0666		0.0129032	2.93619e-05	0.922078	0.916093	19	0	2	K09001	COG2377	Posttranslational modification, protein turnover, chaperones
PA0667		0.679587	0.568177	0.0104167	4.9191e-07	27.5	1	0		COG0739	Cell envelope biogenesis, outer membrane
PA0668	tyrZ	0.812564	0.782212	0.914316	0.851678	51.5	18.5	13.5	K01866	COG0162	Translation, ribosomal structure and biogenesis
PA0669		0.747234	0.692922	0.406103	0.10079	42	19.5	7	K14162	COG0587	DNA replication, recombination, and repair
PA0670		0.230643	0.0351148	0.121711	0.00147628	14	5	1.5	K14161	COG0389	DNA replication, recombination, and repair
PA0671		0.730061	0.637662	1.19003	0.774069	15.5	4.5	5		COG5404	Cell division and chromosome partitioning
PA0672	hemO	0.688372	0.579292	0.981481	0.98159	8.5	4.5	3	K07215	COG3230	Inorganic ion transport and metabolism
PA0673		0.494624	0.311173	0.671429	0.528134	8	3	1
PA0674	vreA	5.12863	0.019924	1.09917	0.887323	8	4.5	2.5
PA0675	vreI	0.151424	0.00806716	3.00302	0.0411609	9	4	4	K03088	COG1595	Transcription
PA0676	vreR	1.6918	0.431887	0.294643	0.0529093	14.5	7	3		COG3712	Inorganic ion transport and metabolism / Signal transduction mechanisms
PA0677		1.62914	0.467599	5.16667	0.00645541	11.5	6	5.5	K02459	COG4795	Intracellular trafficking and secretion
PA0678		0.666667	1	1	1	0.5	0	0	K02457	COG2165	Cell motility and secretion / Intracellular trafficking and secretion
PA0679		1.11828	0.869553	0.576087	0.372971	12	5.5	2.5	K02452
PA0680		1.04828	0.948035	0.924138	0.906105	9.5	4	2.5	K02458
PA0681		8.16962	0.00944501	0.329949	0.0796427	12	6.5	1.5	K02456	COG2165	Cell motility and secretion / Intracellular trafficking and secretion
PA0682		1.82362	0.38169	0.933754	0.913715	14	7.5	2.5	K02460	COG3156	Intracellular trafficking and secretion
PA0683		1.3823	0.627984	1.15909	0.811741	17	10	6.5	K02461
PA0684		1.28767	0.713554	0.136364	0.00610816	9	2.5	1	K02462	COG3149	Intracellular trafficking and secretion
PA0685		0.822351	0.789375	1.37778	0.501744	44	19	17	K02453	COG1450	Cell motility and secretion / Intracellular trafficking and secretion
PA0686		0.334513	0.109411	0.442857	0.188553	18	4	4.5	K02454	COG2804	Cell motility and secretion / Intracellular trafficking and secretion
PA0687		1.09467	0.893752	1.592	0.443681	21	9.5	6	K02455	COG1459	Cell motility and secretion / Intracellular trafficking and secretion
PA0688		1.52126	0.534983	0.388535	0.129209	15	5	4.5		COG0226	Inorganic ion transport and metabolism
PA0689		0.806859	0.748859	3.24	0.0354343	12.5	6.5	4.5		COG0226	Inorganic ion transport and metabolism
PA0690		0.802875	0.741796	0.777576	0.217506	209.5	84	58.5
PA0691		0.370166	0.17254	0.021978	5.07026e-05	5.5	2	0	K07487	COG3666	DNA replication, recombination, and repair
PA0692		1.23677	0.753443	1.07324	0.908722	22.5	11	6.5		COG2831	Intracellular trafficking and secretion
PA0693		1.15452	0.836279	1.72527	0.311729	32.5	12.5	8.5	K03561	COG5306	Function unknown
PA0694		0.622222	0.504746	1.18889	0.794275	4.5	2.5	1	K03559	COG0848	Intracellular trafficking and secretion
PA0695		0.781853	0.713693	0.431907	0.17465	18.5	6	4
PA0696		1.67553	0.443698	0.928315	0.907225	13	6.5	4
PA0697		0.944444	0.940495	0.934066	0.928159	7	2	2
PA0698		1.18021	0.80871	4.80851	0.0105366	9	2.5	3
PA0699		0.875686	0.843728	0.98893	0.990233	16.5	7	5.5	K01802	COG0760	Posttranslational modification, protein turnover, chaperones
PA0700		0.88189	0.868549	1.73438	0.396569	5	2.5	1.5
PA0701		1.30044	0.694553	0.371681	0.111945	14	6	2		COG0583	Transcription
PA0702		1.47942	0.558152	1.47087	0.530979	17.5	5.5	3.5		COG3000	Lipid metabolism
PA0703		0.319708	0.0950303	0.439883	0.185589	15	5	2
PA0704		1.26177	0.739127	1.39427	0.55018	31	15.5	8.5	K01426	COG0154	Translation, ribosomal structure and biogenesis
PA0705	migA	0.775735	0.7047	0.459559	0.208776	11	5.5	3.5	K12987	COG1215	Cell envelope biogenesis, outer membrane
PA0706		0.575296	0.409853	0.469388	0.222113	18	7	5	K00638	COG0110	General function prediction only
PA0707	toxR	0.860681	0.822999	1.721	0.352796	15	5	4
PA0708		1.95426	0.319856	2.10924	0.214836	15	7.5	4		COG0583	Transcription
PA0709		2.57143	0.186628	0.0465116	0.00217416	3	1.5	0		COG1359	Function unknown
PA0710		0.871901	0.845385	1.61983	0.433453	7.5	3	2.5	K01759	COG0346	Amino acid transport and metabolism
PA0711		0.619672	0.485819	1.78289	0.348794	10	5	2.5	K03824	COG3153	General function prediction only
PA0712		0.0645161	0.000637533	0.057554	0.000213708	5.5	1	0.5	K09982	COG3811	Function unknown
PA0713		1.86686	0.35245	0.573964	0.372816	6	3	1.5
PA0714		1.53055	0.526334	0.2	0.0164947	9.5	3.5	2
PA0714.1		0.105263	0.0110042	5.90909	0.0203875	1	0	0.5
PA0715		0.197802	0.0516435	2.44444	0.176814	2.5	0.5	1.5		COG3344	DNA replication, recombination, and repair
PA0716		0.509722	0.315323	2.13202	0.173754	9	4.5	1.5		COG0410	Amino acid transport and metabolism
PA0717		2.49219	0.177577	0.796875	0.723404	6	2	2.5
PA0718		0.656201	0.528652	1.60952	0.419396	15.5	4	5
PA0719		1.24905	0.745071	0.568878	0.355177	15.5	6.5	5
PA0720		0.716981	0.619503	2.06061	0.223359	17.5	6	5.5
PA0721		0.102564	0.0129717	0.0512821	0.00320633	3	0.5	0
PA0722		0.394118	0.202348	0.188235	0.0221711	6	2	0.5
PA0723	coaB	0.482955	0.311897	0.295455	0.0806654	8.5	2.5	1
PA0724		0.566357	0.409535	1.03754	0.947995	19	5.5	6
PA0725		0.678967	0.574736	0.22963	0.0290584	9	3.5	1
PA0726		0.735067	0.668124	1.07224	0.893304	37.5	16	7.5	K10954	COG4128	General function prediction only
PA0727		0.538318	0.362632	1.08286	0.887448	28	11	10
PA0728		0.776688	0.734444	1.34934	0.503094	27	15.5	9		COG4974	DNA replication, recombination, and repair
PA0729		0.167598	0.0143364	0.235955	0.0270406	8.5	2.5	1.5		COG3668	General function prediction only
PA0730		0.613672	0.465744	0.916667	0.88972	9.5	3.5	3		COG0596	General function prediction only
PA0731		0.166895	0.0112895	0.244505	0.0268533	11	2.5	3
PA0732		0.746821	0.664313	1.70163	0.332469	24.5	11	9		COG1376	Function unknown
PA0733		0.521073	0.330979	0.730077	0.603237	19	9	4	K06183	COG1187	Translation, ribosomal structure and biogenesis
PA0734		0.533958	0.354748	0.459716	0.20915	10.5	4	2.5
PA0735		1.33846	0.663185	0.752577	0.645088	19.5	9.5	4
PA0736		0.831169	0.785815	1.32898	0.610691	25.5	9	6.5
PA0737		0.919598	0.901472	1.35354	0.615676	10.5	7.5	4
PA0738		0.215873	0.0338133	0.242038	0.031619	10	2.5	1.5		COG3776	Function unknown
PA0739		1.4025	0.613085	0.169675	0.00617879	16	8	4		COG0583	Transcription
PA0740		1.20015	0.803681	0.658951	0.45466	39.5	17.5	7		COG2015	Secondary metabolites biosynthesis, transport, and catabolism
PA0741		0.302326	0.119135	0.15625	0.0164779	6	1.5	0.5	K07118	COG2910	General function prediction only
PA0742		0.304545	0.100834	1.11818	0.866987	8.5	2	3
PA0743		0.856716	0.821384	1.87425	0.309342	14.5	5	3.5	K00020	COG2084	Lipid metabolism
PA0744		0.619134	0.474561	1.06159	0.925901	15	7	4		COG1024	Lipid metabolism
PA0745		3.85277	0.0696305	0.717054	0.590498	14	6.5	5		COG1024	Lipid metabolism
PA0746		0.587773	0.4393	0.510526	0.25175	22	9	4.5	K00257	COG1960	Lipid metabolism
PA0747		1.30911	0.695595	1.25806	0.691883	27.5	10	6	K00140	COG1012	Energy production and conversion
PA0748		1.26846	0.725566	2.87162	0.089517	6.5	4.5	2.5
PA0749		1.03522	0.960238	0.114198	0.0011133	18.5	8.5	2.5		COG2720	Defense mechanisms
PA0750		0.884547	0.855494	0.179211	0.00771585	11.5	5	2	K03648	COG0692	DNA replication, recombination, and repair
PA0751		2.01319	0.298492	1.28	0.689554	19	10	5	K07120	COG3180	General function prediction only
PA0752		0.604167	0.451196	1.03675	0.954606	26.5	11	8	K07793	COG3333	Function unknown
PA0753		6.9502	0.0164092	2.64257	0.0973815	8.5	5	2.5	K07794
PA0754		0.498881	0.30526	1.03604	0.959385	13	4	4.5	K07795	COG3181	Function unknown
PA0755	opdH	0.54649	0.368992	1.30038	0.667569	21	6.5	2
PA0756		0.444681	0.233294	0.290598	0.0498613	15.5	6	2.5	K07774	COG0745	Signal transduction mechanisms / Transcription
PA0757		0.742496	0.655925	0.726984	0.603883	16.5	7.5	5.5	K07649	COG0642	Signal transduction mechanisms
PA0758		0.27616	0.0606016	3.21475	0.0142475	26	7	9		COG1639	Signal transduction mechanisms
PA0759		1	1	1	1	0	0	0	K06980	COG0354	General function prediction only
PA0760		0.857143	0.908318	0.166667	0.0129395	2.5	1	0	K09159	COG2938	Function unknown
PA0761	nadB	1.89482	0.350491	2.43289	0.11888	38	16	10.5	K00278	COG0029	Coenzyme metabolism
PA0762	algU	0.427273	0.266333	0.0357143	0.000599321	7	1	0	K03088	COG1595	Transcription
PA0763	mucA	1.35714	0.715354	2.18182	0.289371	4	2	1	K03597	COG3073	Signal transduction mechanisms
PA0764	mucB	4.05682	0.0489024	1.91111	0.336639	8	3	1.5	K03598	COG3026	Signal transduction mechanisms
PA0765	mucC	0.746988	0.683693	5.90361	0.00589557	4.5	2.5	2	K03803	COG3086	Signal transduction mechanisms
PA0766	mucD	3.79487	0.0598839	0.352332	0.0983355	13.5	13	3.5	K01362	COG0265	Posttranslational modification, protein turnover, chaperones
PA0767	lepA	0.110497	0.00595294	1.53846	0.495222	11	1	1	K03596	COG0481	Cell envelope biogenesis, outer membrane
PA0768	lepB	0.666667	1	1.66667	0.726563	0.5	0	0.5	K03100	COG0681	Intracellular trafficking and secretion
PA0769		0.578249	0.420736	0.271277	0.0425668	6.5	1	1.5
PA0770		0.4	0.453125	0.666667	1	0.5	0	0	K03685	COG0571	Transcription
PA0771		1	1	1	1	0	0	0	K03595	COG1159	General function prediction only
PA0772	recO	0.193548	0.0400349	8.03175	0.00154908	6	1.5	1	K03584	COG1381	DNA replication, recombination, and repair
PA0773	pdxJ	0.5	0.6875	0.666667	1	0.5	0	0	K03474	COG0854	Coenzyme metabolism
PA0774		0.209632	0.0297629	0.146893	0.00476688	13.5	3.5	1.5	K15257	COG2227	Coenzyme metabolism
PA0775		0.17803	0.0198892	1.45802	0.540653	9.5	3.5	3	K15256	COG4106	General function prediction only
PA0776		2.33569	0.209175	1.85816	0.315132	9	4.5	3.5
PA0777		0.73913	0.659429	0.187919	0.0136412	9.5	3.5	1.5	K02030	COG0834	Amino acid transport and metabolism / Signal transduction mechanisms
PA0778		1	1	7.4	0.00586214	2	1	1	K14475	COG5513	Function unknown
PA0779		1.18568	0.814306	0.427852	0.150632	44.5	15	7	K01338	COG0466	Posttranslational modification, protein turnover, chaperones
PA0780	pruR	0.609333	0.458769	0.38172	0.121667	21	6	2		COG2207	Transcription
PA0781		0.731034	0.68121	1.32149	0.484522	35.5	17.5	9	K02014	COG1629	Inorganic ion transport and metabolism
PA0782	putA	0.797702	0.763858	0.964753	0.939907	44.5	16.5	9.5	K13821	COG4230	Energy production and conversion
PA0783	putP	0.615697	0.468167	0.833333	0.764576	22	8.5	6	K11928	COG0591	Amino acid transport and metabolism / General function prediction only
PA0784		0.998339	1	0.364548	0.105632	18.5	8	4.5		COG0583	Transcription
PA0785		1.03419	0.965416	1.11111	0.873935	13	3.5	2.5	K01118	COG1182	Lipid metabolism
PA0786		0.519481	0.350834	0.301724	0.0744796	6	2.5	2	K11741	COG2076	Inorganic ion transport and metabolism
PA0787		0.654102	0.527902	1.26786	0.674842	18	6	7.5		COG4637	General function prediction only
PA0788		1.39419	0.661872	1.24105	0.647106	41	17	12.5		COG0744	Cell envelope biogenesis, outer membrane
PA0789		1.09212	0.900013	0.590909	0.377271	19.5	7.5	5.5	K03293	COG1113	Amino acid transport and metabolism
PA0790		0.529412	0.343435	0.108545	0.000913496	17.5	6	2	K07090	COG0730	General function prediction only
PA0791		0.396607	0.171746	0.631692	0.441109	22	7	6		COG2207	Transcription
PA0792	prpD	0.724324	0.634215	1.8913	0.300692	17.5	6.5	5.5	K01720	COG2079	General function prediction only
PA0793		0.384458	0.161735	1.64198	0.414446	14.5	5.5	4.5	K09788	COG2828	Function unknown
PA0794		0.862285	0.835796	0.483412	0.208341	48	21	12.5	K01681	COG1048	Energy production and conversion
PA0795	prpC	0.742968	0.664259	1.31898	0.611212	23.5	9	6.5	K01659	COG0372	Energy production and conversion
PA0796	prpB	1.93271	0.326088	2.69767	0.0983478	14.5	7	4	K03417	COG2513	Carbohydrate transport and metabolism
PA0797		0.419878	0.202063	0.102459	0.000813661	7.5	3	2		COG1802	Transcription
PA0798	pmtA	0.56338	0.414982	2.39623	0.157947	8.5	1.5	2.5		COG2226	Coenzyme metabolism
PA0799		1.58533	0.496321	0.954984	0.943427	33	9.5	5.5		COG0553	Transcription / DNA replication, recombination, and repair
PA0800		1.03733	0.957812	0.852665	0.796205	13	5.5	3
PA0801		1.13822	0.853032	0.742072	0.61266	25	12	7		COG3182	Function unknown
PA0802		0.835821	0.793054	0.565476	0.360577	8.5	5	1.5
PA0803		1.79819	0.382022	1.1988	0.771321	9.5	5	3.5		COG2764	Function unknown
PA0804		0.654185	0.528155	2.03111	0.242757	13.5	6.5	4		COG0656	General function prediction only
PA0805		28.4407	2.7747e-05	0.266667	0.119662	1	1	0.5
PA0806		0.658385	0.533601	1.26556	0.702369	9.5	5	2.5		COG4270	Function unknown
PA0807		0.597444	0.441877	0.769231	0.669741	11.5	5	2	K01447	COG3023	Cell envelope biogenesis, outer membrane
PA0808		0.547782	0.370159	0.633562	0.459499	7.5	4.5	2.5		COG3832	Function unknown
PA0809		0.968051	0.964654	0.578526	0.336852	25.5	12.5	6.5	K03322	COG1914	Inorganic ion transport and metabolism
PA0810		0.392713	0.167167	0.650407	0.480588	18	5.5	4	K01560	COG1011	General function prediction only
PA0811		3.35765	0.0852991	1.08962	0.893637	17.5	9.5	4.5		COG2223	Inorganic ion transport and metabolism
PA0812		0.611982	0.472371	2.45911	0.0603254	28.5	10.5	7.5
PA0813		1.22155	0.765923	2.23926	0.153308	22	8	5.5		COG0520	Posttranslational modification, protein turnover, chaperones
PA0814		3.77612	0.0561277	0.5	0.321022	6	2.5	2
PA0815		1.14407	0.84208	0.5	0.260985	19	8	2.5		COG0583	Transcription
PA0816		1.05616	0.936918	2.82609	0.078804	13.5	5	4.5		COG0583	Transcription
PA0817		0.460829	0.274346	0.138889	0.00663542	5.5	1.5	1.5	K06991	COG3565	General function prediction only
PA0818		1.31659	0.680862	0.697368	0.558667	9	5	4
PA0819		1.72727	0.511721	0.588235	0.535337	3	0.5	0.5
PA0820		1.25848	0.731617	0.756494	0.650234	15.5	7.5	4	K07453	COG3183	Defense mechanisms
PA0821		1.63636	0.504697	1.39099	0.532019	25	11.5	10
PA0822		2.51064	0.173086	0.707317	0.578101	6.5	3	3
PA0823		1.1164	0.870095	0.817857	0.745792	15	8	5
PA0824		1.18232	0.804444	0.536111	0.310329	20	7.5	6		COG4104	Function unknown
PA0825		0.811828	0.769587	2.43011	0.15192	5.5	2	0.5		COG2314	Function unknown
PA0826		0.952381	0.944607	0.61809	0.434328	13	4.5	3.5
PA0826.1	ssrA	0.0952381	0.0118536	0.636364	0.572172	2	0	0.5	K15035
PA0826.2		1	1	1	1	0	0	0
PA0827		0.541545	0.383377	0.609012	0.37109	23	10.5	4.5
PA0828		0.46593	0.258161	0.0295203	3.82696e-06	13	4.5	0.5		COG1309	Transcription
PA0829		3.3058	0.119815	1.08955	0.885971	20	9	5		COG0596	General function prediction only
PA0830		0.755839	0.676754	0.264957	0.0361261	13.5	6	2.5	K07044	COG3687	General function prediction only
PA0831	oruR	1.14306	0.842981	1.41329	0.556056	22	8	5		COG2207	Transcription
PA0832		0.359338	0.138031	1.48095	0.52328	13.5	3.5	3.5		COG0491	General function prediction only
PA0833		0.708333	0.629399	0.542169	0.365452	5	2.5	1.5		COG2885	Cell envelope biogenesis, outer membrane
PA0834		1.48454	0.554192	1.36515	0.611663	17	8.5	4		COG0204	Lipid metabolism
PA0835		2.65118	0.214343	0.315789	0.0309109	54.5	25.5	12.5	K13788	COG0280	Energy production and conversion
PA0836	ackA	1.34749	0.677106	1.36576	0.564384	25.5	9	6	K00925	COG0282	Energy production and conversion
PA0836.1		4.5	0.0654297	1	1	0	0.5	0
PA0837	slyD	0.655481	0.53029	0.045045	3.12779e-05	14	4.5	0.5	K03775	COG1047	Posttranslational modification, protein turnover, chaperones
PA0838		1.29976	0.695584	1.18357	0.787462	12.5	4	4.5	K00432	COG0386	Posttranslational modification, protein turnover, chaperones
PA0839		0.577103	0.41627	1.90141	0.292696	14	4	3.5	K16137	COG1309	Transcription
PA0840		1.3516	0.665929	1.14747	0.812438	23.5	10.5	6		COG1902	Energy production and conversion
PA0841		2.08297	0.319876	0.722467	0.584247	19.5	10	4.5		COG1307	Function unknown
PA0842		0.97344	0.969446	0.693333	0.546966	19	7	4.5		COG0438	Cell envelope biogenesis, outer membrane
PA0843	plcR	0.880252	0.850376	1.64831	0.411822	11.5	4.5	4
PA0844	plcH	0.894685	0.87258	0.982143	0.977278	34.5	9.5	6.5	K01114	COG3511	Cell envelope biogenesis, outer membrane
PA0845		1.538	0.569974	1.144	0.787735	33	15	10.5
PA0846		0.047619	0.00023334	0.0145985	4.50193e-06	5.5	0.5	0	K06203	COG2981	Amino acid transport and metabolism
PA0847		1.72572	0.481605	1.3649	0.455483	59	27.5	19		COG3322	Signal transduction mechanisms
PA0848		0.0831601	0.0010046	0.383333	0.122332	15.5	3	1	K03386	COG0450	Posttranslational modification, protein turnover, chaperones
PA0849		6.64522	0.0195438	0.339161	0.0832995	15.5	6.5	3.5	K00384	COG0492	Posttranslational modification, protein turnover, chaperones
PA0850		1.55344	0.514593	0.962121	0.959663	6.5	3	2.5
PA0851		1.1125	0.876016	1.71178	0.335237	19.5	10	3.5	K01754	COG1171	Amino acid transport and metabolism
PA0852	cbpD	1.50081	0.58396	0.585644	0.349028	32.5	11	7	K03933	COG3397	Function unknown
PA0853		0.598628	0.444065	0.513793	0.28154	10.5	4	1		COG2249	General function prediction only
PA0854		1.04163	0.955696	0.810127	0.70197	37	13.5	5	K01679	COG0114	Energy production and conversion
PA0855		2.50508	0.175332	0.312821	0.0673374	12.5	6.5	2
PA0856		0.633721	0.51962	0.785924	0.656113	21	8	8	K09924	COG3184	Function unknown
PA0857	bolA	0.417526	0.224323	0.285714	0.0693074	6	1.5	1.5	K05527	COG0271	Signal transduction mechanisms
PA0858		0.448898	0.237511	0.312	0.0627492	18.5	5.5	2.5	K07146	COG1054	General function prediction only
PA0859		0.848485	0.813236	0.037594	5.96737e-05	9	3.5	0.5	K07396	COG3531	Posttranslational modification, protein turnover, chaperones
PA0860		0.644683	0.527745	0.634551	0.4243	30	13.5	8	K06148	COG1132	Defense mechanisms
PA0861		2.31464	0.279744	0.776552	0.635006	45.5	20	12		COG2200	Signal transduction mechanisms
PA0862		0.395395	0.191416	0.143432	0.00184029	16.5	8	4		COG5424	Coenzyme metabolism
PA0863		0.539515	0.3923	0.560759	0.284309	28.5	11.5	9		COG0604	Energy production and conversion / General function prediction only
PA0864		1.3953	0.617965	0.531496	0.305145	14	6.5	1.5		COG2207	Transcription
PA0865		0.577825	0.415645	0.55794	0.342814	10	6	4	K00457	COG3185	Amino acid transport and metabolism / General function prediction only
PA0866		1.15196	0.838169	0.421171	0.15856	22.5	8.5	4	K11734	COG1113	Amino acid transport and metabolism
PA0867	mliC	0.734104	0.664596	0.0229885	6.44712e-05	5	3	0		COG3895	General function prediction only
PA0868		0.286713	0.100629	0.583333	0.43397	5	2.5	1	K15034	COG1186	Translation, ribosomal structure and biogenesis
PA0869	pbpG	0.966418	0.961197	2.53759	0.109061	14.5	5	5	K07262	COG1686	Cell envelope biogenesis, outer membrane
PA0870	phhC	2.07236	0.302019	0.833819	0.766712	21.5	10	6	K00832	COG1448	Amino acid transport and metabolism
PA0871	phhB	1.61364	0.550137	0.0869565	0.00831981	3.5	2	0	K01724	COG2154	Coenzyme metabolism
PA0872	phhA	1.10476	0.883279	0.832418	0.763319	16.5	8.5	3.5	K00500	COG3186	Amino acid transport and metabolism
PA0873	phhR	1.68467	0.495314	0.867853	0.782827	47.5	25.5	13	K03721	COG3283	Transcription / Amino acid transport and metabolism
PA0874		0.08	0.0081211	0.666667	0.595775	1	0.5	1
PA0875		0.819646	0.794873	0.779221	0.574339	53.5	23	15		COG1289	Function unknown
PA0876		0.579462	0.415204	2.69287	0.0551704	22	10	8		COG0583	Transcription
PA0877		0.594356	0.43794	1.29433	0.671521	17.5	7	6		COG0583	Transcription
PA0878		0.453947	0.255266	0.464052	0.225871	11.5	3.5	2	K09709	COG3777	Function unknown
PA0879		0.360078	0.13323	0.737255	0.600102	22	6.5	6	K00249	COG1960	Lipid metabolism
PA0880		0.806867	0.758711	0.405172	0.169694	6	3	1.5		COG0346	Amino acid transport and metabolism
PA0881		0.954178	0.945556	0.793478	0.703559	22.5	11.5	5.5		COG2079	General function prediction only
PA0882		0.975743	0.973566	0.99842	1	30.5	13	9		COG1804	Energy production and conversion
PA0883		0.939245	0.926703	0.261589	0.0338013	12.5	6	2	K01644	COG2301	Carbohydrate transport and metabolism
PA0884		0.835065	0.788365	0.67801	0.522412	18	6	6		COG1638	Carbohydrate transport and metabolism
PA0885		2.41497	0.194719	0.219178	0.0186319	12	7	2	K11689	COG3090	Carbohydrate transport and metabolism
PA0886		1.66187	0.450323	1.54513	0.469845	21.5	8	8.5	K11690	COG1593	Carbohydrate transport and metabolism
PA0887	acsA	1.85221	0.425231	1.04805	0.923495	39	17	10	K01895	COG0365	Lipid metabolism
PA0887.1		0.2875	0.129061	0.0487805	0.00264728	1	1	0
PA0888	aotJ	5.1452	0.0307365	0.596244	0.400209	9	3	3.5	K10022	COG0834	Amino acid transport and metabolism / Signal transduction mechanisms
PA0889	aotQ	2.21008	0.304709	1.28264	0.618413	21	11	7	K10024	COG4215	Amino acid transport and metabolism
PA0890	aotM	0.586315	0.459932	0.380228	0.0861752	22.5	10	9	K10023	COG4160	Amino acid transport and metabolism
PA0891		1.2368	0.751976	1.62805	0.404446	18.5	8.5	7	K06987	COG3608	General function prediction only
PA0892	aotP	1.20076	0.7847	0.630769	0.454991	11.5	4.5	2.5	K10025	COG4598	Amino acid transport and metabolism
PA0893	argR	0.413649	0.210133	1.00422	0.995641	20.5	10.5	8.5		COG4977	Transcription
PA0894		0.515625	0.372455	2.64615	0.125093	4.5	0.5	1.5
PA0895	aruC	2.09029	0.273732	0.737557	0.62195	17.5	9.5	6	K00821	COG4992	Amino acid transport and metabolism
PA0896	aruF	0.807471	0.753469	1.86047	0.31471	16	6.5	5	K00673	COG3138	Amino acid transport and metabolism
PA0897	aruG	2.59133	0.159238	0.277778	0.0491851	10	6	3.5	K00673	COG3138	Amino acid transport and metabolism
PA0898	aruD	4.5405	0.0528762	0.880878	0.837826	24	10.5	3.5	K06447	COG1012	Energy production and conversion
PA0899	aruB	0.986472	0.985386	0.339583	0.0801415	23	11	5.5	K01484	COG3724	Amino acid transport and metabolism
PA0900		0.0528846	0.000501958	0.047619	0.000226922	3	0.5	0.5
PA0901	aruE	0.835979	0.797904	1.03381	0.953934	18.5	9.5	5	K05526	COG2988	Amino acid transport and metabolism
PA0902		2.67133	0.181789	1.81638	0.294083	20	10	4	K01620	COG2008	Amino acid transport and metabolism
PA0903	alaS	1	1	1	1	0	0	0	K01872	COG0013	Translation, ribosomal structure and biogenesis
PA0904	lysC	0.25	0.109375	0.4	0.453125	1	0	0	K00928	COG0527	Amino acid transport and metabolism
PA0905	rsmA	1	1	1	1	0	0	0	K03563	COG1551	Signal transduction mechanisms
PA0906		1	1	1	1	0	0	0		COG2932	Transcription
PA0907		0.600567	0.4546	2	0.260985	12	4	3
PA0908		0.733333	0.697361	0.394737	0.235143	3	1.5	0.5
PA0909		0.993103	1	0.0675676	0.00128247	3.5	1	0.5
PA0910		0.127024	0.00406933	0.544529	0.31987	10	2.5	1
PA0911		0.897638	0.873238	0.640316	0.469656	15	6	2
PA0912		4.59362	0.0537124	0.683473	0.533018	10	6	4
PA0913	mgtE	0.463158	0.282522	0.287234	0.0719678	9.5	2	1	K06213	COG2239	Inorganic ion transport and metabolism
PA0914		0.813333	0.776433	0.0266667	0.00013687	6	3	0
PA0915		2.67636	0.146502	0.0144928	4.2982e-06	7.5	3	0		COG4807	Function unknown
PA0916		0.530697	0.347387	0.834382	0.756957	24	11.5	4.5	K14441	COG0621	Translation, ribosomal structure and biogenesis
PA0917		0.7035	0.638596	1.37941	0.455425	45.5	19	14	K03549	COG3158	Inorganic ion transport and metabolism
PA0918		0.764429	0.689521	0.768322	0.659722	12.5	6	4	K12262	COG3038	Energy production and conversion
PA0919		1.90469	0.355339	1.20588	0.755179	18.5	9	6		COG3946	Intracellular trafficking and secretion
PA0920		2.87064	0.179248	0.863836	0.784952	42	19	10	K14205	COG2898	Function unknown
PA0921		2.18018	0.267885	1.03636	0.978468	3.5	2	1
PA0922		0.951705	0.944378	0.36	0.107843	7	2	1.5
PA0923	dinB	0.71885	0.625498	0.285408	0.0448535	28	7.5	2.5	K02346	COG0389	DNA replication, recombination, and repair
PA0924		0.608527	0.477933	1.11755	0.833586	33.5	13.5	7.5	K07014	COG3083	General function prediction only
PA0925		0.801386	0.742441	0.404651	0.145628	11.5	4	3.5	K03668	COG3187	Posttranslational modification, protein turnover, chaperones
PA0926		1.47411	0.571451	0.928767	0.905057	11.5	7.5	5
PA0927	ldhA	0.534747	0.350787	0.176471	0.00736671	15.5	8	3.5	K03778	COG1052	Energy production and conversion / Coenzyme metabolism / General function prediction only
PA0928	gacS	0.24031	0.0539056	0.574113	0.276185	64	7	4.5	K07678	COG0642	Signal transduction mechanisms
PA0929		0.594551	0.437651	0.453074	0.201886	17	6.5	2.5		COG0745	Signal transduction mechanisms / Transcription
PA0930		1.19179	0.818962	1.20412	0.66682	37.5	16	10.5		COG0642	Signal transduction mechanisms
PA0931	pirA	0.955579	0.952367	0.972281	0.954287	48.5	16	13	K16089	COG4771	Inorganic ion transport and metabolism
PA0932	cysM	1.75406	0.427071	2.6416	0.0625735	19.5	10.5	10.5	K12339	COG0031	Amino acid transport and metabolism
PA0933	ygcA	1.30259	0.695666	1.15988	0.805801	23.5	12	9	K03215	COG2265	Translation, ribosomal structure and biogenesis
PA0934	relA	1.20219	0.78481	0.0384615	2.74587e-05	32.5	6.5	0.5	K00951	COG0317	Signal transduction mechanisms / Transcription
PA0935		1.08116	0.908657	0.34626	0.0900861	17	7	4.5	K04765	COG3956	General function prediction only
PA0936		0.206522	0.0241316	0.295031	0.0525079	11	2.5	2	K12979	COG3555	Posttranslational modification, protein turnover, chaperones
PA0937		1.48522	0.554317	0.310345	0.064787	13	6	2	K09912	COG3122	Function unknown
PA0938		4.46067	0.0624493	1.79206	0.255649	33	17	11.5		COG3765	Cell envelope biogenesis, outer membrane
PA0939		1.03347	0.966096	6.58333	0.00213609	6	3	2.5		COG4568	Transcription
PA0940		0.45082	0.289729	0.0327869	0.000381173	2.5	0.5	0
PA0941		0.866667	0.870657	1.375	0.673011	2	1	0.5
PA0942		30.5789	4.69496e-05	1.35897	0.674552	4.5	4	2		COG1846	Transcription
PA0943		0.367347	0.142049	1.32714	0.642441	14.5	4.5	5
PA0944	purN	2.04813	0.285763	1.06383	0.925386	6	2	3	K11175	COG0299	Nucleotide transport and metabolism
PA0945	purM	5.97761	0.0113036	0.298507	0.0949597	13	1.5	1	K01933	COG0150	Nucleotide transport and metabolism
PA0946		0.555708	0.380338	1.48343	0.49628	23.5	8	6	K09938	COG3249	Function unknown
PA0947		1	1	1	1	0	0	0	K10763	COG0593	DNA replication, recombination, and repair
PA0948		1.09346	0.897187	1.975	0.271287	14	4	2.5		COG3308	Function unknown
PA0949	wrbA	1.2749	0.716385	1.052	0.938587	11.5	5	4.5	K03809	COG0655	General function prediction only
PA0950		0.473958	0.296201	1.67708	0.407874	8	2	1.5	K00537	COG1393	Inorganic ion transport and metabolism
PA0951		1.4113	0.623485	0.735763	0.606962	30.5	11.5	5	K07058	COG1295	Replication, recombination, and repair
PA0952		1.75278	0.402501	0.832402	0.769188	7.5	2.5	2
PA0953		7.26027	0.0118703	2.14917	0.213834	6	3	2		COG0526	Posttranslational modification, protein turnover, chaperones / Energy production and conversion
PA0954		1.53571	0.581191	1.06897	0.962591	2	1	1	K01512	COG1254	Energy production and conversion
PA0955		0.772326	0.731393	0.586414	0.286784	20.5	12	11
PA0956	proS	1	1	1	1	0	0	0	K01881	COG0442	Translation, ribosomal structure and biogenesis
PA0957		0.831029	0.782187	0.950464	0.936869	14	7	4		COG2050	Secondary metabolites biosynthesis, transport, and catabolism
PA0958	oprD	0.635607	0.513668	1.33054	0.583761	37	12.5	9.5
PA0959		1.39882	0.639366	0.332669	0.0738251	18.5	11	6.5		COG0537	Nucleotide transport and metabolism / Carbohydrate transport and metabolism / General function prediction only
PA0960		2.02941	0.337398	5.14286	0.0134358	3.5	1.5	2	K03745	COG2900	Function unknown
PA0961		3.36916	0.0761985	1.20755	0.770038	4	4	2.5	K03704	COG1278	Transcription
PA0962		1.0576	0.935473	0.518519	0.286179	10.5	4.5	2.5	K04047	COG0783	Inorganic ion transport and metabolism
PA0963	aspS	5.16667	0.10067	0.5	0.6875	1	0.5	0	K01876	COG0173	Translation, ribosomal structure and biogenesis
PA0964	pmpR	0.223214	0.0611559	0.803571	0.766827	11.5	1	1		COG0217	Function unknown
PA0965	ruvC	0.25	0.109375	0.5	0.6875	1.5	0	0	K01159	COG0817	DNA replication, recombination, and repair
PA0966	ruvA	0.12	0.0293626	0.153846	0.00824015	4.5	0.5	0	K03550	COG0632	DNA replication, recombination, and repair
PA0967	ruvB	0.6	0.564943	0.25	0.109375	2.5	0.5	0	K03551	COG2255	DNA replication, recombination, and repair
PA0968		1.97576	0.310958	1.46341	0.536889	8	6	3	K01075	COG0824	General function prediction only
PA0969	tolQ	1	1	1	1	0	0	0	K03562	COG0811	Intracellular trafficking and secretion
PA0970	tolR	1	1	1	1	0	0	0	K03560	COG0848	Intracellular trafficking and secretion
PA0971	tolA	1	1	1	1	0	0	0	K03646	COG0810	Cell envelope biogenesis, outer membrane
PA0972	tolB	1	1	1	1	0	0	0	K03641	COG0823	Intracellular trafficking and secretion
PA0973	oprL	1	1	1	1	0	0	0	K03640	COG2885	Cell envelope biogenesis, outer membrane
PA0974		0.952899	0.947369	0.352518	0.10899	9.5	4	1		COG1729	Function unknown
PA0975		0.447581	0.252904	0.354839	0.115647	12	4.5	2.5	K10026	COG0602	Posttranslational modification, protein turnover, chaperones
PA0976		0.455696	0.281514	0.3875	0.171249	13	2.5	1.5	K06920	COG0603	General function prediction only
PA0977		0.181818	0.0224609	0.333333	0.289063	1	0	0
PA0978		1.03226	1	0.470588	0.352885	6.5	2.5	1	K07497	COG2801	DNA replication, recombination, and repair
PA0979		0.555172	0.394198	3.07586	0.0708214	7.5	4	4	K07483	COG2963	DNA replication, recombination, and repair
PA0980		0.5	0.6875	0.666667	1	0.5	0	0
PA0981		2.39754	0.196505	0.770492	0.685224	2	1.5	2
PA0982		0.773098	0.700363	1.30685	0.648623	16.5	7.5	5		COG1651	Posttranslational modification, protein turnover, chaperones
PA0983		0.92284	0.908456	0.401235	0.150808	6	4	1	K07483	COG2963	DNA replication, recombination, and repair
PA0984		0.222222	0.0654297	0.333333	0.289063	1	0	0
PA0985		1.23469	0.76226	0.0707071	0.00084903	6	4	0.5
PA0986		0.482014	0.322727	0.26087	0.0654017	4	2	0.5	K07497
PA0987		1.73259	0.41226	1.91667	0.291099	15.5	8	2.5	K07497	COG2801	DNA replication, recombination, and repair
PA0988		1.39683	0.622921	1.216	0.757074	4.5	2	2	K07107	COG0824	General function prediction only
PA0989		0.214286	0.0552759	1.80702	0.367459	6	1.5	2
PA0990		1.58258	0.493652	0.520958	0.297353	9.5	5	3.5		COG1051	Nucleotide transport and metabolism
PA0991		0.798834	0.741624	0.491228	0.25621	4	2	1.5		COG2198	Signal transduction mechanisms
PA0992		0.590981	0.489889	0.260664	0.00899294	21.5	9.5	6.5		COG3539	Cell motility and secretion / Intracellular trafficking and secretion
PA0993		1.57534	0.497522	1.13736	0.838403	7	4	2.5		COG3121	Cell motility and secretion / Intracellular trafficking and secretion
PA0994		0.86158	0.842363	1.2511	0.623211	50	21.5	17	K07347	COG3188	Cell motility and secretion / Intracellular trafficking and secretion
PA0995		1.50739	0.549437	0.392157	0.16237	6	4	1	K00567	COG0350	DNA replication, recombination, and repair
PA0996	pqsA	0.628923	0.523387	0.662963	0.434592	28	11.5	7.5		COG0365	Lipid metabolism
PA0997	pqsB	0.958333	0.952685	1.30411	0.618146	23.5	12.5	8.5		COG0332	acyl-carrier-protein
PA0998	pqsC	1.03059	0.966622	1.2948	0.634871	29.5	10	8		COG0332	acyl-carrier-protein
PA0999	pqsD	0.331378	0.114041	0.11516	0.000787206	14	7.5	4	K00648	COG0332	acyl-carrier-protein
PA1000	pqsE	1.44559	0.599586	0.409611	0.146638	14	7	3		COG0491	General function prediction only
PA1001	phnA	2.48171	0.240866	0.979624	0.97148	32.5	16	10.5	K01657	COG0147	Amino acid transport and metabolism / Coenzyme metabolism
PA1002	phnB	0.793893	0.738897	2.19847	0.203565	6	2.5	3	K01658	COG0512	Amino acid transport and metabolism / Coenzyme metabolism
PA1003	mvfR	1.3487	0.658572	1.94509	0.24062	19.5	7.5	4.5		COG0583	Transcription
PA1004	nadA	7.39716	0.0050255	5.55556	0.00808431	10.5	11.5	8	K03517	COG0379	Coenzyme metabolism
PA1005		0.306878	0.107671	0.0526316	0.000384302	16	3	0.5		COG4783	General function prediction only
PA1006		3.07843	0.131708	1.30769	0.741945	3.5	2	1.5		COG0425	Posttranslational modification, protein turnover, chaperones
PA1007		0.786325	0.719167	0.495702	0.255414	20	9	5.5	K03548	COG0628	General function prediction only
PA1008		0.358407	0.151803	0.785714	0.711161	8	3	3	K03564	COG1225	Posttranslational modification, protein turnover, chaperones
PA1009		1.35864	0.667263	0.551308	0.318056	18	8	6	K03567	COG2716	Amino acid transport and metabolism
PA1010	dapA	1	1	1	1	0	0	0	K01714	COG0329	Amino acid transport and metabolism / Cell envelope biogenesis, outer membrane
PA1011		0.0844156	0.00321954	0.0909091	0.0027762	12.5	1	0.5	K07287	COG3317	Cell envelope biogenesis, outer membrane
PA1012		0.306748	0.0938751	0.877301	0.837215	9.5	2	3		COG1235	General function prediction only
PA1013	purC	0.2	0.0385742	0.333333	0.289063	1.5	0	0	K01923	COG0152	Nucleotide transport and metabolism
PA1014		1.06113	0.933885	0.602941	0.385897	20.5	9.5	7		COG1215	Cell envelope biogenesis, outer membrane
PA1015		1.11062	0.87692	0.681416	0.533364	14.5	6.5	3		COG1414	Transcription
PA1016		0.884837	0.856164	0.0384615	1.19906e-05	15	6.5	0.5		COG0183	Lipid metabolism
PA1017	pauA	0.983708	0.982631	1.63009	0.320204	38	18.5	11		COG1042	Energy production and conversion
PA1018		0.96518	0.959798	0.394737	0.130209	21.5	10	4.5		COG2030	Lipid metabolism
PA1019	mucK	2.0506	0.285443	1.06509	0.924379	12.5	6.5	4.5	K08196	COG2814	Carbohydrate transport and metabolism
PA1020		0.263598	0.0664941	2.58824	0.126881	12.5	3	3.5		COG1960	Lipid metabolism
PA1021		0.534224	0.350734	0.656566	0.495013	15	6	4		COG1024	Lipid metabolism
PA1022		1.09846	0.894373	0.756809	0.63064	26	9.5	5.5	K00257	COG1960	Lipid metabolism
PA1023		0.796545	0.734575	1.01931	0.979892	14.5	5.5	3		COG1028	Secondary metabolites biosynthesis, transport, and catabolism / General function prediction only
PA1024		0.484375	0.28054	2.17277	0.154733	19.5	5.5	6	K00459	COG2070	General function prediction only
PA1025		0.919811	0.905128	0.741445	0.604577	23.5	9.5	8
PA1026		0.287293	0.0922768	1.11957	0.869458	9.5	2	1.5
PA1027		1.24632	0.75372	0.820296	0.735465	26	12	9	K00128	COG1012	Energy production and conversion
PA1028		1.68861	0.456013	0.709184	0.570244	19.5	9	5		COG0665	Amino acid transport and metabolism
PA1029		0.136364	0.0315054	0.0606061	0.00537759	2.5	1	0
PA1030		1.15625	0.83644	0.600406	0.390092	19.5	6	6
PA1030.1		1	1	1	1	0	0	0
PA1031		0.462243	0.257158	1.7844	0.34307	15.5	4	2.5	K09760	COG1322	General function prediction only
PA1032	quiP	0.85114	0.82388	0.45977	0.172057	42.5	17	9.5	K07116	COG2366	General function prediction only
PA1033		1.79872	0.381175	0.206009	0.0143292	12.5	7	2	K00799	COG0625	Posttranslational modification, protein turnover, chaperones
PA1034		0.452381	0.389974	2.33333	0.250025	1	1	0.5		COG0653	Intracellular trafficking and secretion
PA1035		0.55914	0.393635	0.435484	0.183869	6.5	1.5	2.5		COG5608	Defense mechanisms
PA1036		0.303309	0.0830666	1.01476	0.98553	11.5	4	3
PA1037		0.577154	0.413786	0.322581	0.0702425	11	3.5	4		COG2860	Function unknown
PA1038		0.0265487	0.000304983	0.263158	0.0740299	4.5	0.5	1.5
PA1039		0.431085	0.22371	0.0584795	0.000145728	5.5	2	0.5	K09858	COG3012	Function unknown
PA1040		1.0838	0.909945	0.785448	0.673478	15.5	8	3
PA1041		0.987147	0.987589	0.512953	0.28116	10	4	3		COG2885	Cell envelope biogenesis, outer membrane
PA1042		3.89773	0.0482662	1.54135	0.481704	7	2.5	3	K08993	COG3776	Function unknown
PA1043		0.104603	0.00196373	0.777778	0.679904	10	2	3.5
PA1044		0.208226	0.0282904	3.04103	0.0655896	11	2.5	2		COG5615	Function unknown
PA1045		0.0643564	0.000437792	0.222772	0.0205979	27.5	1	2	K03722	COG1199	Transcription / DNA replication, recombination, and repair
PA1046		0.960803	0.958495	0.43152	0.10034	53	20.5	11
PA1047		1.30623	0.696724	1.36829	0.586424	21	6	6.5		COG1680	Defense mechanisms
PA1048		0.482328	0.279818	0.84	0.765847	20	7.5	5		COG2885	Cell envelope biogenesis, outer membrane
PA1049	pdxH	0.703297	0.648336	1.52174	0.543645	3	1.5	1	K00275	COG0259	Coenzyme metabolism
PA1050		3.07536	0.132694	1.28571	0.672586	24.5	11.5	4.5	K02647	COG3835	Transcription / Signal transduction mechanisms
PA1051		0.801894	0.758541	0.523392	0.25093	32.5	12.5	7.5	K03299	COG2610	Carbohydrate transport and metabolism / Amino acid transport and metabolism
PA1052		0.803213	0.752598	1.52	0.496921	15.5	4	3.5	K00865	COG1929	Carbohydrate transport and metabolism
PA1053		0.145631	0.00959348	0.350649	0.103695	9.5	2	0.5	K06077	COG3133	Cell envelope biogenesis, outer membrane
PA1054		0.222222	0.0654297	0.4	0.453125	2	0	0	K05559	COG1009	Energy production and conversion / Inorganic ion transport and metabolism
PA1055		1	1	1	1	0	0	0	K05560	COG1006	Inorganic ion transport and metabolism
PA1056		1	1	1	1	0	0	0	K05561	COG0651	Energy production and conversion / Inorganic ion transport and metabolism
PA1057		0.08	0.0129075	0.153846	0.00824015	1	0	0	K05562	COG1863	Inorganic ion transport and metabolism
PA1058		1	1	1	1	0	0	0	K05563	COG2212	Inorganic ion transport and metabolism
PA1059		1	1	1	1	0	0	0	K05564	COG1320	Inorganic ion transport and metabolism
PA1060		0.681231	0.572351	0.514	0.266332	23.5	9	4		COG0697	Carbohydrate transport and metabolism / Amino acid transport and metabolism / General function prediction only
PA1061		2.01954	0.304166	0.414286	0.155471	16	10.5	3.5	K01738	COG0031	Amino acid transport and metabolism
PA1062		0.792308	0.736824	3.47692	0.0464777	5.5	2	2
PA1063		2.23077	0.413059	0.714286	0.774414	1	0.5	0.5
PA1064		0.0425532	0.00124828	0.0408163	0.00118938	11	0.5	0	K08985	COG3650	Function unknown
PA1065		1.33045	0.67294	1.10435	0.870904	10	6.5	5		COG3189	Function unknown
PA1066		5.26838	0.0341388	0.941176	0.92537	14.5	8	4.5		COG1028	Secondary metabolites biosynthesis, transport, and catabolism / General function prediction only
PA1067		0.631621	0.509997	0.917874	0.876314	23	7.5	6		COG0583	Transcription
PA1068		2.31222	0.283241	1.60502	0.279632	42.5	19	11	K04079	COG0326	Posttranslational modification, protein turnover, chaperones
PA1069		0.828459	0.800552	1.85164	0.143262	44	17	15
PA1070	braG	0.789883	0.733653	0.728682	0.619467	10.5	3	3	K01996	COG0410	Amino acid transport and metabolism
PA1071	braF	0.951111	0.942567	1.48444	0.519341	14	5.5	5	K01995	COG0411	Amino acid transport and metabolism
PA1072	braE	0.5778	0.417891	0.13745	0.00239829	19	8.5	3	K01998	COG4177	Amino acid transport and metabolism
PA1073	braD	0.551843	0.375642	0.25576	0.0308605	15.5	5	4	K01997	COG0559	Amino acid transport and metabolism
PA1074	braC	0.86166	0.831333	0.357143	0.117098	11.5	3	1.5	K01999	COG0683	Amino acid transport and metabolism
PA1075		0.654676	0.538904	0.42446	0.182673	8.5	4.5	1.5		COG5626	Function unknown
PA1076		10.8333	0.00116256	0.7	0.640541	2.5	2	1.5
PA1077	flgB	0.0214286	1.74147e-05	0.85	0.80009	6.5	0.5	1.5	K02387	COG1815	Cell motility and secretion
PA1078	flgC	0.0144928	5.33844e-05	0.1	0.00417957	4.5	0	0.5	K02388	COG1558	Cell motility and secretion
PA1079	flgD	0.129208	0.00423597	0.830258	0.744084	15.5	2.5	2.5	K02389	COG1843	Cell motility and secretion
PA1080	flgE	0.00559105	7.31662e-08	0.494754	0.140135	34	2	11	K02390	COG1749	Cell motility and secretion
PA1081	flgF	0.00384615	3.68235e-08	0.821705	0.752416	10.5	0	4.5	K02391	COG4787	Cell motility and secretion
PA1082	flgG	0.00538462	1.1215e-08	0.599691	0.36405	13	1	5.5	K02392	COG4786	Cell motility and secretion
PA1083	flgH	0.00542005	1.34569e-08	0.883848	0.827533	14	0.5	6	K02393	COG2063	Cell motility and secretion
PA1084	flgI	0.022293	4.74564e-06	0.958466	0.948173	15	1.5	3	K02394	COG1706	Cell motility and secretion
PA1085	flgJ	0.594406	0.441332	1.8972	0.294233	11.5	5.5	4.5	K02395	COG1705	Cell motility and secretion / Intracellular trafficking and secretion
PA1086	flgK	0.0169271	1.06398e-06	0.84252	0.7421	37.5	1.5	9.5	K02396	COG1256	Cell motility and secretion
PA1087	flgL	0.00287356	2.32914e-09	0.669884	0.492582	18	0.5	5.5	K02397	COG1344	Cell motility and secretion
PA1088		1.90909	0.335149	0.911111	0.885097	5	3	2		COG4106	General function prediction only
PA1089		0.4775	0.27913	1.84422	0.318558	7	3	3.5		COG0560	Amino acid transport and metabolism
PA1090		0.480556	0.285754	0.533333	0.311823	7	3	2.5	K07281	COG1213	Cell envelope biogenesis, outer membrane
PA1091	fgtA	0.184427	0.0334429	0.92	0.826722	82	21	17.5		COG1887	Cell envelope biogenesis, outer membrane
PA1092	fliC	0.0091673	7.80197e-08	0.20916	0.0112305	30	0.5	3.5	K02406	COG1344	Cell motility and secretion
PA1093		0.0578512	0.00163383	0.295082	0.0962679	3.5	0.5	0.5	K06603	COG1334	Cell motility and secretion
PA1094	fliD	0.00220264	7.3751e-10	0.339734	0.0666544	29	0.5	6	K02407	COG1345	Cell motility and secretion
PA1095		0.0456432	0.000246664	0.231405	0.0320662	8	0.5	1.5	K02422	COG1516	Cell motility and secretion / Intracellular trafficking and secretion / Posttranslational modification, protein turnover, chaperones
PA1096		0.980672	0.979004	0.898649	0.847831	14	10	7
PA1097	fleQ	0.0121822	4.70191e-07	0.495208	0.178648	19.5	1.5	9	K10941	COG2204	Signal transduction mechanisms
PA1098	fleS	0.0379581	8.155e-05	1.50396	0.303628	34	5	11	K10942	COG0642	Signal transduction mechanisms
PA1099	fleR	0.0101188	4.42954e-07	0.265018	0.0125571	24	4	7.5	K10943	COG2204	Signal transduction mechanisms
PA1100	fliE	0.0188976	2.5074e-06	0.425868	0.169593	7.5	0.5	3.5	K02408	COG1677	Cell motility and secretion / Intracellular trafficking and secretion
PA1101	fliF	0.0449612	7.21791e-05	0.632399	0.456177	30	2	4.5	K02409	COG1766	Cell motility and secretion
PA1102	fliG	0.0286885	5.65501e-05	0.901639	0.877511	15	0.5	3	K02410	COG1536	Cell motility and secretion
PA1103		0.0892857	0.00149841	2.22798	0.19105	5.5	1	2.5	K02411	COG1317	Cell motility and secretion / Intracellular trafficking and secretion
PA1104	fliI	0.00537634	2.33698e-07	3.91398	0.0219207	12	0	2.5	K02412	COG1157	Cell motility and secretion / Intracellular trafficking and secretion
PA1105	fliJ	0.0696325	0.000484853	1.40856	0.574025	8.5	1	2	K02413	COG2882	Cell motility and secretion / Intracellular trafficking and secretion / Posttranslational modification, protein turnover, chaperones
PA1106		0.691542	0.581553	1.09273	0.882154	15.5	7	5.5
PA1107		1.0735	0.919438	1.57203	0.40161	24.5	8.5	5		COG2199	Signal transduction mechanisms
PA1108		1.60796	0.531297	0.463514	0.170218	25.5	12.5	10.5
PA1109		0.931478	0.917528	1.9569	0.267714	12	5.5	2		COG2207	Transcription
PA1110		1.13556	0.850615	0.772321	0.676495	12.5	8	3.5	K06182	COG1187	Translation, ribosomal structure and biogenesis
PA1111		2.08805	0.321003	0.474684	0.218595	20.5	10.5	6.5
PA1112		0.961231	0.954792	0.511468	0.270127	22	10	5		COG2133	Carbohydrate transport and metabolism
PA1112.1		5.84589	0.0158483	0.486301	0.256474	8	3.5	2
PA1113		0.610504	0.506246	0.519792	0.204713	32.5	13	8	K06147	COG1132	Defense mechanisms
PA1114		0.166667	0.0611838	3.92857	0.0459919	2	0.5	1.5		COG4461	Function unknown
PA1115		0.547773	0.428322	0.614448	0.292123	48.5	18	13		COG1368	Cell envelope biogenesis, outer membrane
PA1116		0.166038	0.0159251	1.68182	0.397686	9.5	2.5	3.5	K00243	COG2996	General function prediction only
PA1117		0.469903	0.264042	0.280156	0.0430918	14	2.5	2.5
PA1118		0.314815	0.0981714	1.12766	0.849421	9	2.5	3
PA1119	yfiB	2.57543	0.168673	0.515021	0.281083	11	6	2.5		COG2885	Cell envelope biogenesis, outer membrane
PA1120	tpbB	1.05937	0.934706	0.802469	0.706221	21	8.5	5		COG2199	Signal transduction mechanisms
PA1121	yfiR	1.0299	0.968862	0.246667	0.0345576	7.5	3.5	1
PA1122		0.2529	0.0505379	0.268519	0.0389087	9	1.5	2.5	K01462	COG0242	Translation, ribosomal structure and biogenesis
PA1123		1.58641	0.490553	0.101961	0.000763385	8	3	1
PA1124		0.929825	0.917823	0.823748	0.734076	25	11	5.5	K01129	COG0232	Nucleotide transport and metabolism
PA1125		0.836565	0.793181	0.55	0.335583	9.5	3.5	2	K12410	COG0846	Transcription
PA1126		0.878995	0.849032	0.64977	0.483216	9	3.5	3.5
PA1127		1.82679	0.390761	0.445652	0.191113	22.5	8.5	5		COG0667	Energy production and conversion
PA1128		1.19837	0.793005	1.19014	0.763216	13.5	7	3.5		COG0583	Transcription
PA1129		0.595745	0.443559	0.342857	0.0884063	10	3.5	2		COG0346	Amino acid transport and metabolism
PA1130	rhlC	0.867807	0.832678	0.78125	0.68784	17.5	7	4.5	K12990	COG1216	General function prediction only
PA1131		2.24083	0.275123	2.58199	0.0632653	29.5	11.5	6.5	K08151
PA1132		2.5234	0.226053	0.484615	0.22571	16.5	9	5.5
PA1133		1.41758	0.60596	2.72794	0.107481	7.5	2.5	2.5
PA1134		0.736559	0.666033	1.15054	0.834568	7	3	2		COG3011	General function prediction only
PA1135		2.03728	0.290685	0.27193	0.0399176	13	4.5	2	K05523	COG0693	General function prediction only
PA1136		0.759651	0.681708	0.201995	0.0128319	21	10	3		COG2771	Transcription
PA1137		7.07496	0.0169955	1.44695	0.53553	18.5	8.5	8		COG0604	Energy production and conversion / General function prediction only
PA1138		0.680054	0.563872	0.44086	0.185236	17.5	10	4.5		COG0583	Transcription
PA1139		0.656652	0.546133	0.196581	0.0193687	9	3.5	0.5		COG2340	Function unknown
PA1140		1.29274	0.701493	0.622642	0.440831	12.5	6.5	3.5	K14977	COG3257	General function prediction only
PA1141		0.630045	0.492844	0.869369	0.823873	11	5	2.5		COG0583	Transcription
PA1142		1.593	0.492106	0.834395	0.769117	22.5	7	3.5		COG2188	Transcription
PA1143		0.775157	0.703188	0.340694	0.0853619	15	6	4.5		COG0560	Amino acid transport and metabolism
PA1144		0.410976	0.216304	0.412639	0.111211	23.5	10.5	5		COG2271	Carbohydrate transport and metabolism
PA1145		0.684337	0.573917	0.583732	0.381365	15	4.5	1.5		COG0583	Transcription
PA1146		1.52232	0.529392	0.497758	0.257449	18.5	7.5	2	K00100	COG1454	Energy production and conversion
PA1147		0.28028	0.0636372	0.520243	0.275488	24.5	6.5	4.5		COG0531	Amino acid transport and metabolism
PA1148	toxA	0.828154	0.786257	0.466543	0.201293	20.5	7.5	3.5	K11020
PA1149		0.398671	0.174898	0.743333	0.630231	6.5	2.5	3		COG4893	Function unknown
PA1150	pys2	0.427691	0.244109	0.919865	0.865358	40	13	8
PA1151	imm2	0.4	0.453125	0.5	0.6875	0.5	0	0
PA1152		1.0458	0.951492	1.78788	0.344955	7	3	1.5
PA1153		1.14256	0.848916	0.557652	0.329773	15	9	5.5		COG3617	Transcription
PA1154		1.67975	0.446746	0.921384	0.896219	11.5	5.5	3	K07491	COG1943	DNA replication, recombination, and repair
PA1155	nrdB	1	1	1	1	0	0	0	K00526	COG0208	Nucleotide transport and metabolism
PA1156	nrdA	1	1	1	1	0	0	0	K00525	COG0209	Nucleotide transport and metabolism
PA1157		0.302491	0.0820572	0.697509	0.559609	15.5	5.5	3	K07661	COG0745	Signal transduction mechanisms / Transcription
PA1158		1.14576	0.859259	0.564706	0.240883	36.5	16.5	8	K07639	COG0642	Signal transduction mechanisms
PA1159		0.217557	0.0369268	0.0923077	0.00126298	4	2	1	K03704	COG1278	Transcription
PA1160		1.34855	0.661345	1.12397	0.858394	4.5	1.5	2.5
PA1161	rrmA	0.879332	0.848785	0.701031	0.557853	18	9	7.5	K00563
PA1162	dapE	1	1	1	1	0.5	0.5	0	K01439	COG0624	Amino acid transport and metabolism
PA1163	ndvB	0.608147	0.521067	0.551869	0.129098	53	24	15.5		COG5309	Carbohydrate transport and metabolism
PA1164		0.452471	0.241233	0.296578	0.0525829	15	6	3		COG1179	Coenzyme metabolism
PA1165	pcpS	0.0666667	0.0131918	0.125	0.00844233	2	0	0	K02362	COG2977	Secondary metabolites biosynthesis, transport, and catabolism
PA1166		0.621184	0.51136	0.657431	0.428357	28.5	12	8.5		COG0412	Secondary metabolites biosynthesis, transport, and catabolism
PA1167		1.21068	0.777332	1.02395	0.976541	6	4	2
PA1168		1.38462	0.633628	0.706897	0.590514	6.5	3.5	2
PA1169		0.664675	0.570629	0.810992	0.690435	29	10	8
PA1170		1.2133	0.77504	0.248619	0.0285704	11	5	1.5		COG0861	Inorganic ion transport and metabolism
PA1171		1.28128	0.729175	0.873346	0.812875	27.5	13	8		COG2951	Cell envelope biogenesis, outer membrane
PA1172	napC	1.61838	0.47902	1.14465	0.825009	13	5	2.5	K02569	COG3005	Energy production and conversion
PA1173	napB	0.583548	0.427659	0.0670103	0.000194348	8	3	1	K02568	COG3043	Energy production and conversion
PA1174	napA	1.02245	0.977222	1.18006	0.700937	48	17	15.5	K02567	COG0243	Energy production and conversion
PA1175	napD	1.67308	0.507911	0.0740741	0.00763333	3.5	1	0	K02570	COG3062	Inorganic ion transport and metabolism
PA1176	napF	0.430233	0.285992	1.76744	0.405031	6	2.5	1.5	K02572	COG1148	Energy production and conversion
PA1177	napE	0.245763	0.0753197	1.84746	0.346862	4.5	0.5	1.5	K02571	COG4459	Energy production and conversion
PA1178	oprH	0.621359	0.481517	0.961165	0.954427	10.5	5	3.5
PA1179	phoP	0.518703	0.334895	0.412935	0.1562	11.5	3	1.5	K07660	COG0745	Signal transduction mechanisms / Transcription
PA1180	phoQ	2.32	0.234297	0.288462	0.0982066	10	7.5	1	K07637	COG0642	Signal transduction mechanisms
PA1181		1.11073	0.891974	0.530187	0.154141	54.5	20	12		COG3447	Signal transduction mechanisms
PA1182		1.11676	0.869832	1.35955	0.613968	6.5	3	3.5		COG2207	Transcription
PA1183	dctA	32.7755	1.39235e-05	2.16	0.287605	5	3	2	K11103	COG1301	Energy production and conversion
PA1184		0.644776	0.534199	0.210448	0.0112153	14	6	2.5	K03566	COG0583	Transcription
PA1185		0.981203	0.979452	0.222642	0.0183694	10.5	5.5	2		COG0625	Posttranslational modification, protein turnover, chaperones
PA1186		1.2768	0.714672	0.992157	0.994829	15	6.5	3.5		COG2141	Energy production and conversion
PA1187		0.940271	0.930823	0.541971	0.297382	20.5	7.5	6	K00249	COG1960	Lipid metabolism
PA1188		0.870403	0.836458	1.30986	0.656756	17	6.5	2.5		COG1804	Energy production and conversion
PA1189		1.34177	0.660861	0.888889	0.852593	6	5	3	K02742	COG3091	General function prediction only
PA1190		0.434555	0.257963	0.2918	0.0263811	20	10.5	4
PA1191		0.925795	0.910259	0.498818	0.254401	13	7.5	4.5
PA1192		1.53348	0.547669	1.32301	0.617845	22.5	8.5	7	K14058	COG0037	Cell cycle control, cell division, chromosome partitioning
PA1193		0.219207	0.0314551	0.844538	0.786981	13.5	2.5	4		COG2818	DNA replication, recombination, and repair
PA1194		0.763728	0.706812	0.588321	0.340929	26.5	11	7	K03758	COG0531	Amino acid transport and metabolism
PA1195		0.804878	0.747863	0.985294	0.987007	10.5	4	2.5	K01482	COG1834	Amino acid transport and metabolism
PA1196		0.600404	0.450751	0.275862	0.0390204	26.5	7.5	4	K06714	COG3829	Transcription / Signal transduction mechanisms
PA1197		0.863105	0.82643	0.363333	0.104549	15	6.5	1	K12410	COG0846	Transcription
PA1198		3.48611	0.0714366	0.780822	0.722006	4.5	2	1.5		COG0791	Cell envelope biogenesis, outer membrane
PA1199		0.366856	0.139637	0.271429	0.0393309	12.5	4	2.5		COG0791	Cell envelope biogenesis, outer membrane
PA1200		0.431243	0.212524	0.718404	0.578236	16	6.5	2	K00599	COG4122	General function prediction only
PA1201		0.511494	0.328436	0.417143	0.165177	8	1.5	2.5		COG0583	Transcription
PA1202		0.526012	0.370957	0.505747	0.311869	4	1.5	1.5		COG1335	Secondary metabolites biosynthesis, transport, and catabolism
PA1203		0.996479	1	0.190141	0.0147684	8	2.5	1.5	K07397	COG1765	Posttranslational modification, protein turnover, chaperones
PA1204		0.372549	0.148279	0.140625	0.00295807	7	3	1		COG0431	General function prediction only
PA1205		1.40034	0.615448	0.532203	0.307593	15.5	3.5	3.5	K06911	COG1741	General function prediction only
PA1206		0.545741	0.378555	0.949686	0.940453	9	4	2.5
PA1207	kefB	0.441509	0.273773	0.595644	0.291432	37.5	16.5	11.5	K11747	COG0475	Inorganic ion transport and metabolism
PA1208		0.367853	0.140209	0.638528	0.452266	22.5	10.5	6		COG2072	Inorganic ion transport and metabolism
PA1209		0.405612	0.190067	0.738462	0.623252	10.5	2.5	1.5		COG0586	Function unknown
PA1210		1.14097	0.844963	0.553097	0.335538	11	5	3	K06911	COG1741	General function prediction only
PA1211		0.131078	0.00449338	0.04	9.05987e-06	10	3	1		COG0596	General function prediction only
PA1212		0.369201	0.16179	0.556848	0.281481	16.5	6.5	4
PA1213		0.0966543	0.0026381	0.835821	0.780214	8.5	2	1.5
PA1214		0.701061	0.603079	0.478599	0.218964	24.5	10	5.5		COG0367	Amino acid transport and metabolism
PA1215		0.558333	0.384151	0.927171	0.903078	20.5	4.5	5.5		COG0318	Lipid metabolism / Secondary metabolites biosynthesis, transport, and catabolism
PA1216		1.98116	0.324209	1.04747	0.942506	8	5.5	2.5		COG4106	General function prediction only
PA1217		0.0848057	0.00161232	4.8156	0.0104548	8.5	2	2	K01649	COG0119	Amino acid transport and metabolism
PA1218		0.647619	0.536028	0.0190476	2.2756e-05	6.5	3	0		COG5285	Secondary metabolites biosynthesis, transport, and catabolism
PA1219		1.20455	0.788515	0.427273	0.197594	10.5	5	2
PA1220		1.16138	0.825604	1.55319	0.441575	24.5	9	6
PA1221		0.337864	0.127258	0.26615	0.0238611	21.5	7	4		COG1020	Secondary metabolites biosynthesis, transport, and catabolism
PA1222		0.428889	0.209532	0.449664	0.190713	21.5	7.5	5.5	K08304	COG2821	Cell envelope biogenesis, outer membrane
PA1223		0.333333	0.120287	3.38621	0.0496894	8	2.5	1.5		COG0583	Transcription
PA1224		1.89571	0.34107	1.61728	0.435721	11	6	3.5	K00355	COG2249	General function prediction only
PA1225		0.685185	0.579942	0.358025	0.108536	9	3	3	K00355	COG2249	General function prediction only
PA1226		0.30127	0.0813044	0.202899	0.0127197	9	2	1.5
PA1227		1.57945	0.507455	0.209366	0.0147999	14	6	2.5
PA1228		0.515625	0.372455	1.85938	0.337007	3.5	1.5	1
PA1229		0.495379	0.297405	0.664179	0.507426	15	6	3		COG2207	Transcription
PA1230		1	1	0.117647	0.00849898	1	0.5	0
PA1231		0.40264	0.192575	0.966887	0.964537	16.5	8	2.5		COG1566	Defense mechanisms
PA1232		0.95966	0.953201	1.50427	0.454695	25	12.5	8		COG1289	Function unknown
PA1233		0.08	0.0129075	0.384615	0.180531	1	0	0.5
PA1234		0.498507	0.311636	0.383234	0.131301	9	1.5	1.5
PA1235		0.84	0.811497	1.46053	0.558677	7.5	0.5	1		COG2207	Transcription
PA1236		1.75124	0.428944	0.498753	0.256084	19.5	10.5	6		COG2814	Carbohydrate transport and metabolism
PA1237		0.562112	0.401422	0.242236	0.0312679	11	5	1.5	K03543	COG1566	Defense mechanisms
PA1238		2.48266	0.212278	2.85475	0.0483138	19.5	8	6.5		COG1538	Cell envelope biogenesis, outer membrane / Intracellular trafficking and secretion
PA1239		0.358071	0.132603	2.49071	0.116258	12	3.5	4.5		COG4757	General function prediction only
PA1240		0.356941	0.1392	0.40113	0.147547	9	2	3		COG1024	Lipid metabolism
PA1241		0.324607	0.123671	0.926316	0.916819	4	1	1.5		COG1309	Transcription
PA1242		0.662252	0.540212	1.03556	0.954363	22	7	6.5		COG1404	Posttranslational modification, protein turnover, chaperones
PA1243		0.605243	0.517243	0.564862	0.137204	49	22.5	10.5		COG0642	Signal transduction mechanisms
PA1244		0.446406	0.230941	0.303797	0.0577864	6.5	2.5	3
PA1245		2.73407	0.19293	2.10926	0.131071	25	14.5	9
PA1246	aprD	1.03537	0.962985	0.421918	0.128538	33	15	8.5	K12536	COG4618	General function prediction only
PA1247	aprE	0.952308	0.946594	0.302937	0.0463731	29.5	13.5	5.5	K12537	COG1566	Defense mechanisms
PA1248	aprF	0.375507	0.165872	0.847091	0.75204	39	10.5	6.5	K12538	COG1538	Cell envelope biogenesis, outer membrane / Intracellular trafficking and secretion
PA1249	aprA	0.62825	0.500212	0.454704	0.182767	20.5	11	5.5		COG2931	Secondary metabolites biosynthesis, transport, and catabolism
PA1250	aprI	1.15663	0.830606	0.801205	0.723041	7	3.5	3
PA1251		1.17069	0.814746	0.304878	0.0589523	16.5	9	3.5		COG0840	Cell motility and secretion / Signal transduction mechanisms
PA1252		3.99554	0.0577875	1.36161	0.616077	13.5	5	4		COG2055	Energy production and conversion
PA1253		0.335661	0.136322	0.864952	0.76527	31	12.5	5.5	K14519	COG1012	Energy production and conversion
PA1254		0.610264	0.460127	1.21053	0.747945	8.5	4.5	4	K01714	COG0329	Amino acid transport and metabolism / Cell envelope biogenesis, outer membrane
PA1255		0.499086	0.30234	0.919118	0.894494	11.5	5	4		COG3938	Amino acid transport and metabolism
PA1256		0.572368	0.406539	1.7323	0.30869	11.5	5	5.5	K02028	COG1126	Amino acid transport and metabolism
PA1257		0.842818	0.801488	0.668478	0.514206	8	3	1.5	K02029	COG0765	Amino acid transport and metabolism
PA1258		1.60822	0.478196	1.27624	0.69406	9.5	3	3.5	K02029	COG0765	Amino acid transport and metabolism
PA1259		1.26625	0.737089	0.162105	0.00497873	23	9.5	5	K09123	COG1679	General function prediction only
PA1260		0.445661	0.239278	1.04915	0.931334	22.5	10	8.5	K02030	COG0834	Amino acid transport and metabolism / Signal transduction mechanisms
PA1261		4.7268	0.0346842	1.72308	0.376259	11.5	5	5		COG2207	Transcription
PA1262		0.990085	0.989761	1.42286	0.547275	17.5	7.5	5.5		COG2814	Carbohydrate transport and metabolism
PA1263		1.40852	0.620012	0.684343	0.530995	24	10.5	5.5
PA1264		7.68794	0.00434179	6.84507	0.0031723	6	3	2		COG0583	Transcription
PA1265		0.832669	0.792645	1.856	0.31481	14.5	3.5	2
PA1266		1.66279	0.460878	0.848837	0.812351	9.5	4.5	1.5
PA1267		2.53959	0.167994	1.33136	0.643358	9.5	5	4.5		COG0665	Amino acid transport and metabolism
PA1268		0.574448	0.41433	0.867052	0.803907	17	5.5	4.5	K12658	COG3938	Amino acid transport and metabolism
PA1269		0.575949	0.444672	0.227848	0.0412037	8	2	1		COG1802	Transcription
PA1270		0.737463	0.669144	1.31352	0.587839	39	13	9.5		COG1289	Function unknown
PA1271		0.701442	0.609992	0.87372	0.808943	34	10.5	6.5	K16092	COG4206	Coenzyme metabolism
PA1272	cobO	0.352273	0.154549	0.0227273	6.06834e-05	7.5	2	0	K00798	COG2109	Coenzyme metabolism
PA1273	cobB	0.4	0.176071	0.701863	0.564196	22	5.5	3.5	K02224	COG1797	Coenzyme metabolism
PA1274		0.789855	0.732443	0.130435	0.00399058	10.5	5	1	K04719	COG0778	Energy production and conversion
PA1275	cobD	1.6867	0.434638	0.0683761	0.000155643	14.5	4	1.5	K02227	COG1270	Coenzyme metabolism
PA1276	cobC	1.07265	0.922434	0.161017	0.00988465	7	2	1	K02225	COG0079	Amino acid transport and metabolism
PA1277	cobQ	0.962422	0.956542	0.841004	0.78169	16	5	1.5	K02232	COG1492	Coenzyme metabolism
PA1278	cobP	0.157143	0.0209601	0.0285714	0.00019013	5.5	0.5	0	K02231	COG2087	Coenzyme metabolism
PA1279	cobU	1.17127	0.823304	0.888889	0.86695	9.5	3.5	2	K00768	COG2038	Coenzyme metabolism
PA1280		0.0997067	0.00245045	0.0813953	0.000505762	7.5	1	0.5	K02226	COG0406	General function prediction only
PA1281	cobV	0.210317	0.0252758	0.209549	0.0148806	18	5.5	2.5	K02233	COG0368	Coenzyme metabolism
PA1282		2.36743	0.254833	0.750499	0.622324	20	9.5	5.5	K08167
PA1283		1.23978	0.749397	0.956284	0.948384	7.5	4.5	2.5
PA1284		0.53063	0.35589	0.202773	0.0111444	26	6	3		COG1960	Lipid metabolism
PA1285		1.54182	0.520979	0.0869565	0.000926271	5	2	0.5		COG1846	Transcription
PA1286		1.34244	0.683532	0.809174	0.710263	29.5	14	7.5
PA1287		0.107623	0.00274413	0.337838	0.0832629	9	2	3	K00432	COG0386	Posttranslational modification, protein turnover, chaperones
PA1288		1.04916	0.944489	0.835938	0.767304	21	6.5	4	K06076	COG2067	Lipid metabolism
PA1289		0.284797	0.0708902	0.293103	0.0514672	9.5	4	3
PA1290		1.518	0.532267	0.366935	0.106685	10.5	5.5	2		COG1309	Transcription
PA1291		0.833898	0.788675	2.86456	0.0339291	14.5	6.5	5.5		COG4757	General function prediction only
PA1292		0.787671	0.727954	0.820513	0.732311	16.5	8	5	K01011	COG2897	Inorganic ion transport and metabolism
PA1293		1.09347	0.906857	0.868056	0.764453	24.5	11.5	8.5		COG3386	Carbohydrate transport and metabolism
PA1294		0.576142	0.416673	0.341837	0.0891642	18	4	1.5	K03684	COG0349	Translation, ribosomal structure and biogenesis
PA1295		0.044335	0.000304757	13.9901	3.37177e-06	4.5	0.5	2	K09902	COG3100	Function unknown
PA1296		0.524079	0.335429	2.51136	0.0911358	17.5	7	6.5		COG0111	Amino acid transport and metabolism
PA1297		0.709091	0.620109	0.530541	0.277875	26	8.5	4		COG1230	Inorganic ion transport and metabolism
PA1298		1.91818	0.356484	0.272727	0.0826819	3	1	1		COG1937	Function unknown
PA1299		0.422619	0.213744	0.0297619	1.44224e-05	8	2	0.5	K09160	COG2983	Function unknown
PA1300		0.483582	0.291553	0.172619	0.00913154	8	5	2	K03088	COG1595	Transcription
PA1301		1.07167	0.920428	1.07323	0.904995	22.5	8	8.5		COG3712	Inorganic ion transport and metabolism / Signal transduction mechanisms
PA1302		1.41341	0.654271	0.549201	0.208709	54	23.5	9.5	K16087	COG1629	Inorganic ion transport and metabolism
PA1303		0.164159	0.0106374	0.142466	0.00300686	12	2.5	2.5	K03100	COG0681	Intracellular trafficking and secretion
PA1304		1.14903	0.851335	0.483193	0.196337	33	17	6	K01354	COG1770	Amino acid transport and metabolism
PA1305		0.507692	0.360838	0.0307692	0.000273998	6	2	0
PA1306		0.52	0.330702	0.324324	0.0720123	7	4	3.5		COG0537	Nucleotide transport and metabolism / Carbohydrate transport and metabolism / General function prediction only
PA1307		3.09735	0.107049	0.973333	0.970452	12.5	6	4	K07008	COG0121	General function prediction only
PA1308		0.797448	0.735059	0.210863	0.0148927	11	7.5	3.5
PA1309		1.38946	0.62348	0.385666	0.125725	17.5	8.5	3.5		COG0583	Transcription
PA1310	phnW	0.610478	0.462102	0.21789	0.0168794	20.5	6	2.5	K03430	COG0075	Amino acid transport and metabolism
PA1311	phnX	1.46603	0.570596	0.335463	0.0810443	11	5	3	K05306	COG0637	General function prediction only
PA1312		0.654	0.526786	0.825911	0.758936	13	6.5	3		COG0583	Transcription
PA1313		1.77432	0.446337	1.38325	0.525718	31.5	16.5	9.5		COG2814	Carbohydrate transport and metabolism
PA1314		0.311367	0.0910094	0.338816	0.0713591	15	5.5	4.5		COG4460	Function unknown
PA1315		0.985673	0.984422	0.390805	0.131504	14	9	1.5		COG1309	Transcription
PA1316		0.830594	0.80685	0.767313	0.571628	39	18.5	8.5
PA1317	cyoA	2.9908	0.146129	1.5277	0.459065	17.5	7.5	8.5	K02297	COG1622	Energy production and conversion
PA1318	cyoB	0.527491	0.351607	0.623064	0.410193	32	9.5	6.5	K02298	COG0843	Energy production and conversion
PA1319	cyoC	0.146628	0.00934946	1.4	0.585729	9	3	2.5	K02299	COG1845	Energy production and conversion
PA1320	cyoD	0.562691	0.40187	1.32099	0.652371	7.5	3.5	2.5	K02300	COG3125	Energy production and conversion
PA1321	cyoE	0.735294	0.646479	0.87451	0.83099	12	6	3.5	K02301	COG0109	Posttranslational modification, protein turnover, chaperones
PA1322		1.17064	0.837095	0.213146	0.00527496	47	22	8.5	K16090	COG4774	Inorganic ion transport and metabolism
PA1323		0.390558	0.186021	0.65812	0.515763	5	1.5	1		COG4575	Function unknown
PA1324		0.331984	0.122739	0.688	0.558367	7.5	4	1.5
PA1324.1		1.15254	0.838386	0.330508	0.0963456	4	2	1
PA1325		1.30404	0.695374	0.378151	0.118793	11.5	4	4.5		COG4319	Function unknown
PA1326		2.50485	0.235333	0.575365	0.333445	26.5	11.5	6.5	K01754	COG1171	Amino acid transport and metabolism
PA1327		0.322046	0.107894	0.466851	0.176121	26	9.5	6.5	K01173	COG1864	Nucleotide transport and metabolism
PA1328		0.97449	0.970758	0.326531	0.0736629	15	8	5		COG0583	Transcription
PA1329		0.653061	0.556627	1.66216	0.428091	6	4	1		COG3193	General function prediction only
PA1330		0.438636	0.227119	1.02715	0.970721	12	5	3.5		COG0300	General function prediction only
PA1331		0.408616	0.237175	0.116027	0.000155959	36.5	13.5	6		COG0861	Inorganic ion transport and metabolism
PA1332		1.82437	0.374639	0.826715	0.759292	7	2.5	1
PA1333		0.448203	0.237599	0.423729	0.165031	7	1.5	2.5
PA1334		0.857143	0.820955	0.685841	0.527025	26	10	4.5	K10680	COG1902	Energy production and conversion
PA1335		1.87277	0.415527	1.16729	0.749692	34	14.5	10.5	K17061	COG2204	Signal transduction mechanisms
PA1336		1.18023	0.815013	1.09375	0.874092	29.5	13.5	9	K17060	COG4191	Signal transduction mechanisms
PA1337	ansB	0.350329	0.123703	1.50329	0.494185	16	4.5	4.5	K05597	COG0252	Amino acid transport and metabolism / Translation, ribosomal structure and biogenesis
PA1338		0.657261	0.557674	0.976422	0.965138	30.5	10.5	6	K00681	COG0405	Amino acid transport and metabolism
PA1339		0.167756	0.0131099	0.982379	0.98251	6	1.5	2	K10004	COG1126	Amino acid transport and metabolism
PA1340		0.828571	0.780104	1.00881	0.994247	12	5.5	3	K10002	COG0765	Amino acid transport and metabolism
PA1341		0.190574	0.0197662	1.27049	0.697393	11.5	3.5	2.5	K10003	COG0765	Amino acid transport and metabolism
PA1342		0.546448	0.37599	0.313187	0.0691779	13	4	1.5	K10001	COG0834	Amino acid transport and metabolism / Signal transduction mechanisms
PA1343		1.02198	0.981069	1.13187	0.855852	6	2.5	2
PA1344		1.69036	0.441172	0.636076	0.462156	14.5	9	2.5		COG1028	Secondary metabolites biosynthesis, transport, and catabolism / General function prediction only
PA1345		0.632945	0.537391	0.332627	0.043894	27	9.5	8		COG0189	Coenzyme metabolism / Translation, ribosomal structure and biogenesis
PA1346		5.06156	0.039523	0.649007	0.483006	20	10	3.5		COG1982	Amino acid transport and metabolism
PA1347		2.46403	0.239572	1.45027	0.478901	20.5	6.5	6.5		COG2197	Signal transduction mechanisms / Transcription
PA1348		1.23642	0.75396	0.184713	0.0123179	8	4.5	1
PA1349		0.882838	0.853001	3.2947	0.0283612	11.5	4.5	4		COG3795	Function unknown
PA1350		1.45513	0.576871	0.0645161	0.000254683	9	4.5	1		COG4312	Function unknown
PA1351		3.02923	0.133766	1.63043	0.404522	18.5	10	3.5	K03088	COG4941	Transcription
PA1352		2.64912	0.15152	2.11404	0.224787	12.5	3.5	4
PA1353		0.414804	0.192726	0.529577	0.301438	12	4.5	3.5	K04750	COG2764	Function unknown
PA1354		0.451852	0.285104	0.695652	0.60109	3	2	1		COG3795	Function unknown
PA1355		0.1875	0.0629226	0.46875	0.347718	3.5	1	1.5
PA1356		0.772964	0.700425	0.326389	0.0733618	11	5.5	3
PA1357		0.687379	0.57599	0.498069	0.258642	10.5	2.5	2		COG2606	Function unknown
PA1358		1.44882	0.600946	0.03125	0.000296688	4	2	0		COG3865	Function unknown
PA1359		0.307018	0.093243	4.00588	0.0215981	8	3	1.5		COG3620	Transcription
PA1360		0.977663	0.974903	0.589655	0.392261	14.5	5.5	3	K11939	COG5006	Amino acid transport and metabolism
PA1361		0.598639	0.44976	0.68616	0.518853	29.5	8.5	6	K03327	COG0534	Defense mechanisms
PA1362		0.257576	0.0604053	0.568182	0.375227	5.5	2.5	1.5
PA1363		1.56573	0.550591	0.639344	0.420243	16.5	6.5	8	K03088	COG1595	Transcription
PA1364		0.242015	0.0400453	0.219212	0.017602	16	5.5	3.5		COG3712	Inorganic ion transport and metabolism / Signal transduction mechanisms
PA1365		1.84278	0.430906	0.811695	0.661496	42.5	19	9.5	K02014	COG1629	Inorganic ion transport and metabolism
PA1366		0.601754	0.448787	1.65371	0.400044	11.5	5	4.5	K04095	COG2184	Cell division and chromosome partitioning
PA1367		0.808307	0.771381	0.732903	0.554906	24	11.5	8.5	K06998	COG0384	General function prediction only
PA1368		1.14057	0.854349	0.790698	0.67909	25.5	8.5	8.5	K07487	COG3666	DNA replication, recombination, and repair
PA1369		0.134146	0.0223267	0.880952	0.88269	4	1	0.5
PA1370		0.642105	0.507472	0.359788	0.101147	18.5	5	5
PA1371		10.2197	0.00151263	0.850746	0.824162	4	2	1		COG5619	Function unknown
PA1372		0.288793	0.0702706	2.30058	0.133008	13	4.5	3		COG3972	General function prediction only
PA1373		1.89828	0.405076	0.470812	0.171763	31.5	8	9	K09458	COG0304	Lipid metabolism / Secondary metabolites biosynthesis, transport, and catabolism
PA1374		1.09826	0.88958	0.625397	0.445778	12.5	6	2		COG1733	Transcription
PA1375	pdxB	0.222222	0.0654297	0.4	0.453125	1	0	0	K03473	COG0111	Amino acid transport and metabolism
PA1376	aceK	0.949283	0.940249	1.88248	0.235472	27	10	6	K00906	COG4579	Signal transduction mechanisms
PA1377		1.00755	0.995556	0.674242	0.534917	9.5	3.5	3	K03825	COG1670	Translation, ribosomal structure and biogenesis
PA1378		0.375921	0.156117	2.21782	0.192085	5	2	0.5
PA1379		0.47832	0.272572	1.18529	0.775085	15.5	4.5	4.5		COG0300	General function prediction only
PA1380		1.42176	0.598425	0.683206	0.537265	13	4	2.5		COG2207	Transcription
PA1381		0.0875912	0.00135284	1.16098	0.811955	8	2.5	1.5
PA1382		1.10336	0.895423	1.04956	0.924052	31	13.5	7	K02453	COG1450	Cell motility and secretion / Intracellular trafficking and secretion
PA1383		0.521968	0.371406	1.04245	0.933254	39	12.5	11.5
PA1384	galE	1.13885	0.858725	0.899529	0.846285	18.5	9.5	5.5	K01784	COG1087	Cell envelope biogenesis, outer membrane
PA1385		1.64122	0.489718	1.22418	0.721226	20	9	6.5		COG0438	Cell envelope biogenesis, outer membrane
PA1386		0.66782	0.546455	0.996528	1	13	5	4.5	K09691	COG1134	Carbohydrate transport and metabolism / Cell envelope biogenesis, outer membrane
PA1387		0.763654	0.693228	0.387226	0.119763	24.5	12	4.5
PA1388		0.243902	0.0484251	0.515337	0.290589	3.5	1	1
PA1389		0.498896	0.3013	1.05322	0.930678	21	4	6.5		COG0438	Cell envelope biogenesis, outer membrane
PA1390		0.574499	0.433078	0.451009	0.162735	20	9	4.5		COG0463	Cell envelope biogenesis, outer membrane
PA1391		0.795343	0.755603	0.307882	0.0393391	29.5	11.5	7.5		COG0438	Cell envelope biogenesis, outer membrane
PA1392		0.904844	0.887721	0.500873	0.238845	24	7.5	6.5		COG3551	Function unknown
PA1393	cysC	0.284585	0.0808765	2.7619	0.104008	6.5	1.5	2	K00860	COG0529	Inorganic ion transport and metabolism
PA1394		0.391892	0.248538	0.0540541	0.00385375	2.5	0.5	0
PA1395		0.131313	0.0175992	2.6	0.142488	3.5	1.5	1.5
PA1396		0.80752	0.758723	1.18198	0.758203	31.5	9.5	6		COG0642	Signal transduction mechanisms
PA1397		0.687117	0.582624	0.871951	0.829284	11	4.5	3		COG2197	Signal transduction mechanisms / Transcription
PA1398		0.685613	0.57295	0.417857	0.159453	12.5	4	2.5
PA1399		1.35349	0.650973	0.841121	0.781818	12	5	3.5		COG0583	Transcription
PA1400		1.84154	0.428254	1.36912	0.498084	46.5	19	11		COG4799	Lipid metabolism
PA1401		0.31875	0.125026	1.275	0.712542	4	1	1.5		COG5485	General function prediction only
PA1402		2.08233	0.319701	1.28035	0.660951	19.5	8.5	7.5		COG4122	General function prediction only
PA1403		0.653307	0.525777	2.92339	0.0644842	10	4	3.5		COG1309	Transcription
PA1404		0.0149254	6.18871e-05	0.985075	1	2.5	0	1.5
PA1405		0.359177	0.132245	0.605096	0.414833	22	4	5.5		COG0210	DNA replication, recombination, and repair
PA1406		1.74142	0.407198	0.331797	0.0790005	9.5	5	4.5	K07076
PA1407		0.270375	0.0571177	0.350515	0.0928014	11.5	4	2.5	K06969	COG1092	General function prediction only
PA1408		1.81313	0.443833	1.5919	0.215614	53.5	25	16		COG3264	Cell envelope biogenesis, outer membrane
PA1409	aphA	1.12399	0.863534	0.237838	0.0272425	12.5	3	0.5		COG0123	Chromatin structure and dynamics / Secondary metabolites biosynthesis, transport, and catabolism
PA1410		1.11047	0.887093	0.79798	0.674799	30.5	14.5	8	K11073	COG0687	Amino acid transport and metabolism
PA1411		0.637728	0.50438	0.417559	0.15297	15.5	4.5	3		COG0697	Carbohydrate transport and metabolism / Amino acid transport and metabolism / General function prediction only
PA1412		0.489796	0.28797	1.94175	0.222283	24.5	8	8
PA1413		0.605546	0.464413	1.14621	0.802963	19.5	9	5.5		COG0583	Transcription
PA1414		2.79098	0.131091	2.36066	0.166276	4	2	1
PA1415		0.568182	0.415244	0.396947	0.154977	8.5	3.5	1.5		COG0491	General function prediction only
PA1416		1.06667	0.924412	0.708207	0.573668	18	8	4		COG0277	Energy production and conversion
PA1417		1.31172	0.684791	2.34034	0.154686	20.5	9.5	5	K01652	COG0028	acetolactate synthase, pyruvate dehydrogenase (cytochrome), glyoxylate carboligase, phosphonopyruvate decarboxylase
PA1418		0.421596	0.203882	0.349533	0.0846577	15.5	5	5	K03307	COG0591	Amino acid transport and metabolism / General function prediction only
PA1419		0.732503	0.672107	0.866508	0.776099	33	15.5	9.5		COG1457	Nucleotide transport and metabolism
PA1420		0.508475	0.367627	1.4	0.617417	4.5	2.5	1		COG4319	Function unknown
PA1421	gbuA	1.53807	0.535847	1.67602	0.357869	18	8.5	7.5	K12255	COG0010	Amino acid transport and metabolism
PA1422	gbuR	0.514834	0.332472	0.497382	0.234403	16.5	8	4.5		COG0583	Transcription
PA1423	bdlA	0.545394	0.395596	0.30656	0.0423966	23.5	9	7.5	K03406	COG0840	Cell motility and secretion / Signal transduction mechanisms
PA1424		1.5275	0.526614	0.979899	0.979948	9	3.5	3		COG3148	Function unknown
PA1425		0.534541	0.35101	0.548753	0.321355	20.5	9	5		COG0488	General function prediction only
PA1426		0.872549	0.848462	0.796117	0.729649	7	2.5	2
PA1427		0.748563	0.664631	0.726225	0.600612	10	5	3
PA1428		0.567434	0.398262	1.64026	0.403354	16.5	5	5.5	K03827
PA1429		0.966151	0.964255	0.468085	0.137441	44	18	9.5	K01552	COG0474	Inorganic ion transport and metabolism
PA1430	lasR	0.678683	0.561982	2.87107	0.0544417	11	4	5.5		COG2771	Transcription
PA1431	rsaL	0.216216	0.125811	0.105263	0.008548	2	0.5	0
PA1432	lasI	0.923077	0.906719	1.22318	0.745085	12	6	4.5	K13060	COG3916	Signal transduction mechanisms / Secondary metabolites biosynthesis, transport, and catabolism
PA1433		0.687539	0.606729	0.953634	0.926366	38	13.5	11		COG2200	Signal transduction mechanisms
PA1434		4.82119	0.048384	0.851459	0.791196	11.5	5.5	4.5		COG3672	General function prediction only
PA1435		1.51752	0.536912	0.159744	0.00477241	14.5	6.5	3.5		COG0845	Cell envelope biogenesis, outer membrane
PA1436		0.627941	0.543817	0.397091	0.0512827	52	19	11	K03296	COG0841	Defense mechanisms
PA1437		0.532847	0.354041	1.28155	0.689064	10.5	2	1.5	K07665	COG0745	Signal transduction mechanisms / Transcription
PA1438		0.285501	0.0727744	0.785928	0.657876	26.5	9.5	4	K07644	COG0642	Signal transduction mechanisms
PA1439		1.92222	0.330413	1.60889	0.436685	12.5	7.5	3.5	K09790	COG2832	Function unknown
PA1440		0.791667	0.73429	0.468966	0.234459	12	4	2.5	K07039	COG3318	General function prediction only
PA1441		0.267662	0.0759963	0.496	0.171324	28.5	3.5	8.5	K02414	COG3144	Cell motility and secretion
PA1442		1.25758	0.749629	3.5303	0.0457104	4	0.5	1	K02415	COG1580	Cell motility and secretion
PA1443	fliM	0.0403587	0.000191953	1	1	13	0.5	2.5	K02416	COG1868	Cell motility and secretion
PA1444	fliN	0.0273973	0.00119238	0.756757	0.72472	3.5	0	0.5	K02417	COG1886	Cell motility and secretion / Intracellular trafficking and secretion
PA1445	fliO	0.0504202	0.00118612	0.65	0.543125	6	0.5	2	K02418	COG3190	Cell motility and secretion
PA1446	fliP	0.00564972	3.06941e-07	0.875706	0.83386	9	0	2.5	K02419	COG1338	Cell motility and secretion / Intracellular trafficking and secretion
PA1447	fliQ	0.00700935	2.70094e-07	1	1	6.5	0.5	1	K02420	COG1987	Cell motility and secretion / Intracellular trafficking and secretion
PA1448	fliR	0.00443459	8.10745e-08	0.544643	0.323186	14.5	0	2	K02421	COG1684	Cell motility and secretion / Intracellular trafficking and secretion
PA1449	flhB	0.00641613	2.4209e-08	1.16147	0.784621	18.5	1	6	K02401	COG1377	Cell motility and secretion / Intracellular trafficking and secretion
PA1450		1.01444	0.984462	0.57554	0.362648	22.5	6	4	K06872	COG1512	General function prediction only
PA1451		1.5443	0.548913	0.292157	0.0471799	26	8	5	K06872	COG1512	General function prediction only
PA1452	flhA	0.141153	0.005922	1.01193	0.985941	35	2.5	6	K02400	COG1298	Cell motility and secretion / Intracellular trafficking and secretion
PA1453	flhF	0.00453515	9.17357e-08	0.813636	0.740197	23	0	3.5	K02404	COG1419	Cell motility and secretion
PA1454	fleN	0.00598802	4.22767e-07	0.220238	0.0219585	16	0	2.5	K04562	COG0455	Cell motility
PA1455	fliA	0.0158061	8.02054e-07	0.790698	0.689202	15	2	5.5	K02405	COG1191	Transcription
PA1456	cheY	0.0114943	1.58727e-05	0.0568182	0.000565396	1	0	0.5	K03413	COG0784	Signal transduction mechanisms
PA1457	cheZ	0.546784	0.378146	0.729412	0.61152	7	2.5	1	K03414	COG3143	Cell motility and secretion / Signal transduction mechanisms
PA1458		0.0114108	2.24831e-07	2.28392	0.10284	35.5	2	8	K03407	COG0643	Cell motility and secretion / Signal transduction mechanisms
PA1459		0.00302572	9.42863e-09	0.663636	0.503999	15	0	5	K03412	COG2201	Cell motility and secretion / Signal transduction mechanisms
PA1460	motC	0.290541	0.0758916	1.23423	0.734501	10	3	2.5	K02556	COG1291	Cell motility and secretion
PA1461	motD	0.8	0.741552	0.421875	0.159045	9.5	5	4	K02557	COG1360	Cell motility and secretion
PA1462		0.241667	0.0459633	0.430939	0.179539	11	1.5	2.5	K03496	COG1192	Cell division and chromosome partitioning
PA1463		0.104839	0.00772772	0.031746	0.00032191	8.5	1	0	K03408
PA1464		0.267742	0.0646339	0.207792	0.0189441	7.5	1	2.5	K03408	COG0835	Cell motility and secretion / Signal transduction mechanisms
PA1465		1.59155	0.506081	1.21127	0.77927	4	1.5	1
PA1466		1.80543	0.384475	0.189189	0.0178704	7.5	2.5	1.5	K00799	COG0625	Posttranslational modification, protein turnover, chaperones
PA1467		1.09058	0.898007	0.56	0.347619	18	7	2.5		COG2378	Transcription
PA1468		0.993658	0.994901	0.915254	0.89002	14.5	5.5	4.5
PA1469		1.90335	0.339485	0.248175	0.0371423	6.5	2.5	1.5	K05810	COG1496	Secondary metabolites biosynthesis, transport and catabolism
PA1470		1.93252	0.328096	2.60163	0.104219	14	4.5	4	K00059	COG1028	Secondary metabolites biosynthesis, transport, and catabolism / General function prediction only
PA1471		0.425532	0.249532	0.380282	0.170493	4	1	1
PA1472		1.44406	0.599618	1.53271	0.443128	15.5	7.5	5		COG1670	Translation, ribosomal structure and biogenesis
PA1473		1.14035	0.84608	0.38	0.122611	6.5	3	3	K04061	COG2257	Function unknown
PA1474		1.01136	0.988292	1.34797	0.562183	32	11.5	6.5
PA1475	ccmA	0.015873	8.39001e-05	0.0806452	0.00279392	2	0	0.5	K02193	COG4133	Posttranslational modification, protein turnover, chaperones
PA1476	ccmB	1.73333	0.581568	0.222222	0.0654297	0.5	0.5	0	K02194	COG2386	Posttranslational modification, protein turnover, chaperones
PA1477	ccmC	0.6	0.726563	0.5	0.6875	1	0.5	0	K02195	COG0755	Posttranslational modification, protein turnover, chaperones
PA1478		1	1	1	1	0	0	0	K02196	COG3114	Intracellular trafficking and secretion
PA1479	ccmE	0.328671	0.139715	0.513889	0.335943	3	0.5	1	K02197	COG2332	Posttranslational modification, protein turnover, chaperones
PA1480	ccmF	0.25	0.0366348	0.285714	0.179688	2.5	0.5	0	K02198	COG1138	Posttranslational modification, protein turnover, chaperones
PA1481	ccmG	1	1	1	1	0	0	0	K02199	COG0526	Posttranslational modification, protein turnover, chaperones / Energy production and conversion
PA1482	ccmH	0.461538	0.306412	2.28571	0.293491	1	0.5	0.5	K02200	COG3088	Posttranslational modification, protein turnover, chaperones
PA1483	cycH	1.36449	0.650919	0.388889	0.15585	13	3.5	1.5	K02200	COG4235	Posttranslational modification, protein turnover, chaperones
PA1484		0.34127	0.131231	0.275591	0.054066	9.5	3.5	1.5		COG2197	Signal transduction mechanisms / Transcription
PA1485		0.886905	0.858344	3.96418	0.00676198	16.5	6.5	6.5		COG0531	Amino acid transport and metabolism
PA1486		1.32097	0.678167	1.06472	0.921007	14	6	5	K01266	COG3191	Amino acid transport and metabolism / Secondary metabolites biosynthesis, transport, and catabolism
PA1487		1.83736	0.374798	1.27564	0.686374	15	7	4	K00864	COG0554	Energy production and conversion
PA1488		2.99559	0.116308	0.881057	0.840977	13.5	7	5		COG0446	General function prediction only
PA1489		1.26608	0.726122	0.953216	0.944639	14.5	5	3.5		COG0579	General function prediction only
PA1490		1.49294	0.557557	1.12216	0.849139	22	9	4	K02444	COG1349	Transcription / Carbohydrate transport and metabolism
PA1491		0.571672	0.404631	1.92808	0.263485	18	7.5	5	K04023	COG3192	Amino acid transport and metabolism
PA1492		1.18321	0.817512	0.681818	0.58352	4	1.5	1
PA1493	cysP	2.58486	0.161416	3.10881	0.0604107	7.5	2.5	3	K02048	COG1613	Inorganic ion transport and metabolism
PA1494		1.14286	0.843027	2.73684	0.0631786	23.5	7	6
PA1495		1.37438	0.656605	2.31621	0.0902471	17	8.5	7		COG4339	Function unknown
PA1496		0.418182	0.208834	0.310976	0.0702716	9	3	2	K10716	COG1226	Inorganic ion transport and metabolism
PA1497		2.20701	0.240033	1.43038	0.561366	15	8	6	K08717	COG4413	Amino acid transport and metabolism
PA1498	pykF	1.16169	0.823177	0.240283	0.0244648	17.5	9	2.5	K00873	COG0469	Carbohydrate transport and metabolism
PA1499		1.24341	0.744746	1.43952	0.550531	13.5	5.5	4.5	K00050	COG2379	Carbohydrate transport and metabolism
PA1500		1.78343	0.390454	0.018797	7.65273e-07	12.5	6	0.5	K00042	COG2084	Lipid metabolism
PA1501		2.44444	0.18554	1.61364	0.438233	8	5	4	K01816	COG3622	Carbohydrate transport and metabolism
PA1502		2.07692	0.28501	1.70696	0.372206	23.5	10.5	7	K01608	COG3960	General function prediction only
PA1503		3.60541	0.0622315	0.925532	0.915988	7.5	3.5	2		COG3193	General function prediction only
PA1504		0.998175	1	0.90146	0.86931	14	6	4	K09017	COG1309	Transcription
PA1505		0.136957	0.00645325	0.878261	0.836873	11.5	2	4	K03639	COG2896	Coenzyme metabolism
PA1506		6.35821	0.00897818	1.55882	0.495627	5	2.5	1		COG4551	General function prediction only
PA1507		1.65253	0.487657	0.653527	0.47259	25	10.5	7.5	K03458	COG2233	Nucleotide transport and metabolism
PA1508		4.22634	0.0370819	0.196721	0.018756	5.5	4	1		COG4104	Function unknown
PA1509		1.20395	0.781824	0.791391	0.704407	15	6	4.5
PA1510		0.661798	0.575586	1.45485	0.400296	45.5	17.5	12
PA1511		1.03499	0.962328	0.333333	0.085948	9.5	3	2	K11904	COG3501	Function unknown
PA1512	hcpA	1	1	1	1	0	0	0	K11903	COG3157	Intracellular trafficking, secretion, and vesicular transport
PA1513		0.632964	0.521702	0.399723	0.108916	25	10.5	5		COG3748	Function unknown
PA1514		0.681416	0.608099	0.553571	0.40892	4.5	2	1.5	K01483	COG3194	Nucleotide transport and metabolism
PA1515		0.722543	0.627756	0.639847	0.469182	15.5	4.5	3.5	K01477	COG4266	Nucleotide transport and metabolism
PA1516		1.86058	0.361952	1.50476	0.51289	7.5	2	1.5		COG3195	Function unknown
PA1517		0.405217	0.182757	0.690972	0.549132	15	6.5	2		COG0726	Carbohydrate transport and metabolism
PA1518		1.87179	0.373097	1.32203	0.683374	3	2	1	K07127	COG2351	General function prediction only
PA1519		0.571134	0.406518	0.524691	0.282541	21	6	6.5	K06901	COG2252	Nucleotide transport and metabolism
PA1520		4.48462	0.0316969	2.62121	0.128401	8.5	3.5	3.5		COG1802	Transcription
PA1521		0.926707	0.912977	0.379032	0.112495	25	9.5	4.5	K01487	COG0402	Nucleotide transport and metabolism / General function prediction only
PA1522		1.24138	0.747768	0.351064	0.0979438	16	6.5	2	K07402	COG1975	Posttranslational modification, protein turnover, chaperones
PA1523	xdhB	1.11565	0.876419	1.7749	0.271899	32.5	13.5	6	K13482	COG4631	Nucleotide transport and metabolism
PA1524	xdhA	1.03024	0.966545	0.458065	0.199158	20	8	4.5	K13481	COG4630	Nucleotide transport and metabolism
PA1525		2.42651	0.232091	0.803874	0.715912	27	11.5	8	K00496
PA1526		0.417021	0.216771	0.0169492	1.13928e-05	11	2	0		COG1802	Transcription
PA1527		0.0587045	0.000260789	0.589431	0.390644	40.5	2.5	3.5	K03529	COG1196	Cell division and chromosome partitioning
PA1528	zipA	1	1	1	1	0	0	0	K03528	COG3115	Cell division and chromosome partitioning
PA1529		1	1	1	1	0	0	0	K01972	COG0272	DNA replication, recombination, and repair
PA1530		1.14824	0.837734	1.02804	0.969757	8.5	2	4
PA1531		1.42663	0.595956	2.02174	0.252606	14	4	5		COG0834	Amino acid transport and metabolism / Signal transduction mechanisms
PA1532	dnaX	0.666667	1	0.666667	1	0.5	0	0	K02343	COG2812	DNA replication, recombination, and repair
PA1533		1.19118	0.828319	0.285714	0.127743	3	1.5	1	K09747	COG0718	Function unknown
PA1534	recR	0.263014	0.0590344	0.103261	0.00116266	7.5	2	1	K06187	COG0353	DNA replication, recombination, and repair
PA1535		0.845771	0.804694	0.696517	0.556959	13	6.5	3	K00249	COG1960	Lipid metabolism
PA1536		0.288136	0.0852797	0.0588235	0.000324152	6.5	1.5	0.5	K09925	COG3196	Function unknown
PA1537		0.470588	0.278186	0.310345	0.0733203	7.5	3.5	3		COG0300	General function prediction only
PA1538		1.04329	0.952057	0.746835	0.620043	27	10	5		COG2072	Inorganic ion transport and metabolism
PA1539		2.37218	0.201434	0.455224	0.220981	10.5	5.5	1.5
PA1540		0.611111	0.513539	0.037037	0.000725471	4	2.5	0	K11742	COG2076	Inorganic ion transport and metabolism
PA1541		0.222222	0.0384698	2.83688	0.0940465	9	2.5	2	K11743	COG2076	Inorganic ion transport and metabolism
PA1542		0.983696	0.987281	0.684783	0.568421	8.5	2.5	1.5	K07044	COG3687	General function prediction only
PA1543		0.812903	0.77505	0.392405	0.177385	6.5	2	0.5	K00759	COG0503	Nucleotide transport and metabolism
PA1544		0.00383142	3.60407e-08	0.0195312	9.7961e-07	5	0	0.5	K01420	COG0664	Signal transduction mechanisms
PA1545		0.359375	0.158519	0.42268	0.199444	5.5	1.5	1
PA1546	hemN	0.764501	0.689928	0.466357	0.212175	26.5	12.5	5	K02495	COG0635	Coenzyme metabolism
PA1547		0.0583333	0.00169261	0.852459	0.830182	6	1.5	1	K09792	COG2836	Function unknown
PA1548		0.25	0.109375	0.4	0.453125	1	0	0		COG3197	Inorganic ion transport and metabolism
PA1549		2.46715	0.193079	0.294118	0.090717	13.5	3	1	K01533	COG2217	Inorganic ion transport and metabolism
PA1550		1.83636	0.426141	0.0714286	0.00732972	4.5	2	0	K09926	COG3198	Function unknown
PA1551		0.487624	0.292357	0.137931	0.00328919	16	5.5	1		COG0348	Energy production and conversion
PA1552		25.989	9.29716e-05	3.15217	0.0784231	9.5	8	2.5	K00406	COG2010	Energy production and conversion
PA1552.1		1	1	1	1	0	0	0	K00407	COG4736	Posttranslational modification, protein turnover, chaperones
PA1553		1.70968	0.478477	0.46875	0.347718	5.5	4	0.5	K00405	COG2993	Energy production and conversion
PA1554		23.7087	0.000216087	0.703125	0.616486	11	11	3.5	K00404	COG3278	Posttranslational modification, protein turnover, chaperones
PA1555		0.428571	0.213451	0.978632	0.977342	13	4	4.5	K00406	COG2010	Energy production and conversion
PA1555.1		3.52174	0.125019	0.166667	0.0129395	2	1.5	0
PA1556		0.290076	0.107305	0.0757576	0.00211555	6.5	2.5	0.5	K00405	COG2993	Energy production and conversion
PA1557		1.00196	1	0.265625	0.0356315	19.5	9.5	3	K00404	COG3278	Posttranslational modification, protein turnover, chaperones
PA1558		1.33916	0.66602	1.07692	0.911475	12	6	3.5	K07020	COG3571	General function prediction only
PA1559		7.48315	0.00512675	0.622222	0.476261	8	2	2.5		COG0451	Cell envelope biogenesis, outer membrane / Carbohydrate transport and metabolism
PA1560		0.485294	0.373094	0.294118	0.138059	3	1.5	0.5
PA1561		0.273264	0.0593968	2.12094	0.182057	21	5.5	6	K03776	COG0840	Cell motility and secretion / Signal transduction mechanisms
PA1562	acnA	1.68854	0.482879	1.27333	0.644847	40	18	13.5	K01681	COG1048	Energy production and conversion
PA1563		1.13594	0.850348	1.26728	0.702226	14	6	2.5	K06968	COG2933	General function prediction only
PA1564		0.666667	1	0.666667	1	0.5	0	0	K04085	COG0425	Posttranslational modification, protein turnover, chaperones
PA1565		1.3943	0.619279	2.06667	0.233979	16.5	6.5	3.5		COG0665	Amino acid transport and metabolism
PA1566		1.44553	0.589255	0.868715	0.818062	20	9.5	4	K01915	COG0174	Amino acid transport and metabolism
PA1567		0.722871	0.627482	0.879195	0.836226	16	6.5	2.5		COG0665	Amino acid transport and metabolism
PA1568		0.788889	0.739194	1.23077	0.750959	3.5	1	1.5		COG0251	Translation, ribosomal structure and biogenesis
PA1569		1.94621	0.320862	3.1561	0.0542989	16.5	8	7		COG2271	Carbohydrate transport and metabolism
PA1570		1.61242	0.474857	1.44444	0.548205	17	6	6		COG0583	Transcription
PA1571		1	1	1	1	0	0	0
PA1572		1.51839	0.534797	1.14	0.83139	16.5	6.5	4		COG3199	General function prediction only
PA1573		1.31604	0.690156	2.13208	0.219716	7.5	3.5	2	K09974	COG3738	Function unknown
PA1574		0.322222	0.15749	0.717391	0.656504	2.5	1	0.5	K09913	COG3123	Function unknown
PA1575		0.842105	0.811548	0.488372	0.28933	5	1	1.5		COG5018	General function prediction only
PA1576		1.0603	0.932714	1.235	0.734368	11.5	5.5	2	K00020	COG2084	Lipid metabolism
PA1577		0.624242	0.511017	0.698795	0.595041	4.5	2	1.5	K09922	COG3169	Function unknown
PA1578		1.23993	0.748065	0.364548	0.105632	13.5	7.5	3
PA1579		2.97136	0.115126	2.39713	0.149718	16.5	7.5	4
PA1580	gltA	0.666667	1	1	1	0.5	0	0	K01647	COG0372	Energy production and conversion
PA1581	sdhC	1	1	1	1	0	0	0	K00241	COG2009	Energy production and conversion
PA1582	sdhD	1	1	1	1	0	0	0	K00242	COG2142	Energy production and conversion
PA1583	sdhA	1	1	1	1	0	0	0	K00239	COG1053	Energy production and conversion
PA1584	sdhB	1	1	1	1	0	0	0	K00240	COG0479	Energy production and conversion
PA1585	sucA	1	1	1	1	0	0	0	K00164	COG0567	Energy production and conversion
PA1586	sucB	1	1	1	1	0	0	0	K00658	COG0508	Energy production and conversion
PA1587	lpdG	1	1	1	1	0	0	0	K00382	COG1249	Energy production and conversion
PA1588	sucC	1	1	1	1	0	0	0	K01903	COG0045	Energy production and conversion
PA1589	sucD	1	1	1	1	0	0	0	K01902	COG0074	Energy production and conversion
PA1590	braB	1.23425	0.753544	1.92857	0.258579	15.5	5.5	5	K03311	COG1114	Amino acid transport and metabolism
PA1591		2.80714	0.128357	0.070922	0.000430487	7.5	4	0.5		COG3821	Function unknown
PA1592		0.0588235	0.0128198	4.27778	0.0451121	2.5	0	1
PA1593		0.325088	0.112956	0.937063	0.92432	10	4.5	1.5		COG2050	Secondary metabolites biosynthesis, transport, and catabolism
PA1594		0.555556	0.420764	1.39726	0.609679	4	2.5	1		COG2050	Secondary metabolites biosynthesis, transport, and catabolism
PA1595		0.348281	0.121276	0.366366	0.107977	13.5	5	2.5
PA1596	htpG	0.459184	0.276086	2.69388	0.110779	12.5	4.5	2	K04079	COG0326	Posttranslational modification, protein turnover, chaperones
PA1597		2.83984	0.124668	1.05556	0.939523	10.5	5	1.5		COG0412	Secondary metabolites biosynthesis, transport, and catabolism
PA1598		1.31421	0.683946	2.03846	0.247312	13.5	4	4	K00606	COG0413	Coenzyme metabolism
PA1599		0.342929	0.115379	0.238579	0.0243943	13	5.5	2.5		COG2207	Transcription
PA1600		0.880435	0.849922	0.244505	0.0268533	12	5	4.5		COG2010	Energy production and conversion
PA1601		2.55139	0.226519	2.23645	0.0850985	33.5	14	12.5		COG1529	Energy production and conversion
PA1602		0.7557	0.682582	0.30719	0.0695038	8.5	3	1.5		COG2080	Energy production and conversion
PA1603		0.144172	0.00902619	0.153374	0.00605156	9	2	1.5		COG1846	Transcription
PA1604		0.638743	0.503409	0.672474	0.520228	18	8.5	4		COG0834	Amino acid transport and metabolism / Signal transduction mechanisms
PA1605		1.81976	0.394567	0.279255	0.0434886	17.5	9.5	5		COG2159	General function prediction only
PA1606		2.38462	0.197643	2.20118	0.201306	9	5.5	3
PA1607		0.744898	0.700259	0.2	0.0409665	1	1	0.5		COG1733	Transcription
PA1608		2.79324	0.143143	1.644	0.412133	18	10.5	3	K03406	COG0840	Cell motility and secretion / Signal transduction mechanisms
PA1609	fabB	0.5	0.6875	0.666667	1	0.5	0	0	K00647	COG0304	Lipid metabolism / Secondary metabolites biosynthesis, transport, and catabolism
PA1610	fabA	0.666667	1	1	1	0.5	0	0	K01716	COG0764	Lipid metabolism
PA1611		1.39062	0.645608	0.568898	0.341587	35	9.5	3.5		COG0642	Signal transduction mechanisms
PA1612		0.473868	0.282688	0.461538	0.22576	12.5	3.5	2.5	K01989	COG2984	General function prediction only
PA1613		0.901108	0.884602	1.86146	0.196616	34	14	7	K02014	COG1629	Inorganic ion transport and metabolism
PA1614	gpsA	12.8235	0.000644322	2.92593	0.125315	7.5	8	3.5	K00057	COG0240	Energy production and conversion
PA1615		0.776119	0.757068	0.151515	0.0338737	2	1	0.5
PA1616		0.621053	0.534535	2.10638	0.262403	2	0.5	0.5	K08296	COG2062	Signal transduction mechanisms
PA1617		2.36237	0.218492	0.842105	0.782004	18	7	4.5		COG1022	Lipid metabolism
PA1618		1.52153	0.539607	0.644231	0.50075	7.5	2.5	2		COG2050	Secondary metabolites biosynthesis, transport, and catabolism
PA1619		7.20253	0.00560149	1.10127	0.894117	7	2	4		COG2207	Transcription
PA1620		2.37931	0.210313	2.25	0.199488	6	3.5	2.5		COG1280	Amino acid transport and metabolism
PA1621		3.26682	0.0919161	1.45116	0.544864	15	7.5	6		COG0596	General function prediction only
PA1622		0.72	0.631912	0.590604	0.402616	11.5	3	2.5		COG0596	General function prediction only
PA1623		0.371601	0.155865	0.381818	0.130324	10	2.5	2.5	K00799	COG0625	Posttranslational modification, protein turnover, chaperones
PA1624		0.24328	0.0409589	0.398374	0.138444	13	5	4
PA1625		1.92085	0.346924	1.31804	0.643836	20	7.5	5.5		COG0628	General function prediction only
PA1626		0.854381	0.815013	1.38342	0.573829	21	9	5	K03449	COG2807	Inorganic ion transport and metabolism
PA1627		0.510314	0.324495	0.244526	0.0238713	15.5	8.5	3		COG2186	Transcription
PA1628		1.86364	0.406915	0.881443	0.821459	32	16.5	7.5	K00074	COG1250	Lipid metabolism
PA1629		0.54512	0.366765	1.18657	0.78148	11	4.5	5		COG1024	Lipid metabolism
PA1630		2.14698	0.255863	0.552632	0.337597	10.5	4.5	1.5		COG1414	Transcription
PA1631		1.10056	0.888751	0.0611111	0.000155649	11	4.5	0.5	K06446	COG1960	Lipid metabolism
PA1632	kdpF	0.657143	0.600943	0.0555556	0.00420923	2	1	0	K01545
PA1633	kdpA	1.11151	0.8776	0.881928	0.834287	27	11.5	7.5	K01546	COG2060	Inorganic ion transport and metabolism
PA1634	kdpB	1.60132	0.485987	3.04651	0.043288	23	12	8	K01547	COG2216	Inorganic ion transport and metabolism
PA1635	kdpC	1.04074	0.957044	0.444444	0.207483	8.5	2.5	1.5	K01548	COG2156	Inorganic ion transport and metabolism
PA1636	kdpD	1.18366	0.817817	0.673981	0.480031	38.5	11	7.5	K07646	COG2205	Signal transduction mechanisms
PA1637	kdpE	0.405229	0.195344	1.63816	0.423022	7.5	3.5	3	K07667	COG0745	Signal transduction mechanisms / Transcription
PA1638		1.52066	0.554498	1.60656	0.47149	6	2.5	2	K01425	COG2066	Amino acid transport and metabolism
PA1639		0.557994	0.395782	1.80503	0.339071	10	4.5	2
PA1640		0.616114	0.469785	0.664286	0.497235	15.5	5	6	K07001	COG1752	General function prediction only
PA1641		2.38111	0.198747	0.861842	0.815784	10	6.5	3
PA1642	selD	0.522251	0.332626	0.767016	0.661501	16.5	6	3.5	K01008	COG0709	Amino acid transport and metabolism
PA1643		1.21751	0.770429	0.536723	0.317215	12.5	6.5	2.5	K06917	COG2603	General function prediction only
PA1644		2.53488	0.192726	0.116279	0.0139029	3.5	1.5	0.5		COG1853	General function prediction only
PA1645		2.03571	0.306006	0.257143	0.0623847	4	2.5	0.5
PA1646		1.48582	0.553765	0.608365	0.420379	20.5	10	4.5	K03406	COG0840	Cell motility and secretion / Signal transduction mechanisms
PA1647		1.78338	0.413852	0.410127	0.149568	22	8.5	6		COG0659	Inorganic ion transport and metabolism
PA1648		1.01461	0.984488	0.609121	0.421361	18.5	7	4.5	K07119	COG2130	General function prediction only
PA1649		3.61446	0.0609513	0.536	0.331842	13	4	1.5		COG1028	Secondary metabolites biosynthesis, transport, and catabolism / General function prediction only
PA1650		0.660432	0.534612	0.853448	0.795894	18	9	5.5	K03453	COG0385	General function prediction only
PA1651		0.474359	0.270499	1.125	0.834245	21	9	8.5	K05782	COG3135	Secondary metabolites biosynthesis, transport, and catabolism
PA1652		0.340625	0.125008	1.2125	0.757069	4.5	2	3
PA1653		0.342723	0.137615	0.339623	0.108831	5	2.5	1.5		COG1846	Transcription
PA1654		0.614035	0.466887	1.62676	0.415945	14.5	5.5	5		COG1167	Transcription / Amino acid transport and metabolism
PA1655		0.919355	0.906285	6.87903	0.00147752	6.5	2.5	2	K00799	COG0625	Posttranslational modification, protein turnover, chaperones
PA1656		0.601411	0.448309	0.94306	0.927732	15	6	4	K11910	COG3515	Intracellular trafficking, secretion, and vesicular transport
PA1657		0.962733	0.963595	0.567901	0.403725	7.5	2	1.5	K11901	COG3516	Intracellular trafficking, secretion, and vesicular transport
PA1658		0.425978	0.206084	0.0980392	0.000570079	12	4	1.5	K11900	COG3517	Intracellular trafficking, secretion, and vesicular transport
PA1659		0.0465116	0.00918278	0.0869565	0.00831981	2.5	0	0	K11905	COG3518	Intracellular trafficking, secretion, and vesicular transport
PA1660		0.994242	0.995368	0.480916	0.235816	11.5	3	2.5	K11896	COG3519	Intracellular trafficking, secretion, and vesicular transport
PA1661		0.580931	0.420813	0.950893	0.939975	15	4.5	2.5	K11895	COG3520	Intracellular trafficking, secretion, and vesicular transport
PA1662		1.40212	0.613527	0.798587	0.716368	25.5	12.5	3.5	K11907	COG0542	Posttranslational modification, protein turnover, chaperones
PA1663		0.418052	0.203078	1.27273	0.697347	13.5	4.5	4.5	K11914	COG3604	Transcription / Signal transduction mechanisms
PA1664		1	1	1	1	0	0	0
PA1665		0.375	0.157696	0.0994475	0.00102427	3	3.5	2	K11894	COG3456	Intracellular trafficking, secretion, and vesicular transport; Signal transduction mechanisms
PA1666		0.388889	0.189827	0.818182	0.763451	5	1.5	1.5	K11906	COG3521	Intracellular trafficking, secretion, and vesicular transport
PA1667		0.561446	0.394389	2.71498	0.0979242	11	4	4.5	K11893	COG3522	Intracellular trafficking, secretion, and vesicular transport
PA1668		2.00215	0.302627	2.01717	0.245826	10.5	6	6	K11892	COG3455	Intracellular trafficking, secretion, and vesicular transport
PA1669		1.07463	0.925284	0.302475	0.0240522	46	20	12	K11891	COG3523	Intracellular trafficking, secretion, and vesicular transport
PA1670	stp1	0.832618	0.793673	0.516949	0.30839	9	2.5	1	K11915	COG0631	Signal transduction mechanisms
PA1671	stk1	0.859416	0.823806	0.835106	0.772907	14.5	5.5	3	K11916	COG0515	General function prediction only / Signal transduction mechanisms / Transcription / DNA replication, recombination, and repair
PA1672		0.517857	0.434289	0.482759	0.376861	2	1	0.5	K06996	COG3324	General function prediction only
PA1673		0.883212	0.858785	0.166667	0.00954908	9	3.5	1	K07216	COG2703	Inorganic ion transport and metabolism
PA1674		0.333333	0.289063	0.666667	1	1.5	0	0	K01495	COG0302	Coenzyme metabolism
PA1675		1.63977	0.46071	0.878613	0.838343	10	3	3		COG2840	Function unknown
PA1676		1.42857	0.665629	11.381	0.00043456	2.5	1	1
PA1677		0.626667	0.556147	5.63158	0.00849982	9	2.5	2.5		COG1335	Secondary metabolites biosynthesis, transport, and catabolism
PA1678		0.586111	0.433186	1.12778	0.84935	11	5	3	K07320	COG2890	Translation, ribosomal structure and biogenesis
PA1679		2.43937	0.210831	1.61709	0.41437	15	6	6
PA1680		0.952381	0.945484	1.49102	0.517231	14	5	3.5	K06889	COG1073	General function prediction only
PA1681	aroC	1	1	1	1	0	0	0	K01736	COG0082	Amino acid transport and metabolism
PA1682		0.588484	0.442271	0.670068	0.481881	31.5	9	9	K05820
PA1683		0.479508	0.277564	4.26446	0.00877291	15	4	3.5	K08964	COG0235	Carbohydrate transport and metabolism
PA1684		0.232044	0.0522341	0.266667	0.0596321	3.5	1	1	K08967	COG1791	Function unknown
PA1685	masA	0.333333	0.289063	0.5	0.6875	1	0	0	K09880	COG4229	Energy production and conversion
PA1686	alkA	1.11332	0.873509	0.58589	0.385143	18.5	8	3	K01247	COG0122	DNA replication, recombination, and repair
PA1687	speE	0.641791	0.544987	0.626866	0.502122	7	1	1	K00797	COG0421	Amino acid transport and metabolism
PA1688		0.42	0.206555	0.376884	0.11976	12.5	3.5	2		COG3391	Function unknown
PA1689		1.40282	0.631506	0.502183	0.255537	27.5	11.5	7.5		COG1368	Cell envelope biogenesis, outer membrane
PA1690	pscU	0.552995	0.399686	1.11111	0.875543	10	3	2	K03229	COG4792	Intracellular trafficking and secretion
PA1691	pscT	2.16931	0.256973	0.378947	0.152306	5.5	3.5	1	K03228	COG4791	Intracellular trafficking and secretion
PA1692		6.91489	0.00913409	0.08	0.008048	1	1.5	0	K03227	COG4794	Intracellular trafficking and secretion
PA1693	pscR	2.63953	0.15245	0.403101	0.162269	9	4	1.5	K03226	COG4790	Intracellular trafficking and secretion
PA1694	pscQ	1.20833	0.783726	0.108333	0.00249318	9	3.5	1	K03225	COG1886	Cell motility and secretion / Intracellular trafficking and secretion
PA1695	pscP	0.417582	0.266445	2.30435	0.207571	5.5	1	0.5	K04057
PA1696	pscO	1.00741	1	0.0746269	0.00198227	3	1.5	0.5	K04056
PA1697		0.732651	0.643935	0.145125	0.00321847	14	6	2.5	K03224	COG1157	Cell motility and secretion / Intracellular trafficking and secretion
PA1698	popN	0.73741	0.65833	0.52518	0.311361	11.5	3	3	K04058
PA1699		1.96429	0.425172	1.28571	0.803976	1.5	1	0.5
PA1700		0.702997	0.603378	0.353261	0.100427	6	3.5	2
PA1701		0.0487805	0.0101426	1.27273	0.785312	1	0	0.5	K04059
PA1702		1.5122	0.613393	0.0952381	0.008488	3	1.5	0	K04060
PA1703	pcrD	1.50366	0.568287	1.02105	0.973621	21.5	12	4	K03230	COG4789	Intracellular trafficking and secretion
PA1704	pcrR	1	1	1	1	0	0	0
PA1705	pcrG	0.541667	0.483943	0.08	0.008048	2.5	1.5	0
PA1706	pcrV	0.310811	0.0875946	0.183735	0.00863143	16	6	2.5
PA1707	pcrH	2.93088	0.114673	3.69725	0.0384015	6	3	3
PA1708	popB	0.328934	0.10272	0.292683	0.0481289	14.5	6	3.5		COG5613	Function unknown
PA1709	popD	0.941489	0.936456	0.442105	0.2239	6.5	4	2
PA1710	exsC	0.661538	0.537679	0.527132	0.299098	7.5	4.5	3.5
PA1711	exsE	3.05882	0.212399	0.222222	0.0654297	1	0.5	0
PA1712	exsB	0.484848	0.329417	0.106061	0.00532269	2	1	0.5
PA1713	exsA	0.846405	0.808561	0.447368	0.205651	11	5	2		COG2207	Transcription
PA1714	exsD	1.04167	0.970865	0.27027	0.109378	7.5	1	0.5
PA1715	pscB	0.0914634	0.00185646	0.331288	0.0857214	9.5	1.5	2	K04049
PA1716	pscC	0.490525	0.310022	0.467552	0.183292	27	11	6.5	K03219	COG1450	Cell motility and secretion / Intracellular trafficking and secretion
PA1717	pscD	0.551789	0.381914	0.43021	0.161553	13.5	6.5	2.5	K03220
PA1718	pscE	1	1	1	1	0	0	0	K04050
PA1719	pscF	1.5102	0.555377	0.567568	0.40941	4	1.5	2	K03221
PA1720	pscG	2.5	0.188194	0.65625	0.548064	5	1.5	0.5	K04051
PA1721	pscH	0.222222	0.0654297	7.8	0.0199795	1	0	0.5	K04052
PA1722	pscI	0.0481928	0.00219996	0.0465116	0.00217416	3	0.5	0	K04053
PA1723	pscJ	1.34857	0.655996	0.954286	0.945936	6	3	3	K03222	COG4669	Intracellular trafficking and secretion
PA1724	pscK	0.263158	0.10943	0.0512821	0.00320633	3	1.5	0	K04054
PA1725	pscL	0.121429	0.0102012	2.62857	0.125402	4	1	0.5	K03223	COG1317	Cell motility and secretion / Intracellular trafficking and secretion
PA1726	bglX	0.877568	0.853314	0.659829	0.466296	29	10	6	K05349	COG1472	Carbohydrate transport and metabolism
PA1727	mucR	5.81171	0.0298562	0.877778	0.811949	25.5	15	8		COG5001	Signal transduction mechanisms
PA1728		0.487705	0.305832	0.422764	0.186488	6	3.5	2
PA1729		1.35065	0.660439	2.08696	0.232734	5.5	1.5	2.5		COG0518	Nucleotide transport and metabolism
PA1730		0.705669	0.602952	0.520581	0.284632	18.5	7.5	5.5		COG2308	Function unknown
PA1731		1.13438	0.854042	1.27845	0.669272	18.5	9.5	7.5		COG2307	Function unknown
PA1732		1.09977	0.888685	1.15909	0.813737	10.5	3.5	4.5		COG1305	Amino acid transport and metabolism
PA1733		0.273109	0.0734732	0.739496	0.639129	9	3	1.5	K07395	COG3484	Posttranslational modification, protein turnover, chaperones
PA1734		0.186235	0.0182252	1.23673	0.730615	10.5	2.5	5		COG2010	Energy production and conversion
PA1735		0.428246	0.214416	0.724771	0.601712	13	5.5	3	K07088	COG0679	General function prediction only
PA1736		0.324841	0.0989411	1.06378	0.919193	17.5	5.5	6	K00626	COG0183	Lipid metabolism
PA1737		1.66756	0.462054	0.753351	0.64097	22	8.5	2	K01782	COG1250	Lipid metabolism
PA1738		1.39474	0.618533	0.846442	0.789232	12	4.5	3.5		COG0583	Transcription
PA1739		0.520362	0.35353	0.567568	0.383462	6.5	2	1.5		COG0667	Energy production and conversion
PA1740		1.32505	0.673537	0.8	0.719383	16	8.5	4.5		COG3386	Carbohydrate transport and metabolism
PA1741		0.431953	0.24815	1.32941	0.660462	3.5	2.5	1.5		COG0695	Posttranslational modification, protein turnover, chaperones
PA1742		0.618056	0.508268	0.027027	0.00014606	6	1.5	0		COG0518	Nucleotide transport and metabolism
PA1743		0.666667	1	0.666667	1	0.5	0	0
PA1744		0.555957	0.396532	0.833333	0.775783	6	4	2.5
PA1745		1.77618	0.391807	0.382716	0.121674	12	3.5	3
PA1746		1.02367	0.974208	0.596838	0.402276	13.5	6	3		COG2110	General function prediction only
PA1747		0.0294118	0.000241315	0.942029	0.944945	4	0.5	1.5
PA1748		0.845574	0.802934	1.21212	0.75465	10	4	2	K01692	COG1024	Lipid metabolism
PA1749		0.671362	0.569746	0.722222	0.616948	7	3.5	2	K06975	COG2388	General function prediction only
PA1750		3.03057	0.104025	2.18421	0.205699	12	3.5	4	K01626	COG0722	Amino acid transport and metabolism
PA1751		0.748031	0.675164	1.92063	0.289227	9.5	2.5	2
PA1752		0.303371	0.0808984	0.416327	0.149795	14	5.5	4.5	K00077	COG1893	Coenzyme metabolism
PA1753		0.602083	0.450671	1.51046	0.499307	13	4.5	3		COG0589	Signal transduction mechanisms
PA1754	cysB	22.3367	0.000140083	13.26	0.000113779	9.5	10	6.5	K13634	COG0583	Transcription
PA1755		0.907692	0.891001	0.147287	0.00662739	10.5	3.5	1
PA1756	cysH	3.42857	0.0939763	13.8276	0.000145125	9.5	5.5	4	K00390	COG0175	Amino acid transport and metabolism / Coenzyme metabolism
PA1757	thrH	0.125	0.00439017	0.301158	0.055477	9	3	1.5	K02203	COG0560	Amino acid transport and metabolism
PA1758	pabB	0.555556	0.395769	0.057554	0.000213708	9.5	1.5	0.5	K01665	COG0147	Amino acid transport and metabolism / Coenzyme metabolism
PA1759		0.83049	0.803564	1.2392	0.640123	48.5	21	13	K03556	COG2909	Transcription
PA1760		0.615264	0.486955	0.608215	0.379118	35.5	16	6	K03556	COG2909	Transcription
PA1761		0.30597	0.097143	0.219697	0.0254878	4.5	1.5	1
PA1762		0.493506	0.297314	0.47619	0.228808	11	4	2.5	K06992	COG3271	General function prediction only
PA1763		0.904077	0.882479	1.07212	0.914837	15.5	5	3
PA1764		0.547222	0.368174	1.47075	0.506784	19.5	8.5	7.5		COG2067	Lipid metabolism
PA1765		2.02918	0.29194	3.01596	0.0692088	10.5	5.5	3
PA1766		0.0909091	0.0121984	0.166667	0.0129395	2	0	0
PA1767		0.184314	0.0225304	0.015748	7.25314e-06	19	0.5	0
PA1768		0.233108	0.0435565	0.743243	0.637035	6.5	2.5	2		COG4067	Posttranslational modification, protein turnover, chaperones
PA1769		1.40637	0.609849	0.917603	0.892515	14.5	8.5	5	K09773	COG1806	Function unknown
PA1770	ppsA	1.4502	0.60459	1.098	0.869278	28	10	7	K01007	COG0574	Carbohydrate transport and metabolism
PA1771	estX	2.21129	0.265213	0.427326	0.170922	20.5	9	5
PA1772		0.565972	0.396449	1.55749	0.459641	11.5	2.5	3	K02553	COG0684	Coenzyme metabolism
PA1773	cmaX	0.496056	0.305613	0.191228	0.00887497	17.5	7	4.5	K16074	COG0598	Inorganic ion transport and metabolism
PA1774	crfX	0.507042	0.398926	0.277778	0.118201	4.5	1	0.5
PA1775	cmpX	0.176796	0.0170362	0.122222	0.00230837	15.5	2	1
PA1776	sigX	0.285714	0.179688	21.2	0.000215606	1	0	0.5	K03088	COG1595	Transcription
PA1777	oprF	0.0405405	0.000442513	0.027027	0.00014606	7.5	0.5	0	K03286	COG2885	Cell envelope biogenesis, outer membrane
PA1778	cobA	0.523707	0.338709	0.330472	0.076732	11.5	2	2	K02303	COG0007	Coenzyme metabolism
PA1779		0.561923	0.440236	0.910156	0.840274	49	16.5	13.5	K00372	COG0243	Energy production and conversion
PA1780	nirD	0.359909	0.137888	1.20183	0.767912	7	2.5	2	K00363	COG2146	Inorganic ion transport and metabolism / General function prediction only
PA1781	nirB	0.655214	0.578715	0.557283	0.214386	35.5	17.5	13	K00362	COG1251	Energy production and conversion
PA1781.1		1.83721	0.441673	0.363636	0.228146	1	0.5	0.5
PA1782		0.356206	0.128866	1.12348	0.836963	22.5	8.5	7.5		COG0631	Signal transduction mechanisms
PA1783	nasA	0.908995	0.889883	0.398305	0.132679	19.5	9.5	5.5	K02575	COG2223	Inorganic ion transport and metabolism
PA1784		2.08333	0.274667	0.751351	0.643954	9	5.5	3.5
PA1785		0.564706	0.425567	0.258824	0.0566464	7	1.5	1	K07183	COG3707	Signal transduction mechanisms
PA1786		1.11318	0.885018	0.680441	0.476197	24.5	10	4	K15576	COG0715	Inorganic ion transport and metabolism
PA1787	acnB	0.209169	0.0296615	2.19883	0.201675	5	1.5	1.5	K01682	COG1049	Energy production and conversion
PA1788		0.185693	0.0167174	2.03067	0.215081	15	3.5	4.5	K06938	COG3313	General function prediction only
PA1789		1.65923	0.471824	1.47382	0.494727	24.5	9.5	8		COG0589	Signal transduction mechanisms
PA1790		0.651316	0.531976	0.407895	0.160412	11.5	3.5	1.5	K06169	COG4445	Nucleotide transport and metabolism / Translation, ribosomal structure and biogenesis
PA1791		1.02301	0.975042	1.54352	0.41257	24	12	5		COG0330	Posttranslational modification, protein turnover, chaperones
PA1792		1	1	1	1	0	0	0	K03269	COG2908	Function unknown
PA1793	ppiB	0.527273	0.448536	0.428571	0.308856	3	1	0.5	K03768	COG0652	Posttranslational modification, protein turnover, chaperones
PA1794	glnS	1	1	1	1	0	0	0	K01886	COG0008	Translation, ribosomal structure and biogenesis
PA1795	cysS	1	1	1	1	0	0	0	K01883	COG0215	Translation, ribosomal structure and biogenesis
PA1796	folD	1	1	1	1	0	0	0	K01491	COG0190	Coenzyme metabolism
PA1797		1.72356	0.480447	1.1632	0.744354	36	18	14.5		COG1680	Defense mechanisms
PA1798	parS	1.12969	0.856058	0.1843	0.00861437	17.5	6.5	2	K02484	COG0642	Signal transduction mechanisms
PA1799	parR	1.3194	0.678983	0.986577	0.986603	16.5	6	4	K02483	COG0745	Signal transduction mechanisms / Transcription
PA1800		0.015625	7.7667e-05	0.390625	0.188189	12	0	0.5	K03545	COG0544	Posttranslational modification, protein turnover, chaperones
PA1801	clpP	1	1	1	1	0	0	0	K01358	COG0740	Posttranslational modification, protein turnover, chaperones / Intracellular trafficking and secretion
PA1802	clpX	0.0945946	0.0119492	0.0526316	0.00351911	12	0.5	0	K03544	COG1219	Posttranslational modification, protein turnover, chaperones
PA1803		0.591398	0.495234	0.0416667	0.00131529	11.5	1.5	0	K01338	COG0466	Posttranslational modification, protein turnover, chaperones
PA1804	hupB	1	1	1	1	0	0	0	K03530	COG0776	DNA replication, recombination, and repair
PA1805	ppiD	0.353565	0.149983	0.793388	0.648293	33	10	8	K03770	COG0760	Posttranslational modification, protein turnover, chaperones
PA1806	fabI	0.897101	0.871915	2.22741	0.151411	17	7	3.5	K00208	COG0623	acyl-carrier-protein
PA1807		0.836207	0.789424	1.41499	0.55444	29.5	12	6.5	K13896	COG4172	General function prediction only
PA1808		1.9037	0.339296	0.404412	0.161321	11.5	2	3	K13895	COG4239	General function prediction only
PA1809		0.187643	0.0194484	3.621	0.0267274	13.5	3	4.5	K13894	COG4174	General function prediction only
PA1810		3.09548	0.101933	1.25628	0.713378	17	5.5	5	K13893	COG4166	Amino acid transport and metabolism
PA1811		0.427889	0.211134	1.04031	0.94591	28.5	9	8	K13893	COG4166	Amino acid transport and metabolism
PA1812	mltD	0.608515	0.461758	0.519751	0.276445	29.5	7	2.5	K08307	COG1388	Cell envelope biogenesis, outer membrane
PA1813		0.924699	0.910646	0.598802	0.410273	12.5	3	3	K01069	COG0491	General function prediction only
PA1814		0.453416	0.243814	0.533058	0.306861	15	4.5	2
PA1815	rnhA	0.333333	0.289063	0.5	0.6875	0.5	0	0	K03469	COG0328	DNA replication, recombination, and repair
PA1816	dnaQ	1	1	1	1	0	0	0	K02342	COG0847	DNA replication, recombination, and repair
PA1817		1.1352	0.851167	0.529954	0.302218	5	4.5	2	K06893	COG3631	General function prediction only
PA1818	ldcA	0.642531	0.539554	0.612777	0.363549	43.5	13	9	K01584	COG1982	Amino acid transport and metabolism
PA1819		1.09026	0.898542	1.25862	0.699005	21	8.5	6	K03294	COG0531	Amino acid transport and metabolism
PA1820	nhaB	3.57068	0.104963	0.367647	0.103551	23	12.5	4	K03314	COG3067	Inorganic ion transport and metabolism
PA1821		2.82796	0.142517	1.21277	0.794956	5	3.5	0.5	K01692	COG1024	Lipid metabolism
PA1822	fimL	0.217137	0.0412438	0.197279	0.00397911	31.5	6.5	8
PA1823		0.460927	0.249647	0.351064	0.0936767	11.5	3	3	K03426	COG2816	DNA replication, recombination, and repair
PA1824		0.524823	0.352287	0.0357143	4.39982e-05	9	3	0.5	K07090	COG0730	General function prediction only
PA1825		0.652252	0.5585	0.46283	0.156957	16	8.5	5
PA1826		0.140957	0.00606323	0.62069	0.434168	10.5	2.5	4.5		COG0583	Transcription
PA1827		0.555749	0.381697	0.250871	0.0287919	12.5	4.5	2	K00059	COG1028	Secondary metabolites biosynthesis, transport, and catabolism / General function prediction only
PA1828		0.316667	0.0930804	1.8505	0.29381	12.5	3	5		COG1028	Secondary metabolites biosynthesis, transport, and catabolism / General function prediction only
PA1829		1.16149	0.823723	0.593168	0.396313	13	6.5	2.5	K06979	COG3173	General function prediction only
PA1830		0.285714	0.136406	1.11111	0.908767	4	1.5	0.5		COG3255	Lipid metabolism
PA1831		0.501071	0.304875	0.515991	0.272776	15.5	5.5	2		COG0406	General function prediction only
PA1832		0.775	0.70421	0.556017	0.340257	19	6	5	K04774	COG0616	Posttranslational modification, protein turnover, chaperones / Intracellular trafficking and secretion
PA1833		0.0841379	0.000830974	0.172603	0.00677942	12.5	4	2		COG0604	Energy production and conversion / General function prediction only
PA1834		0.890173	0.862733	0.371014	0.112268	19	8.5	4
PA1835		0.252336	0.0538843	0.820988	0.753596	6.5	2	2		COG2050	Secondary metabolites biosynthesis, transport, and catabolism
PA1836		0.498641	0.299993	0.967568	0.959386	12.5	4	3		COG1309	Transcription
PA1837		0.958042	0.959263	0.0273973	0.000155922	3.5	0.5	0		COG3749	Function unknown
PA1838	cysI	21.1087	7.2647e-05	14.8696	0.000101477	6	9	4	K00381	COG0155	Inorganic ion transport and metabolism
PA1839		0.865546	0.832578	0.162011	0.00684343	9	2	1.5	K06941	COG0820	General function prediction only
PA1840		0.90942	0.892655	0.618705	0.447889	7	3.5	2
PA1841		0.345566	0.129383	0.165644	0.00804363	8.5	3.5	1		COG3760	Function unknown
PA1842		0.105263	0.0110042	1.90909	0.450021	1	0	1		COG3171	Function unknown
PA1843	metH	3.17485	0.137368	1.02869	0.962821	44.5	12.5	8.5	K00548	COG1410	Amino acid transport and metabolism
PA1844		0.468271	0.260009	0.247265	0.0268653	13	4.5	3.5
PA1845		0.854305	0.815523	2.02643	0.243929	10.5	4.5	2.5
PA1846		1.05516	0.944378	1.08535	0.851105	45	18.5	13
PA1847		2.45833	0.288258	0.384615	0.180531	3.5	3	0.5	K07400	COG0694	Posttranslational modification, protein turnover, chaperones
PA1848		0.497368	0.307407	1.2007	0.733916	26.5	12	6
PA1849		0.047619	0.00966389	0.0909091	0.00841707	1.5	0	0	K09984	COG3813	Function unknown
PA1850		0.0431267	4.71769e-05	0.460432	0.191743	21	4	4.5		COG4977	Transcription
PA1851		0.632325	0.54157	0.253788	0.0119254	28.5	13	6.5		COG3706	Signal transduction mechanisms
PA1852		0.224868	0.0363542	0.0947368	0.00079306	8	2.5	1
PA1853		0.392479	0.166525	0.308962	0.0603764	17.5	6	3		COG0583	Transcription
PA1854		0.446181	0.238381	0.378049	0.105213	25.5	8.5	5	K07168	COG3448	Signal transduction mechanisms
PA1855		1.14019	0.863382	0.0943396	0.00571647	1	1	0.5
PA1856		1.31312	0.714801	0.946023	0.91721	22	11	7.5	K00404	COG3278	Posttranslational modification, protein turnover, chaperones
PA1857		1.27239	0.723603	2.78519	0.100562	9	4	3	K09781	COG2354	Function unknown
PA1858		1.47705	0.576151	0.665049	0.499287	15.5	7.5	6		COG3570	Defense mechanisms
PA1859		0.445145	0.22935	0.17	0.00639394	13	5	2.5		COG0583	Transcription
PA1860		1.13455	0.855043	1.32374	0.650405	7.5	3.5	3.5		COG3315	Secondary metabolites biosynthesis, transport, and catabolism
PA1861	modC	0.966555	0.961117	0.181208	0.00804086	14.5	7.5	3	K02017	COG4148	Inorganic ion transport and metabolism
PA1862	modB	0.354839	0.162921	0.0253165	0.000105913	3.5	1.5	0	K02018	COG4149	Inorganic ion transport and metabolism
PA1863	modA	0.561404	0.38934	1.30573	0.657168	11	3	3	K02020	COG0725	Inorganic ion transport and metabolism
PA1864		0.528017	0.344734	0.16309	0.00575664	13.5	2.5	2		COG1309	Transcription
PA1865		1.30952	0.70073	1.08696	0.886016	25.5	9	5
PA1866		0.730882	0.659977	0.672566	0.471318	35.5	14	8		COG1199	Transcription / DNA replication, recombination, and repair
PA1867	xphA	0.276786	0.102664	0.310345	0.111756	3.5	1	0.5	K02452
PA1868	xqhA	0.716621	0.643654	0.57415	0.312135	36.5	14	9	K02453	COG1450	Cell motility and secretion / Intracellular trafficking and secretion
PA1869		0.585938	0.441513	0.0153846	6.26937e-06	4	1	0		COG0236	Lipid metabolism / Secondary metabolites biosynthesis, transport, and catabolism
PA1870		0.369231	0.168509	0.20202	0.0242527	4	2	0.5
PA1871	lasA	0.846787	0.804098	0.689769	0.546441	12	4.5	3.5	K08642	COG0739	Cell envelope biogenesis, outer membrane
PA1872		0.946809	0.942948	0.810526	0.753787	3.5	1	0.5
PA1873		0.527574	0.341885	0.738971	0.624734	12.5	4.5	3	K16074	COG0598	Inorganic ion transport and metabolism
PA1874		0.719805	0.667751	0.690226	0.399214	78.5	26	17.5
PA1875		0.330484	0.113554	0.868571	0.823457	12	3	2.5	K12543	COG1538	Cell envelope biogenesis, outer membrane / Intracellular trafficking and secretion
PA1876		2.74612	0.184046	2.44124	0.0798812	27	11	7.5	K12541	COG2274	Defense mechanisms
PA1877		0.643271	0.533982	0.900862	0.844621	23	8.5	7	K12542	COG0845	Cell envelope biogenesis, outer membrane
PA1878		0.236994	0.0395433	0.0689655	0.000138453	7	3	1.5	K07023	COG1896	General function prediction only
PA1879		0.173077	0.0183379	2.0916	0.232667	6	0.5	1.5		COG1709	Transcription
PA1880		0.571314	0.420407	0.103834	0.000561254	25	10.5	3.5	K07303	COG1529	Energy production and conversion
PA1881		2.66469	0.201049	0.12253	0.00144347	12.5	7	2.5	K07302	COG2080	Energy production and conversion
PA1882		0.190381	0.0195617	0.0883534	0.000424298	6	2.5	1.5	K11741	COG2076	Inorganic ion transport and metabolism
PA1883		1.47809	0.558636	0.50996	0.274619	8.5	4.5	3	K00330	COG0838	Energy production and conversion
PA1884		0.85	0.834746	1	1	3.5	1	1
PA1885		0.33244	0.114239	1.54054	0.483822	5.5	2.5	1.5		COG0456	General function prediction only
PA1886	polB	0.445645	0.258552	0.315522	0.0446782	23.5	8	3.5	K02336	COG0417	DNA replication, recombination, and repair
PA1887		1.34384	0.661201	0.203593	0.0130923	13	3.5	3
PA1888		2.91157	0.163278	0.537118	0.303056	12	7.5	4.5
PA1889		0.660689	0.5601	0.189033	0.00690823	14	5.5	5.5
PA1890		0.548193	0.403557	0.142857	0.00966455	5	2.5	0.5	K00799	COG0625	Posttranslational modification, protein turnover, chaperones
PA1891		0.032967	0.000800624	0.0434783	0.00160927	2	0.5	0
PA1892		2.30417	0.21748	0.0165289	9.77714e-06	6	2.5	0
PA1893		0.78516	0.748333	0.8606	0.748604	31.5	14	10.5	K01434	COG2366	General function prediction only
PA1894		0.702213	0.598085	1.1626	0.808738	8	5	2
PA1895		0.518029	0.326952	1.02878	0.964277	17	7	5.5
PA1896		1.3263	0.672503	0.440154	0.184447	16.5	5	1
PA1897		0.664474	0.543276	0.951754	0.941075	7.5	3	3		COG3000	Lipid metabolism
PA1898	qscR	1.43956	0.585927	1.88971	0.284923	14	5	3		COG2771	Transcription
PA1899		0.292208	0.102388	0.0632911	0.00095003	3.5	1	0.5
PA1900		0.680258	0.566297	0.665236	0.50805	7	3	1.5
PA1901		1	1	1	1	0	0	0	K01626	COG3200	Amino acid transport and metabolism
PA1902		1	1	1	1	0	0	0		COG1535	Secondary metabolites biosynthesis, transport, and catabolism
PA1903		1	1	1	1	0	0	0	K13063	COG0147	Amino acid transport and metabolism / Coenzyme metabolism
PA1904		1	1	1	1	0	0	0	K06998	COG0384	General function prediction only
PA1905		1	1	1	1	0	0	0		COG0259	Coenzyme metabolism
PA1906		0.0956522	0.00295271	0.491379	0.274798	2	1.5	0.5		COG0537	Nucleotide transport and metabolism / Carbohydrate transport and metabolism / General function prediction only
PA1907		0.478322	0.272728	0.305556	0.0595891	13	3.5	2		COG4188	General function prediction only
PA1908		0.172269	0.0189361	1.0339	0.967522	7.5	1	2
PA1909		0.838596	0.793024	0.480702	0.236527	15	4.5	4.5		COG3182	Function unknown
PA1910	femA	0.404233	0.217882	0.224211	0.00848497	35	10.5	6.5	K02014	COG1629	Inorganic ion transport and metabolism
PA1911	femR	4.67857	0.0270111	0.405797	0.200902	5	2.5	1		COG3712	Inorganic ion transport and metabolism / Signal transduction mechanisms
PA1912	femI	0.223443	0.0394058	0.977941	0.980528	7.5	3.5	2.5	K03088	COG1595	Transcription
PA1913		0.256	0.0485796	1.21583	0.717409	15	5	4.5
PA1914		0.876499	0.84565	0.46283	0.208893	15.5	5	6
PA1915		1.04392	0.953695	0.603524	0.364053	25.5	11	5.5	K09684	COG2508	Signal transduction mechanisms / Secondary metabolites biosynthesis, transport, and catabolism
PA1916		1.28139	0.737721	0.859467	0.778383	25.5	11	4.5		COG0814	Amino acid transport and metabolism
PA1917		1.16206	0.828032	1.09449	0.892052	6.5	3.5	2	K06995	COG3450	General function prediction only
PA1918		0.598116	0.442753	1.28616	0.675413	16.5	7	4		COG0665	Amino acid transport and metabolism
PA1919	nrdG	0.431818	0.237071	0.527273	0.326664	6.5	3	3		COG1180	Posttranslational modification, protein turnover, chaperones
PA1920	nrdD	0.477202	0.303125	0.139825	0.0014187	30.5	13	4.5	K00527	COG1328	Nucleotide transport and metabolism
PA1921		1.11057	0.877339	0.70098	0.563963	7	3.5	3		COG4106	General function prediction only
PA1922		1.53521	0.552137	0.253036	0.0284873	18.5	8	4	K16089	COG4771	Inorganic ion transport and metabolism
PA1923		0.615333	0.498349	1.48732	0.401505	37.5	14	9	K02230	COG1429	Coenzyme metabolism
PA1924		0.0229885	0.000482142	2.02222	0.293766	2	0	0.5		COG0811	Intracellular trafficking and secretion
PA1925		0.358696	0.140149	0.510753	0.279352	8.5	3.5	2.5		COG4744	Function unknown
PA1926		1.11152	0.877294	0.786765	0.689887	19.5	9	3	K09136	COG1944	Function unknown
PA1927	metE	1.8187	0.440203	0.856256	0.746633	39	20	10.5	K00549	COG0620	Amino acid transport and metabolism
PA1928	rimJ	0.572115	0.409665	0.533654	0.308006	8	2	2	K03790	COG1670	Translation, ribosomal structure and biogenesis
PA1929		1	1	1	1	0	0	0
PA1930		0.819481	0.766644	0.137662	0.0026133	12.5	5.5	2.5	K03406	COG0840	Cell motility and secretion / Signal transduction mechanisms
PA1931		0.699187	0.606109	1.58871	0.452008	8.5	2.5	2.5	K13483	COG2080	Energy production and conversion
PA1932		0.130463	0.00532962	0.299745	0.0370302	16	5.5	4.5	K11178	COG1319	Energy production and conversion
PA1933		0.993987	0.994175	0.384058	0.0854565	38	19.5	7.5	K11177	COG1529	Energy production and conversion
PA1934		0.455764	0.252543	1.33871	0.637379	8	3	3
PA1935		0.0960265	0.00234639	0.602649	0.420065	7	1.5	3
PA1936		4.53906	0.0304921	0.0307692	0.000273998	2	1	0
PA1937		0.0909091	0.0121984	0.166667	0.0129395	1	0	0	K07483	COG2963	DNA replication, recombination, and repair
PA1938		1.8	0.509761	0.384615	0.180531	3.5	2	0.5	K07497	COG2801	DNA replication, recombination, and repair
PA1939		0.638595	0.542872	0.383669	0.0791489	25.5	11	9		COG3593	DNA replication, recombination, and repair
PA1940		1.2522	0.758581	0.361156	0.0867186	20.5	8.5	6.5		COG0753	Inorganic ion transport and metabolism
PA1941		1.48568	0.608513	0.655323	0.368725	38	16.5	10
PA1942		1.40957	0.619206	2.10526	0.229801	1	1.5	1
PA1943		1.1533	0.832602	0.318966	0.0689306	16	5	3		COG0456	General function prediction only
PA1944		0.745268	0.676926	1.34968	0.557128	25.5	10.5	5.5		COG0189	Coenzyme metabolism / Translation, ribosomal structure and biogenesis
PA1945		0.713036	0.625344	0.27193	0.0345415	26	8.5	4.5		COG2204	Signal transduction mechanisms
PA1946	rbsB	0.623323	0.484129	0.182952	0.00815823	17.5	4.5	3	K10439	COG1879	Carbohydrate transport and metabolism
PA1947	rbsA	0.639792	0.504088	0.331593	0.0777514	23.5	8.5	5	K10441	COG1129	Carbohydrate transport and metabolism
PA1948	rbsC	0.859606	0.822571	0.393564	0.131957	13	5.5	3.5	K10440	COG1172	Carbohydrate transport and metabolism
PA1949	rbsR	0.804598	0.745144	0.117816	0.00129369	16.5	7.5	2.5	K02529	COG1609	Transcription
PA1950	rbsK	0.775568	0.703746	1.56695	0.438366	14.5	5.5	6.5	K00852	COG0524	Carbohydrate transport and metabolism
PA1951		0.389706	0.16346	0.472906	0.222233	13	7	3.5
PA1952		0.28382	0.0732372	0.494737	0.257089	10.5	3.5	1
PA1953		0.697291	0.590943	0.145585	0.00331477	9	5	2.5	K06992	COG3271	General function prediction only
PA1954		0.352897	0.135327	1.35075	0.548641	18	7.5	6.5
PA1955		0.0336134	0.000449298	0.0333333	0.000415922	2	0.5	0
PA1956		0.369565	0.208223	0.0425532	0.00145485	3	1.5	0
PA1957		0.331536	0.113499	0.77957	0.687852	5	1.5	1.5		COG3172	Coenzyme metabolism
PA1958		0.117241	0.00329287	0.406897	0.147758	10	2	2	K03811	COG3201	Coenzyme metabolism
PA1959	bacA	1.25234	0.73722	0.0841121	0.000417375	9.5	4.5	1	K06153	COG1968	Lipid transport and metabolism
PA1960		0.182927	0.0223995	0.276423	0.0555153	6.5	1.5	1		COG3326	Function unknown
PA1961		1.48696	0.554017	0.238372	0.02854	7.5	3.5	2		COG0583	Transcription
PA1962		0.322684	0.108624	3.48408	0.0429182	7	1.5	3	K01118	COG1182	Lipid metabolism
PA1963		1.35329	0.664703	0.0235294	7.28428e-05	3	1	0
PA1964		0.844506	0.81615	1.03329	0.950885	29.5	12	6		COG0488	General function prediction only
PA1965		1.40789	0.616556	0.551724	0.358172	6	2.5	2
PA1966		0.197279	0.0261953	0.0133333	2.51254e-06	2.5	0.5	0	K01826	COG3232	Amino acid transport and metabolism
PA1967		1.50207	0.549235	0.140496	0.00604487	5	2.5	1
PA1968		0.159722	0.0134774	0.285714	0.0562985	4	2.5	1
PA1969		0.142857	0.00839788	0.25	0.109375	1.5	0	0
PA1970		0.136842	0.0202633	0.0416667	0.00131529	2.5	0.5	0
PA1971	braZ	0.326141	0.11813	0.729193	0.544284	21.5	9	4	K03311	COG1114	Amino acid transport and metabolism
PA1972		0.350351	0.171651	0.698957	0.412618	33.5	12.5	6.5	K03760	COG2194	General function prediction only
PA1973	pqqF	1	1	1.19651	0.752209	28.5	12	6.5	K01422	COG1025	Posttranslational modification, protein turnover, chaperones
PA1974		0.661319	0.536994	1.29286	0.673105	14.5	7.5	3.5
PA1975		1.50088	0.544783	0.742049	0.62915	13	3.5	3		COG3287	Function unknown
PA1976		1.00675	0.993416	0.997294	0.997873	28.5	9.5	8		COG0642	Signal transduction mechanisms
PA1977		1.18652	0.799148	3.37054	0.0371518	16	3.5	4.5
PA1978	erbR	1.55579	0.508322	0.568376	0.358357	8	4.5	3.5		COG2197	Signal transduction mechanisms / Transcription
PA1979	eraS	0.145098	0.0105647	0.5625	0.368511	10	2.5	2.5		COG4585	Signal transduction mechanisms
PA1980	eraR	0.181538	0.0193496	0.0487805	8.23242e-05	8.5	2	1	K07686	COG2197	Signal transduction mechanisms / Transcription
PA1981		0.322464	0.111107	0.546763	0.341793	10	2.5	2		COG1357	Function unknown
PA1982	exaA	0.686062	0.572753	0.171196	0.00656017	20.5	6.5	3	K00114	COG4993	Carbohydrate transport and metabolism
PA1983	exaB	0.490654	0.314206	0.0188679	2.15393e-05	5	1	0		COG2010	Energy production and conversion
[truncated: 3,609 more rows]
