# Supplementary material for: Requirements for Pseudomonas aeruginosa Acute Burn and Chronic Surgical Wound Infection
Source: PLoS Genet. 2014 Jul 24;10(7):e1004518. doi: 10.1371/journal.pgen.1004518 (PMC4109851; doi:10.1371/journal.pgen.1004518)
Supplement: Table S6 — P. aeruginosa PAO1 virulence gene mutant abundance in burn and chronic wounds as compared to MOPS-succinate. (XLSX) [file pgen.1004518.s009.xlsx]

## Sheet: Sheet1
Table S6. P. aeruginosa PAO1 virulence gene mutant abundance in burn and chronic wounds as compared to MOPS-succinate (pink, P<0.05, negative binomial test).
Virulence Gene Category*	Locus ID	Gene	Product	Fold Change Mutant Abundance (Burn vs. Succ.)	P	Fold Change Mutant Abundance (Chronic vs. Succ.)	P
Flagella	PA1077	flgB	flagellar basal-body rod protein FlgB	-46.6667	1.74147e-05	-1.17647	0.80009
	PA1078	flgC	flagellar basal-body rod protein FlgC	-69	5.33844e-05	-10	0.00417957
	PA1079	flgD	flagellar basal-body rod modification protein FlgD	-7.73944	0.00423597	-1.20444	0.744084
	PA1080	flgE	flagellar hook protein FlgE	-178.857	7.31662e-08	-2.02121	0.140135
	PA1081	flgF	flagellar basal-body rod protein FlgF	-260	3.68235e-08	-1.21698	0.752416
	PA1082	flgG	flagellar basal-body rod protein FlgG	-185.714	1.1215e-08	-1.66753	0.36405
	PA1083	flgH	flagellar L-ring protein precursor FlgH	-184.5	1.34569e-08	-1.13142	0.827533
	PA1084	flgI	flagellar P-ring protein precursor FlgI	-44.8571	4.74564e-06	-1.04333	0.948173
	PA1085	flgJ	flagellar protein FlgJ	-1.68235	0.441332	1.8972	0.294233
	PA1086	flgK	flagellar hook-associated protein 1 FlgK	-59.0769	1.06398e-06	-1.18692	0.7421
	PA1087	flgL	flagellar hook-associated protein type 3 FlgL	-348	2.32914e-09	-1.4928	0.492582
	PA1092	fliC	flagellin type B	-109.083	7.80197e-08	-4.78102	0.0112305
	PA1093		hypothetical protein	-17.2857	0.00163383	-3.38889	0.0962679
	PA1094	fliD	flagellar capping protein FliD	-454	7.3751e-10	-2.94348	0.0666544
	PA1095		hypothetical protein	-21.9091	0.000246664	-4.32143	0.0320662
	PA1096		hypothetical protein	-1.01971	0.979004	-1.11278	0.847831
	PA1097	fleQ	transcriptional regulator FleQ	-82.087	4.70191e-07	-2.01935	0.178648
	PA1098	fleS	two-component sensor	-26.3448	8.155e-05	1.50396	0.303628
	PA1099	fleR	two-component response regulator	-98.8261	4.42954e-07	-3.77333	0.0125571
	PA1100	fliE	flagellar hook-basal body complex protein FliE	-52.9167	2.5074e-06	-2.34815	0.169593
	PA1101	fliF	Flagella M-ring outer membrane protein precursor	-22.2414	7.21791e-05	-1.58128	0.456177
	PA1102	fliG	flagellar motor switch protein FliG	-34.8571	5.65501e-05	-1.10909	0.877511
	PA1103		probable flagellar assembly protein	-11.2	0.00149841	2.22798	0.19105
	PA1104	fliI	flagellum-specific ATP synthase FliI	-186	2.33698e-07	3.91398	0.0219207
	PA1105	fliJ	flagellar protein FliJ	-14.3611	0.000484853	1.40856	0.574025
	PA1441		hypothetical protein	-3.73606	0.0759963	-2.01613	0.171324
	PA1442		conserved hypothetical protein	1.25758	0.749629	3.5303	0.0457104
	PA1443	fliM	flagellar motor switch protein FliM	-24.7778	0.000191953	1	1
	PA1444	fliN	flagellar motor switch protein FliN	-36.5	0.00119238	-1.32143	0.72472
	PA1445	fliO	flagellar protein FliO	-19.8333	0.00118612	-1.53846	0.543125
	PA1446	fliP	flagellar biosynthetic protein FliP	-177	3.06941e-07	-1.14194	0.83386
	PA1447	fliQ	flagellar biosynthetic protein FliQ	-142.667	2.70094e-07	1	1
	PA1448	fliR	flagellar biosynthetic protein FliR	-225.5	8.10745e-08	-1.83607	0.323186
	PA1449	flhB	flagellar biosynthetic protein FlhB	-155.857	2.4209e-08	1.16147	0.784621
	PA1452	flhA	flagellar biosynthesis protein FlhA	-7.08451	0.005922	1.01193	0.985941
	PA1453	flhF	flagellar biosynthesis protein FlhF	-220.5	9.17357e-08	-1.22905	0.740197
	PA1454	fleN	flagellar synthesis regulator FleN	-167	4.22767e-07	-4.54054	0.0219585
	PA1455	fliA	sigma factor FliA	-63.2667	8.02054e-07	-1.26471	0.689202
	PA3350		hypothetical protein	-135	8.76994e-08	-2.6224	0.0680172
	PA3351	flgM	See pseudomonas.com	-20.375	0.000616887	-6.83333	0.0106769
	PA3352		hypothetical protein	-37.5	1.20571e-05	-2.83696	0.0938983
	PA4953	motB	chemotaxis protein MotB	1.01874	0.980516	-1.28597	0.638089
	PA4954	motA	chemotaxis protein MotA	1.87972	0.417041	-1.37608	0.494283
	PA1460	motC	MotC	-3.44186	0.0758916	1.23423	0.734501
	PA1461	motD	MotD	-1.25	0.741552	-2.37037	0.159045
	PA3526		probable outer membrane protein precursor	-8.65946	0.00344411	1.43073	0.442969
LPS O-antigen (P. aeruginosa)	PA3160		O-antigen chain length regulator	5.29577	0.0208571	2.38889	0.201988
	PA3159	wbpA	UDP-N-acetyl-d-glucosamine 6-Dehydrogenase	-2	0.6875	-1.5	1
	PA3158	wbpB	UDP-2-acetamido-2-deoxy-d-glucuronic acid 3-dehydrogenase, WbpB	1	1	1	1
	PA3157		probable acetyltransferase	-1.04412	0.950597	1.83468	0.314553
	PA3156	wbpD	UDP-2-acetamido-3-amino-2,3-dideoxy-d-glucuronic acid N-acetyltransferase, WbpD	1	1	1	1
	PA3155	wbpE	UDP-2-acetamido-2-dideoxy-d-ribo-hex-3-uluronic acid transaminase, wbpE	1	1	1	1
	PA3154		B-band O-antigen polymerase	1	1	1	1
	PA3153		O-antigen translocase	-4	0.109375	-2.5	0.453125
	PA3152		glutamine amidotransferase	1	1	1	1
	PA3151		imidazoleglycerol-phosphate synthase, cyclase subunit	1	1	1	1
	PA3150	wbpG	LPS biosynthesis protein WbpG	1	1	1	1
	PA3149	wbpH	probable glycosyltransferase WbpH	1	1	1	1
	PA3148	wbpI	UDP-N-acetylglucosamine 2-epimerase WbpI	1	1	1	1
	PA3147	wbpJ	probable glycosyl transferase WbpJ	-4	0.109375	-2.5	0.453125
	PA3146	wbpK	probable NAD-dependent epimerase/dehydratase WbpK	1	1	1	1
	PA3145	wbpL	glycosyltransferase WbpL	1	1	1	1
	PA3144		hypothetical protein	2.87302	0.149023	-1.28	0.768668
	PA3143		hypothetical protein	1.09922	0.888765	-1.11304	0.865593
	PA3142		hypothetical protein	-1.43396	0.649662	-1.625	0.523731
	PA3141	wbpM	nucleotide sugar epimerase/dehydratase WbpM	1	1	1	1
Type IV pili biosynthesis	PA4525	pilA	type 4 fimbrial precursor PilA	-3.13953	0.132423	-1.04615	0.963037
	PA4526	pilB	type 4 fimbrial biogenesis protein PilB	-2.05836	0.325222	-1.41304	0.492267
	PA4527		pseudo=true	-1.71175	0.421798	-1.10405	0.871216
	PA4528	pilD	type 4 prepilin peptidase PilD	1.19088	0.79607	-11.6667	0.000601364
	PA4556	pilE	type 4 fimbrial biogenesis protein PilE	-6.61006	0.00767831	-1.3984	0.563109
	PA3805	pilF	type 4 fimbrial biogenesis protein PilF	13.6822	0.00150644	-2.97222	0.105609
	PA5044	pilM	type 4 fimbrial biogenesis protein PilM	-1.05461	0.93867	-1.12565	0.842906
	PA5043	pilN	type 4 fimbrial biogenesis protein PilN	-1.12065	0.865949	1.43173	0.553819
	PA5042	pilO	type 4 fimbrial biogenesis protein PilO	2.23366	0.26289	-2.36424	0.16544
	PA5041	pilP	type 4 fimbrial biogenesis protein PilP	-1.45238	0.598411	-2.14286	0.184785
	PA5040	pilQ	Type 4 fimbrial biogenesis outer membrane protein PilQ precursor	2.43348	0.254386	1.17887	0.689595
	PA0395	pilT	twitching motility protein PilT	-35.9524	9.09795e-06	-3.93684	0.0309232
	PA0396	pilU	twitching motility protein PilU	-67.8571	1.777e-06	-4.97872	0.0129806
	PA4551	pilV	type 4 fimbrial biogenesis protein PilV	2.97454	0.116063	-2.05769	0.242273
	PA4552	pilW	type 4 fimbrial biogenesis protein PilW	-96.3333	2.28207e-06	-4.36364	0.0276848
	PA4553	pilX	type 4 fimbrial biogenesis protein PilX	-1.9125	0.33462	-7.76923	0.00188567
	PA4554		type 4 fimbrial biogenesis protein PilY1	-13.0826	0.000650897	-4.36872	0.0128711
	PA4555		type 4 fimbrial biogenesis protein PilY2	-29	0.00349923	-14.5	0.00698013
	PA2960	pilZ	type 4 fimbrial biogenesis protein PilZ	1.23006	0.75941	-3.88095	0.0382546
	PA4549	fimT	type 4 fimbrial biogenesis protein FimT	-4.10417	0.0574621	-49	3.37119e-05
	PA4550	fimU	type 4 fimbrial biogenesis protein FimU	-1.16195	0.824121	-1.15385	0.819882
	PA3115	fimV	Motility protein FimV	-4.98658	0.0215097	-4.03261	0.0283047
	PA4547	pilR	two-component response regulator PilR	-1.35678	0.658357	1.94074	0.282527
	PA4546	pilS	two-component sensor PilS	-1.8532	0.375234	-2.84685	0.0784147
Type IV pili twitching motility related proteins	PA0408	pilG	twitching motility protein PilG	3.05988	0.103731	-1.78723	0.389279
	PA0409	pilH	twitching motility protein PilH	-43	0.000511466	-21.5	0.00217416
	PA0410	pilI	twitching motility protein PilI	5.71403	0.0284499	-3.82192	0.033596
	PA0411	pilJ	twitching motility protein PilJ	5.85862	0.0238924	1.11685	0.821186
	PA0412	pilK	methyltransferase PilK	-1.10883	0.880276	-1.10437	0.866843
	PA0413	chpA	See pseudomonas.com	2.76559	0.133158	-3.95868	0.000581225
	PA0414	chpB	probable methylesterase	-2.92949	0.118914	1.23009	0.738456
	PA0415	chpC	probable chemotaxis protein	-2.94565	0.127634	1.83704	0.323454
	PA0416	chpD	probable transcriptional regulator	-2.0566	0.295706	-1.07285	0.915784
	PA0417	chpE	probable chemotaxis protein	-3.25444	0.0861336	3.3956	0.0278963
Phenazines biosynthesis	PA4210		probable phenazine biosynthesis protein	2.22989	0.262745	-1.04762	0.972753
	PA4211		probable phenazine biosynthesis protein	-11.6667	0.0243067	-9	0.00853708
	PA4212		phenazine biosynthesis protein PhzC	1	1	1	1
	PA4213		phenazine biosynthesis protein PhzD	1	1	1	1
	PA4214		phenazine biosynthesis protein PhzE	1	1	1	1
	PA4215		probable phenazine biosynthesis protein	1	1	1	1
	PA4216		probable pyridoxamine 5'-phosphate oxidase	1	1	1	1
	PA1899		probable phenazine biosynthesis protein	-3.42222	0.102388	-15.8	0.00095003
	PA1900		probable phenazine biosynthesis protein	-1.47003	0.566297	-1.50323	0.50805
	PA1901		phenazine biosynthesis protein PhzC	1	1	1	1
	PA1902		phenazine biosynthesis protein PhzD	1	1	1	1
	PA1903		phenazine biosynthesis protein PhzE	1	1	1	1
	PA1904		probable phenazine biosynthesis protein	1	1	1	1
	PA1905		probable pyridoxamine 5'-phosphate oxidase	1	1	1	1
	PA4209	phzM	probable phenazine-specific methyltransferase	-1.8	0.394841	-6.56044	0.00329748
	PA4217	phzS	flavin-containing monooxygenase	1.02771	0.969208	1.60606	0.39155
	PA0051	phzH	potential phenazine-modifying enzyme	-1.07193	0.926734	-2.64348	0.073741
Alginate biosynthesis	PA3540	algD	GDP-mannose 6-dehydrogenase AlgD	-1.19549	0.802047	-1.54523	0.438836
	PA3541	alg8	alginate biosynthesis protein Alg8	1.49536	0.567073	1.26107	0.68489
	PA3542		alginate biosynthesis protein Alg44	-2.53186	0.171377	-1.21957	0.731025
	PA3543	algK	alginate biosynthetic protein AlgK precursor	1.57235	0.526687	1.03254	0.958173
	PA3544	algE	Alginate production outer membrane protein AlgE precursor	-1.388	0.629781	-1.42975	0.564226
	PA3545	algG	alginate-c5-mannuronan-epimerase AlgG	1.28998	0.712376	-1.76695	0.348601
	PA3546	algX	alginate biosynthesis protein AlgX	-1.85393	0.368598	1.29268	0.678248
	PA3547	algL	poly(beta-d-mannuronate) lyase precursor AlgL	-6.43564	0.00891417	-9.58824	0.000742753
	PA3548	algI	alginate o-acetyltransferase AlgI	-1.1396	0.853828	-1.36613	0.579387
	PA3549	algJ	alginate o-acetyltransferase AlgJ	-1.86383	0.357827	-1.37975	0.601712
	PA3550	algF	alginate o-acetyltransferase AlgF	-2.40659	0.199219	-1.15263	0.821242
	PA3551	algA	phosphomannose isomerase / guanosine 5'-diphospho-D-mannose pyrophosphorylase	-3.7464	0.0582547	-3.51892	0.036664
	PA5322	algC	phosphomannomutase AlgC	-3.33333	0.0922852	-1.2	1
Alginate regulation	PA0762	algU	sigma factor AlgU	-2.34043	0.266333	-28	0.000599321
	PA0763	mucA	anti-sigma factor MucA	1.35714	0.715354	2.18182	0.289371
	PA0764	mucB	negative regulator for alginate biosynthesis MucB	4.05682	0.0489024	1.91111	0.336639
	PA0765	mucC	positive regulator for alginate biosynthesis MucC	-1.33871	0.683693	5.90361	0.00589557
	PA0766	mucD	serine protease MucD precursor	3.79487	0.0598839	-2.83824	0.0983355
	PA5261	algR	alginate biosynthesis regulatory protein AlgR	-2.29393	0.218247	-1.1755	0.791399
	PA5262	algZ	alginate biosynthesis protein AlgZ/FimS	-4.51641	0.0510179	-4.35473	0.00459936
	PA4446	algW	AlgW protein	-5.11111	0.0203958	-22.6154	1.72195e-05
	PA4033		hypothetical protein	-20.2143	0.000252264	-27.8	4.59252e-05
	PA3649		conserved hypothetical protein	-8.4	0.00802975	-4.2	0.0448893
	PA5253	algP	alginate regulatory protein AlgP	2.07797	0.289242	1.78351	0.328154
	PA5255	algQ	Alginate regulatory protein AlgQ	1.92114	0.340579	-3.61728	0.0412027
Rhamnolipid biosynthesis	PA3479	rhlA	See pseudomonas.com	1.69004	0.44835	-2.73846	0.10668
	PA3478	rhlB	rhamnosyltransferase chain B	-1.23674	0.750732	-9.52941	0.000763278
	PA1130	rhlC	rhamnosyltransferase 2	-1.15233	0.832678	-1.28	0.68784
Pyochelin	PA4222		probable ATP-binding component of ABC transporter	-1.00654	1	-2.78571	0.142798
	PA4223		probable ATP-binding component of ABC transporter	-7.2	0.01878	1.09259	0.914678
	PA4224	pchG	pyochelin biosynthetic protein PchG	-3.39474	0.0768814	-5.86364	0.00649176
	PA4225	pchF	pyochelin synthetase	1.42508	0.629551	-1.66856	0.37316
	PA4226	pchE	dihydroaeruginoic acid synthetase	-1.41759	0.633854	-3.74429	0.0224422
	PA4227	pchR	transcriptional regulator PchR	2.28707	0.24128	1.39809	0.574766
	PA4228	pchD	pyochelin biosynthesis protein PchD	-4.30159	0.0527388	-4.20703	0.00852121
	PA4229	pchC	pyochelin biosynthetic protein PchC	-1.01626	0.983898	-2.38462	0.165566
	PA4230	pchB	salicylate biosynthesis protein PchB	1.37879	0.677601	-17	0.00497453
	PA4231	pchA	salicylate biosynthesis isochorismate synthase	-4.44727	0.0324328	-1.44498	0.514191
Pyochelin receptor	PA4221	fptA	Fe(III)-pyochelin outer membrane receptor precursor	1.47234	0.617086	1.26653	0.514127
Pyoverdine	PA2385	pvdQ	See pseudomonas.com	-1.22034	0.780038	-2.49807	0.117691
	PA2386	pvdA	L-ornithine N5-oxygenase	1.12239	0.871543	-1.49591	0.485587
	PA2392	pvdP	PvdP	-1.41718	0.624256	-2.10836	0.190649
	PA2393		probable dipeptidase precursor	-2.23366	0.239331	-1.55402	0.444781
	PA2394	pvdN	PvdN	-2.81682	0.127177	-3.03247	0.0733621
	PA2395	pvdO	PvdO	-123.5	2.27221e-06	-1.72222	0.396614
	PA2396	pvdF	pyoverdine synthetase F	-5.54369	0.0156338	-2.41525	0.155389
	PA2397	pvdE	pyoverdine biosynthesis protein PvdE	-66.4286	6.73893e-07	-23.2	1.30057e-05
	PA2399	pvdD	pyoverdine synthetase D	1.26032	0.759159	-2.32955	0.124976
	PA2400	pvdJ	PvdJ	2.32582	0.27596	-1.49778	0.358017
	PA2402		probable non-ribosomal peptide synthetase	-1.40793	0.658363	-1.74257	0.138158
	PA2413	pvdH	L-2,4-diaminobutyrate:2-ketoglutarate 4-aminotransferase, PvdH	-1.16407	0.824859	-2.30952	0.16831
	PA2424	pvdL	PvdL	-1.2808	0.741381	-2.10714	0.0206043
	PA2425	pvdG	PvdG	-2.52727	0.177344	-8.44	0.00172268
	PA2426	pvdS	sigma factor PvdS	5.6422	0.0193528	-1.54717	0.48343
	PA2427		hypothetical protein	2.57396	0.162141	2.70414	0.106567
Pyoverdine receptors	PA2398	fpvA	ferripyoverdine receptor	-4.26969	0.0470337	-9.5914	0.000260131
Hemolytic phospholipase C	PA0844	plcH	hemolytic phospholipase C precursor	-1.11771	0.87258	-1.01818	0.977278
Non-hemolytic phospholipase C	PA3319	plcN	non-hemolytic phospholipase C precursor	1.33709	0.704967	1.67488	0.204153
Phospholipase C	PA0026	plcB	phospholipase C, PlcB	-2.75801	0.134799	-1.01055	0.989354
Phospholipase D	PA3487	pldA	phospholipase D	1.04845	0.951121	1.27197	0.434853
Alkaline protease	PA1249	aprA	alkaline metalloproteinase precursor	-1.59172	0.500212	-2.19923	0.182767
Elastase	PA1871	lasA	LasA protease precursor	-1.18093	0.804098	-1.44976	0.546441
	PA3724	lasB	elastase LasB	-3.4253	0.114357	-2.24063	0.0690881
Protease IV	PA4175		See pseudomonas.com	-2.15458	0.283764	-2.71678	0.0781649
Acylhomoserine lactone synthase	PA0005	lptA	lysophosphatidic acid acyltransferase, LptA	-1.69231	0.594076	-6	0.0129395
N-(3-oxo-dodecanoyl)-L-homoserine lactone QS system	PA1430	lasR	transcriptional regulator LasR	-1.47344	0.561982	2.87107	0.0544417
	PA1432	lasI	autoinducer synthesis protein LasI	-1.08333	0.906719	1.22318	0.745085
N-(butanoyl)-L-homoserine lactone QS system	PA3477	rhlR	transcriptional regulator RhlR	-1.41922	0.607566	-2.63874	0.111861
	PA3476	rhlI	autoinducer synthesis protein RhlI	-2.876	0.120415	-1.2695	0.695387
2-heptyl-3-hydroxy-4-quinolone QS system	PA0996	pqsA	probable coenzyme A ligase	-1.59002	0.523387	-1.50838	0.434592
	PA0997	pqsB	PqsB	-1.04348	0.952685	1.30411	0.618146
	PA0998	pqsC	PqsC	1.03059	0.966622	1.2948	0.634871
	PA0999	pqsD	3-oxoacyl-[acyl-carrier-protein] synthase III	-3.0177	0.114041	-8.68354	0.000787206
	PA1000	pqsE	Quinolone signal response protein	1.44559	0.599586	-2.44134	0.146638
	PA1001	phnA	anthranilate synthase component I	2.48171	0.240866	-1.0208	0.97148
	PA1002	phnB	anthranilate synthase component II	-1.25962	0.738897	2.19847	0.203565
	PA1003	mvfR	See pseudomonas.com	1.3487	0.658572	1.94509	0.24062
GacS/GacA two-component system	PA0928	gacS	sensor/response regulator hybrid	-4.16129	0.0539056	-1.74182	0.276185
	PA2586	gacA	response regulator GacA	-17.8909	0.000144411	-12.5897	0.000207263
Hcp secretion island-1 encoded type VI secretion system (H-T6SS)	PA0071		hypothetical protein	-1.81818	0.410727	-3.26275	0.0375826
	PA0072		hypothetical protein	-1.92727	0.333837	-2.2967	0.180328
	PA0073		probable ATP-binding component of ABC transporter	1.70588	0.519558	-9	0.00853708
	PA0074	ppkA	See pseudomonas.com	-2.32869	0.254346	-1.08206	0.867592
	PA0075	pppA	See pseudomonas.com	-1.08929	0.901408	-1.66972	0.407448
	PA0076		hypothetical protein	-2.75676	0.159831	-20.2	0.000279208
	PA0077		See pseudomonas.com	-2.06789	0.340708	-4.89272	0.00261418
	PA0078		hypothetical protein	-2.24201	0.254114	-3.08155	0.0540711
	PA0079		hypothetical protein	-2.81974	0.127573	-1.95181	0.279284
	PA0080		hypothetical protein	-6.21127	0.0115549	1.05479	0.935924
	PA0081	fha1	See pseudomonas.com	-1.23191	0.755536	-1.98611	0.267198
	PA0082		hypothetical protein	-1.31826	0.679314	1.64067	0.38838
	PA0083		conserved hypothetical protein	1.75053	0.403303	-10.1739	0.000713824
	PA0084		conserved hypothetical protein	-3.25722	0.0879238	1.34584	0.564747
	PA0085	hcp1	See pseudomonas.com	1.60591	0.483551	-3.65854	0.0396531
	PA0086		hypothetical protein	-1.20959	0.776201	-1.99408	0.263832
	PA0087		hypothetical protein	4.43173	0.0514502	1.02612	0.970911
	PA0088		hypothetical protein	-1.3592	0.66705	-2.39007	0.131746
	PA0089		hypothetical protein	-1.80938	0.377238	-1.2973	0.673505
	PA0090		See pseudomonas.com	-1.97695	0.364865	-3	0.0355371
	PA0091		See pseudomonas.com	-3.71111	0.0647651	-1.47619	0.468445
P. aeruginosa TTSS	PA1690	pscU	translocation protein in type III secretion	-1.80833	0.399686	1.11111	0.875543
	PA1691	pscT	translocation protein in type III secretion	2.16931	0.256973	-2.63889	0.152306
	PA1692		probable translocation protein in type III secretion	6.91489	0.00913409	-12.5	0.008048
	PA1693	pscR	translocation protein in type III secretion	2.63953	0.15245	-2.48077	0.162269
	PA1694	pscQ	translocation protein in type III secretion	1.20833	0.783726	-9.23077	0.00249318
	PA1695	pscP	translocation protein in type III secretion	-2.39474	0.266445	2.30435	0.207571
	PA1696	pscO	translocation protein in type III secretion	1.00741	1	-13.4	0.00198227
	PA1697		ATP synthase in type III secretion system	-1.36491	0.643935	-6.89062	0.00321847
	PA1698	popN	Type III secretion outer membrane protein PopN precursor	-1.3561	0.65833	-1.90411	0.311361
	PA1699		conserved hypothetical protein in type III secretion	1.96429	0.425172	1.28571	0.803976
	PA1700		conserved hypothetical protein in type III secretion	-1.42248	0.603378	-2.83077	0.100427
	PA1701		conserved hypothetical protein in type III secretion	-20.5	0.0101426	1.27273	0.785312
	PA1702		conserved hypothetical protein in type III secretion	1.5122	0.613393	-10.5	0.008488
	PA1703	pcrD	type III secretory apparatus protein PcrD	1.50366	0.568287	1.02105	0.973621
	PA1704	pcrR	transcriptional regulator protein PcrR	1	1	1	1
	PA1705	pcrG	regulator in type III secretion	-1.84615	0.483943	-12.5	0.008048
	PA1706	pcrV	type III secretion protein PcrV	-3.21739	0.0875946	-5.44262	0.00863143
	PA1707	pcrH	regulatory protein PcrH	2.93088	0.114673	3.69725	0.0384015
	PA1708	popB	translocator protein PopB	-3.04012	0.10272	-3.41667	0.0481289
	PA1709	popD	Translocator outer membrane protein PopD precursor	-1.06215	0.936456	-2.2619	0.2239
	PA1710	exsC	ExsC, exoenzyme S synthesis protein C precursor	-1.51163	0.537679	-1.89706	0.299098
	PA1711	exsE	ExsE	3.05882	0.212399	-4.5	0.0654297
	PA1712	exsB	exoenzyme S synthesis protein B	-2.0625	0.329417	-9.42857	0.00532269
	PA1713	exsA	transcriptional regulator ExsA	-1.18147	0.808561	-2.23529	0.205651
	PA1714	exsD	ExsD	1.04167	0.970865	-3.7	0.109378
	PA1715	pscB	type III export apparatus protein	-10.9333	0.00185646	-3.01852	0.0857214
	PA1716	pscC	Type III secretion outer membrane protein PscC precursor	-2.03863	0.310022	-2.1388	0.183292
	PA1717	pscD	type III export protein PscD	-1.81229	0.381914	-2.32444	0.161553
	PA1718	pscE	type III export protein PscE	1	1	1	1
	PA1719	pscF	type III export protein PscF	1.5102	0.555377	-1.7619	0.40941
	PA1720	pscG	type III export protein PscG	2.5	0.188194	-1.52381	0.548064
	PA1721	pscH	type III export protein PscH	-4.5	0.0654297	7.8	0.0199795
	PA1722	pscI	type III export protein PscI	-20.75	0.00219996	-21.5	0.00217416
	PA1723	pscJ	type III export protein PscJ	1.34857	0.655996	-1.0479	0.945936
	PA1724	pscK	type III export protein PscK	-3.8	0.10943	-19.5	0.00320633
	PA1725	pscL	type III export protein PscL	-8.23529	0.0102012	2.62857	0.125402
P. aeruginosa TTSS translocated effectors	PA3841	exoS	exoenzyme S	1.43478	0.616305	-1.51327	0.479216
	PA0044	exoT	exoenzyme T	-1.20895	0.799302	-1.58156	0.37282
	PA2191	exoY	adenylate cyclase ExoY	-1.4174	0.606587	-2.12889	0.211958
Exototoxin-A (ETA)	PA1148	toxA	exotoxin A precursor	-1.20751	0.786257	-2.14343	0.201293
Hydrogen cyanide production	PA2193	hcnA	hydrogen cyanide synthase HcnA	1	1	1	1
	PA2194	hcnB	hydrogen cyanide synthase HcnB	1.05501	0.943307	-2.54348	0.0934737
	PA2195	hcnC	hydrogen cyanide synthase HcnC	-1.24127	0.749424	-5.02564	0.013838
LasA protease	PA1871	lasA	LasA protease precursor	-1.18093	0.804098	-1.44976	0.546441
LasB elastase	PA3724	lasB	elastase LasB	-3.4253	0.114357	-2.24063	0.0690881
Pel polysaccharide	PA3064	pelA	See pseudomonas.com	1.28613	0.724315	1.08317	0.887803
	PA3063	pelB	See pseudomonas.com	-1.63328	0.513292	-1.00095	1
	PA3062	pelC	See pseudomonas.com	1.04233	0.953421	-2.61644	0.126013
	PA3061	pelD	See pseudomonas.com	1.02504	0.972132	-1.75691	0.3608
	PA3060	pelE	See pseudomonas.com	1.04414	0.950046	1.05424	0.934537
	PA3059	pelF	See pseudomonas.com	1.0117	0.987792	-1.02102	0.97622
	PA3058	pelG	See pseudomonas.com	2.33615	0.213253	1.31646	0.65485
Psl polysaccharide	PA2231	pslA	See pseudomonas.com	-1.50502	0.563609	-1.14213	0.804818
	PA2232	pslB	PslB	-7.8374	0.00404616	-1.8677	0.298048
	PA2233	pslC	PslC	-4.88732	0.0277184	-15.8182	0.000188762
	PA2234	pslD	PslD	-13.9565	0.000795044	-81	1.51834e-06
	PA2235	pslE	PslE	-46.5122	2.72684e-05	-3.06189	0.0092252
	PA2236	pslF	PslF	-19	0.00699991	-14.5	0.00698013
	PA2237	pslG	PslG	-3.12541	0.0945463	-2.95	0.08007
	PA2238	pslH	PslH	-159	5.54276e-07	-1.71277	0.389333
	PA2239	pslI	PslI	-49.5	0.000257818	-25	0.00107593
	PA2240	pslJ	PslJ	-8.52055	0.00320787	-9.20588	0.000890831
	PA2241	pslK	PslL	-17	0.0128198	-9	0.00853708
	PA2242	pslL	hypothetical protein	-87	1.58727e-05	-44	6.06834e-05
	PA2243	pslM	hypothetical protein	-2.40794	0.216108	-2.05435	0.194497
	PA2244	pslN	hypothetical protein	-1.23261	0.754985	1.19788	0.768429
	PA2245	pslO	hypothetical protein	-44	0.000454953	-21.5	0.00217416
Xcp type II secretion system	PA3095	xcpZ	general secretion pathway protein M	0.64794	0.530079	1.22556	0.74585
	PA3096	xcpY	general secretion pathway protein L	0.668161	0.549019	2.26457	0.176037
	PA3097	xcpX	general secretion pathway protein K	1.57356	0.498703	0.696629	0.558416
	PA3098	xcpW	general secretion pathway protein J	0.442308	0.239837	0.333333	0.0886989
	PA3099	xcpV	general secretion pathway protein I	0.118421	0.00873996	0.363636	0.148246
	PA3100	xcpU	General secretion pathway outer membrane protein H precursor	0.722059	0.625842	0.128655	0.00190206
	PA3101	xcpT	general secretion pathway protein G	2.01026	0.298239	2.38265	0.155268
	PA3102	xcpS	general secretion pathway protein F	0.937097	0.923933	0.616129	0.431883
	PA3103	xcpR	general secretion pathway protein E	0.719755	0.622535	0.647239	0.478791
	PA3104	xcpP	secretion protein XcpP	1.09019	0.899735	0.62234	0.442148
	PA3105	xcpQ	general secretion pathway protein D	1.16618	0.827828	0.97446	0.966083
Hxc type II secretion system	PA0677		HxcW putative pseudopilin	1.62914	0.467599	5.16667	0.00645541
	PA0678		HxcU putative pseudopilin	0.666667	1	1	1
	PA0679		hypothetical protein	1.11828	0.869553	0.576087	0.372971
	PA0680		HxcV putative pseudopilin	1.04828	0.948035	0.924138	0.906105
	PA0681		HxcT pseudopilin	8.16962	0.00944501	0.329949	0.0796427
	PA0682		HxcX atypical pseudopilin	1.82362	0.38169	0.933754	0.913715
	PA0683		probable type II secretion system protein	1.3823	0.627984	1.15909	0.811741
	PA0684		probable type II secretion system protein	1.28767	0.713554	0.136364	0.00610816
	PA0685		probable type II secretion system protein	0.822351	0.789375	1.37778	0.501744
	PA0686		probable type II secretion system protein	0.334513	0.109411	0.442857	0.188553
	PA0687		probable type II secretion system protein	1.09467	0.893752	1.592	0.443681
* Virulence gene list partially taken from VFDB (http://www.mgc.ac.cn/VFs/)
