# Supplementary material for: Requirements for Pseudomonas aeruginosa Acute Burn and Chronic Surgical Wound Infection
Source: PLoS Genet. 2014 Jul 24;10(7):e1004518. doi: 10.1371/journal.pgen.1004518 (PMC4109851; doi:10.1371/journal.pgen.1004518)
Supplement: Table S7 — Fitness contribution of biosynthetic genes in both burn and chronic wounds as compared to MOPS-Succinate. (XLSX) [file pgen.1004518.s010.xlsx]

## Sheet: Sheet1
Table S7. Fitness contribution of biosynthetic genes in both burn and chronic wounds as compared to MOPS-Succinate.
Locus ID	Gene	Reaction EC Number	Enzymatic Activity	PseudoCyc Pathway	Fold Change Mutant Abundance (Burn vs. Succ.)	P	Fold Change Mutant Abundance (Chronic vs. Succ.)	P	% Genes Qualifying1 (Burn)	% Genes Qualifying (Chronic)	Metabolic Endproduct
PA0662	argC	1.2.1.38	N-acetyl-gamma-glutamyl-phosphate reductase	arginine biosynthesis	5.04959	0.0211496	10.8333	0.0211496	0.636364	0.636364	Arg
PA0895	aruC	2.6.1.11	N2-acetylornithine 5-aminotransferase	arginine biosynthesis	2.09029	0.273732	0.737557	0.273732
PA3525	argG	6.3.4.5	argininosuccinate synthase	arginine biosynthesis	1.33677	0.667709	6.0069	0.667709
PA3537	argF	2.1.3.3	ornithine carbamoyltransferase, anabolic	arginine biosynthesis	8.15556	0.00486288	7.73913	0.00486288
PA4402	argJ	2.3.1.35	glutamate N-acetyltransferase	arginine biosynthesis	1.90531	0.336493	1.0787	0.336493
PA4756	carB	6.3.5.5	carbamoyl-phosphate synthase small chain	arginine biosynthesis	9.46795	0.00221729	4.15385	0.00221729
PA4758	carA	6.3.5.5	carbamoyl-phosphate synthase small chain	arginine biosynthesis	11.02	0.00128362	4	0.00128362
PA5204	argA	2.3.1.1	N-acetylglutamate synthase	arginine biosynthesis	8.82979	0.00260281	6.04286	0.00260281
PA5206	argE	3.5.1.16	acetylornithine deacetylase	arginine biosynthesis	0.444152	0.270352	0.538217	0.270352
PA5263	argH	4.3.2.1	argininosuccinate lyase	arginine biosynthesis	23.0823	0.000404538	6.28696	0.000404538
PA5323	argB	2.7.2.8	acetylglutamate kinase	arginine biosynthesis	21.4571	7.4628e-05	2.77778	7.4628e-05
PA1400		6.4.1.1	probable pyruvate carboxylase	aspartate biosynthesis II	1.84154	0.428254	1.36912	0.428254	0	0	Asp
PA4976	aruH	2.6.1.1	aspartate transaminase	aspartate biosynthesis II	0.84875	0.807596	0.529114	0.807596
PA0024	hemF	1.3.3.3	coproporphyrinogen III oxidase, aerobic	biosynthesis of proto- and siroheme	1	1	1	1	0.0769231	0.0769231	Heme
PA0510		2.1.1.-	probable uroporphyrin-III c-methyltransferase	biosynthesis of proto- and siroheme	1.40764	0.611243	0.993548	0.611243
PA1546	hemN	1.-.-.-	oxygen-independent coproporphyrinogen III oxidase	biosynthesis of proto- and siroheme	0.764501	0.689928	0.466357	0.689928
PA1778	cobA	2.1.1.-	uroporphyrin-III C-methyltransferase	biosynthesis of proto- and siroheme	0.523707	0.338709	0.330472	0.338709
PA2611	cysG	2.1.1.-	siroheme synthase	biosynthesis of proto- and siroheme	5.86957	0.0120568	5.50725	0.0120568
PA3134	gltX	6.1.1.17	glutamyl-tRNA synthetase	biosynthesis of proto- and siroheme	1	1	1	1
PA3977	hemL	5.4.3.8	glutamate-1-semialdehyde 2,1-aminomutase	biosynthesis of proto- and siroheme	0.5	0.6875	0.666667	0.6875
PA4655	hemH	4.99.1.1	ferrochelatase	biosynthesis of proto- and siroheme	0.0434783	0.00776953	0.625	0.00776953
PA4666	hemA	1.-.-.-	glutamyl-tRNA reductase	biosynthesis of proto- and siroheme	0.0465116	0.00918278	0.0952381	0.00918278
PA5034	hemE	4.1.1.37	uroporphyrinogen decarboxylase	biosynthesis of proto- and siroheme	0.434783	0.356092	0.0869565	0.356092
PA5243	hemB	4.2.1.24	delta-aminolevulinic acid dehydratase	biosynthesis of proto- and siroheme	1	1	1	1
PA5259	hemD	4.2.1.75	uroporphyrinogen-III synthetase	biosynthesis of proto- and siroheme	1	1	1	1
PA5260	hemC	4.3.1.8	porphobilinogen deaminase	biosynthesis of proto- and siroheme	1	1	1	1
PA0420	bioA	2.6.1.62	adenosylmethionine-8-amino-7-oxononanoate aminotransferase	biotin biosynthesis II	0.102564	0.0336189	4.65	0.0336189	0	0.2	Biotin
PA0500	bioB	2.8.1.6	biotin synthase	biotin biosynthesis II	0.478261	0.440767	9.75	0.440767
PA0501	bioF	2.3.1.47	8-amino-7-oxononanoate synthase	biotin biosynthesis II	1.27273	0.830158	0.333333	0.830158
PA0504	bioD	6.3.3.3	dethiobiotin synthase	biotin biosynthesis II	0.125	0.00945788	1.22222	0.00945788
PA1017	pauA	6.2.1.14	pimeloyl-CoA synthetase	biotin biosynthesis II	0.983708	0.982631	1.63009	0.982631
PA0025	aroE	1.1.1.25	shikimate dehydrogenase	chorismate biosynthesis	0.25	0.0366348	0.285714	0.0366348	0	0	Chorismate
PA0245	aroQ2	4.2.1.10	3-dehydroquinate dehydratase	chorismate biosynthesis	0.0416667	0.000157773	0.174242	0.000157773
PA1681	aroC	4.6.1.4	chorismate synthase	chorismate biosynthesis	1	1	1	1
PA1750		4.1.2.15	phospho-2-dehydro-3-deoxyheptonate aldolase	chorismate biosynthesis	3.03057	0.104025	2.18421	0.104025
PA2943		4.1.2.15	phospho-2-dehydro-3-deoxyheptonate aldolase	chorismate biosynthesis	3.26121	0.120809	0.260526	0.120809
PA4846	aroQ1	4.2.1.10	3-dehydroquinate dehydratase	chorismate biosynthesis	0.666667	1	4	1
PA5038	aroB	4.6.1.3	3-dehydroquinate synthase	chorismate biosynthesis	0.105263	0.0110042	0.2	0.0110042
PA5039	aroK	2.7.1.71	shikimate kinase	chorismate biosynthesis	0.666667	1	1	1
PA1278	cobP	2.7.1.-	cobinamide kinase	cobalamin biosynthesis	0.157143	0.0209601	0.0285714	0.0209601	0	0	Cobalamin
PA1279	cobU	2.4.2.21	nicotinate-nucleotide--dimethylbenzimidazole phosphoribosyltransferase	cobalamin biosynthesis	1.17127	0.823304	0.888889	0.823304
PA1281	cobV	2.-.-.-	cobalamin (5'-phosphate) synthase	cobalamin biosynthesis	0.210317	0.0252758	0.209549	0.0252758
PA0510		2.1.1.-	probable uroporphyrin-III c-methyltransferase	cobalamin biosynthesis, aerobic pathway	1.40764	0.611243	0.993548	0.611243	0.0666667	0.0666667	Cobalamin (Aerobic)
PA1272	cobO	2.5.1.-	cob(I)alamin adenosyltransferase	cobalamin biosynthesis, aerobic pathway	0.352273	0.154549	0.0227273	0.154549
PA1273	cobB	6.3.5.-	cobyrinic acid a,c-diamide synthase	cobalamin biosynthesis, aerobic pathway	0.4	0.176071	0.701863	0.176071
PA1275	cobD	3.5.1.-	cobalamin biosynthetic protein CobD	cobalamin biosynthesis, aerobic pathway	1.6867	0.434638	0.0683761	0.434638
PA1276	cobC	3.5.1.-	cobalamin biosynthetic protein CobC	cobalamin biosynthesis, aerobic pathway	1.07265	0.922434	0.161017	0.922434
PA1277	cobQ	6.3.5.-	cobyric acid synthase	cobalamin biosynthesis, aerobic pathway	0.962422	0.956542	0.841004	0.956542
PA1281	cobV	2.-.-.-	cobalamin (5'-phosphate) synthase	cobalamin biosynthesis, aerobic pathway	0.210317	0.0252758	0.209549	0.0252758
PA1778	cobA	2.1.1.-	uroporphyrin-III C-methyltransferase	cobalamin biosynthesis, aerobic pathway	0.523707	0.338709	0.330472	0.338709
PA2611	cysG	2.1.1.-	siroheme synthase	cobalamin biosynthesis, aerobic pathway	5.86957	0.0120568	5.50725	0.0120568
PA2903	cobJ	2.1.1.131	precorrin-3 methylase CobJ	cobalamin biosynthesis, aerobic pathway	0.519851	0.329338	0.718905	0.329338
PA2904	cobI	2.1.1.130	precorrin-2 methyltransferase CobI	cobalamin biosynthesis, aerobic pathway	0.865497	0.832948	0.47929	0.832948
PA2905	cobH	5.4.1.2	precorrin isomerase CobH	cobalamin biosynthesis, aerobic pathway	1.97619	0.345593	6.09524	0.345593
PA2907	cobL	2.1.1.132	precorrin-6y-dependent methyltransferase CobL	cobalamin biosynthesis, aerobic pathway	0.734234	0.643724	1.11677	0.643724
PA2944	cobN	6.6.1.-	cobalamin biosynthetic protein CobN	cobalamin biosynthesis, aerobic pathway	0.649598	0.524599	1.30382	0.524599
PA2948	cobM	2.1.1.133	precorrin-3 methylase	cobalamin biosynthesis, aerobic pathway	0.564516	0.405798	0.23871	0.405798
PA0932	cysM	4.2.99.8	cysteine synthase A	cysteine biosynthesis I	1.75406	0.427071	2.6416	0.427071	0	0	Cys
PA2104		4.2.99.8	probable cysteine synthase	cysteine biosynthesis I	0.176871	0.0279922	1.04054	0.0279922
PA2709	cysK	4.2.99.8	cysteine synthase A	cysteine biosynthesis I	0.634021	0.495551	0.940722	0.495551
PA0051	phzH	6.3.5.2	probable glutamine amidotransferase	de novo biosynthesis of purine nucleotides	0.9329	0.926734	0.378289	0.926734	0.0454545	0	Purines
PA0297	spuA	6.3.5.2	probable glutamine amidotransferase	de novo biosynthesis of purine nucleotides	0.650806	0.538201	0.364975	0.538201
PA0531		6.3.5.2	probable glutamine amidotransferase	de novo biosynthesis of purine nucleotides	0.793926	0.731426	1.1179	0.731426
PA0944	purN	6.3.3.1	phosphoribosylaminoimidazole synthetase	de novo biosynthesis of purine nucleotides	2.04813	0.285763	1.06383	0.285763
PA0945	purM	6.3.3.1	phosphoribosylaminoimidazole synthetase	de novo biosynthesis of purine nucleotides	5.97761	0.0113036	0.298507	0.0113036
PA1013	purC	6.3.2.6	phosphoribosylaminoimidazole-succinocarboxamide synthase	de novo biosynthesis of purine nucleotides	0.2	0.0385742	0.333333	0.0385742
PA2629	purB	4.3.2.2	adenylosuccinate lyase	de novo biosynthesis of purine nucleotides	0.5	0.6875	0.666667	0.6875
PA3108	purF	2.4.2.14	amidophosphoribosyltransferase	de novo biosynthesis of purine nucleotides	0.0508475	0.00123016	0.3	0.00123016
PA3152	hisH2	6.3.5.2	glutamine amidotransferase	de novo biosynthesis of purine nucleotides	1	1	1	1
PA3459		6.3.5.2	probable glutamine amidotransferase	de novo biosynthesis of purine nucleotides	1.65067	0.49332	0.707129	0.49332
PA3686	adk	2.7.4.3	adenylate kinase	de novo biosynthesis of purine nucleotides	1	1	1	1
PA3751	purT	2.1.2.-	phosphoribosylglycinamide formyltransferase 2	de novo biosynthesis of purine nucleotides	1.04383	0.950343	1.68525	0.950343
PA3763	purL	6.3.5.3	phosphoribosylformylglycinamidine synthase	de novo biosynthesis of purine nucleotides	0.764259	0.697423	0.576923	0.697423
PA3769	guaA	6.3.4.1	GMP synthase	de novo biosynthesis of purine nucleotides	1	1	1	1
PA3770	guaB	1.1.1.205	inosine-5'-monophosphate dehydrogenase	de novo biosynthesis of purine nucleotides	1	1	1	1
PA3807	ndk	2.7.4.-	nucleoside diphosphate kinase	de novo biosynthesis of purine nucleotides	0.153846	0.00785187	0.25	0.00785187
PA4854	purH	2.1.2.3	phosphoribosylaminoimidazolecarboxamide formyltransferase	de novo biosynthesis of purine nucleotides	0.2	0.0385742	1	0.0385742
PA4855	purD	6.3.4.13	phosphoribosylamine--glycine ligase	de novo biosynthesis of purine nucleotides	0.0526316	0.0115023	0.789474	0.0115023
PA4938	purA	6.3.4.4	adenylosuccinate synthetase	de novo biosynthesis of purine nucleotides	1	1	1	1
PA5142	hisH1	6.3.5.2	glutamine amidotransferase	de novo biosynthesis of purine nucleotides	2.25	0.23476	0.252632	0.23476
PA5274	rnk	2.7.4.-	nucleoside diphosphate kinase regulator	de novo biosynthesis of purine nucleotides	0.49353	0.294898	0.614232	0.294898
PA5336	gmk	2.7.4.8	guanylate kinase	de novo biosynthesis of purine nucleotides	0.285714	0.179688	0.4	0.179688
PA0402	pyrB	2.1.3.2	aspartate carbamoyltransferase	de novo biosynthesis of pyrimidine ribonucleotides	19.9318	9.53918e-05	2.73913	9.53918e-05	0.4	0.3	Pyrimidines
PA2876	pyrF	4.1.1.23	orotidine 5'-phosphate decarboxylase	de novo biosynthesis of pyrimidine ribonucleotides	12.6667	0.00767524	0.5	0.00767524
PA3050	pyrD	1.3.3.1	dihydroorotate dehydrogenase	de novo biosynthesis of pyrimidine ribonucleotides	0.352941	0.286062	2.44444	0.286062
PA3527	pyrC	3.5.2.3	dihydroorotase	de novo biosynthesis of pyrimidine ribonucleotides	0.888889	1	17	1
PA3637	pyrG	6.3.4.2	CTP synthase	de novo biosynthesis of pyrimidine ribonucleotides	1	1	1	1
PA3654	pyrH	2.7.4.-	uridylate kinase	de novo biosynthesis of pyrimidine ribonucleotides	0.666667	1	1	1
PA4756	carB	6.3.5.5	carbamoyl-phosphate synthase small chain	de novo biosynthesis of pyrimidine ribonucleotides	9.46795	0.00221729	4.15385	0.00221729
PA4758	carA	6.3.5.5	carbamoyl-phosphate synthase small chain	de novo biosynthesis of pyrimidine ribonucleotides	11.02	0.00128362	4	0.00128362
PA5331	pyrE	2.4.2.10	orotate phosphoribosyltransferase	de novo biosynthesis of pyrimidine ribonucleotides	1.4	0.681476	0.478261	0.681476
PA5541	pyrQ	3.5.2.3	probable dihydroorotase	de novo biosynthesis of pyrimidine ribonucleotides	0.559651	0.416145	0.406849	0.416145
PA0350	folA	1.5.1.3	dihydrofolate reductase	folic acid biosynthesis	0.4	0.453125	0.666667	0.453125	0	0	Folate (PABA)
PA0582	folB	4.1.2.25	dihydroneopterin aldolase	folic acid biosynthesis	1	1	1	1
PA1758	pabB	4.1.3.-	para-aminobenzoate synthase component I	folic acid biosynthesis	0.555556	0.395769	0.057554	0.395769
PA1796	folD	1.5.1.5	5,10-methylene-tetrahydrofolate dehydrogenase / cyclohydrolase	folic acid biosynthesis	1	1	1	1
PA2444	glyA2	2.1.2.1	serine hydroxymethyltransferase	folic acid biosynthesis	0.878173	0.856239	0.05	0.856239
PA2964	pabC	4.-.-.-	4-amino-4-deoxychorismate lyase	folic acid biosynthesis	0.0307692	0.00211081	0.424242	0.00211081
PA3111	folC	6.3.2.17	folylpolyglutamate synthetase	folic acid biosynthesis	0.0526316	0.0115023	0.1	0.0115023
PA4602	glyA3	2.1.2.1	serine hydroxymethyltransferase	folic acid biosynthesis	1	1	1	1
PA4728	folK	2.7.6.3	2-amino-4-hydroxy-6- hydroxymethyldihydropteridine pyrophosphokinase	folic acid biosynthesis	3	0.289063	1	0.289063
PA4750	folP	2.5.1.15	dihydropteroate synthase	folic acid biosynthesis	1	1	1	1
PA5415	glyA1	2.1.2.1	serine hydroxymethyltransferase	folic acid biosynthesis	0.94086	0.935793	0.195652	0.935793
PA4588	gdhA	1.4.1.4	glutamate dehydrogenase	glutamate biosynthesis I	2.09422	0.273699	0.892241	0.273699	0	0	Glu
PA5035	gltD	1.4.1.13	glutamate synthase large chain precursor	glutamate biosynthesis I	1.24805	0.740409	1.0549	0.740409
PA5036	gltB	1.4.1.13	glutamate synthase large chain precursor	glutamate biosynthesis I	1.76029	0.44667	1.45652	0.44667
PA0296	spuI	6.3.1.2	probable glutamine synthetase	glutamine - glutamate pathway II	0.552743	0.396482	1.11017	0.396482	0.166667	0	Gln
PA0298	spuB	6.3.1.2	probable glutamine synthetase	glutamine - glutamate pathway II	0.366337	0.164042	0.71	0.164042
PA2040		6.3.1.2	probable glutamine synthetase	glutamine - glutamate pathway II	4.05505	0.0465092	0.4	0.0465092
PA5119	glnA	6.3.1.2	glutamine synthetase	glutamine - glutamate pathway II	0.5	0.6875	0.666667	0.6875
PA5508		6.3.1.2	probable glutamine synthetase	glutamine - glutamate pathway II	0.627407	0.526015	0.783008	0.526015
PA5522		6.3.1.2	probable glutamine synthetase	glutamine - glutamate pathway II	0.187251	0.0252193	0.0785498	0.0252193
PA0407	gshB	6.3.2.3	glutathione synthetase	glutathione biosynthesis	0.270833	0.162412	0.0833333	0.162412	0.5	0.5	Glutathione
PA5203	gshA	6.3.2.2	glutamate--cysteine ligase	glutathione biosynthesis	25.7619	3.95369e-05	84.4545	3.95369e-05
PA2444	glyA2	2.1.2.1	serine hydroxymethyltransferase	glycine biosynthesis I	0.878173	0.856239	0.05	0.856239	0	0.25	Gly
PA4602	glyA3	2.1.2.1	serine hydroxymethyltransferase	glycine biosynthesis I	1	1	1	1
PA4960		3.1.3.3	probable phosphoserine phosphatase	glycine biosynthesis I	0.117647	0.00999885	3.88889	0.00999885
PA5415	glyA1	2.1.2.1	serine hydroxymethyltransferase	glycine biosynthesis I	0.94086	0.935793	0.195652	0.935793
PA3151	hisF2	2.4.2.-	imidazoleglycerol-phosphate synthase, cyclase subunit	histidine biosynthesis I	1	1	1	1	0.857143	0.857143	His
PA4448	hisD	1.1.1.23	histidinol dehydrogenase	histidine biosynthesis I	15.2532	0.000276744	5.15	0.000276744
PA4449	hisG	2.4.2.17	ATP-phosphoribosyltransferase	histidine biosynthesis I	4.7551	0.0350253	6.36	0.0350253
PA5066	hisI	3.5.4.19	phosphoribosyl-AMP cyclohydrolase	histidine biosynthesis I	24.375	4.67225e-05	4.78788	4.67225e-05
PA5067	hisE	3.6.1.31	phosphoribosyl-ATP pyrophosphohydrolase	histidine biosynthesis I	24.5882	7.71262e-05	6	7.71262e-05
PA5140	hisF1	2.4.2.-	imidazoleglycerol-phosphate synthase, cyclase subunit	histidine biosynthesis I	18.7959	0.000119926	6.92	0.000119926
PA5143	hisB	4.2.1.19	imidazoleglycerol-phosphate dehydratase	histidine biosynthesis I	6.85393	0.00722951	7.76744	0.00722951
PA0904	lysC	2.7.2.4	aspartate kinase alpha and beta chain	homoserine biosynthesis	0.25	0.109375	0.4	0.109375	0.25	0.25	Homoserine
PA3116		1.2.1.11	probable aspartate-semialdehyde dehydrogenase	homoserine biosynthesis	0.64011	0.504388	1.21547	0.504388
PA3117	asd	1.2.1.11	aspartate semialdehyde dehydrogenase	homoserine biosynthesis	3	0.289063	1	0.289063
PA3736	hom	1.1.1.3	homoserine dehydrogenase	homoserine biosynthesis	9.32	0.00265019	7	0.00265019
PA0331	ilvA1	4.2.1.16	threonine dehydratase, biosynthetic	isoleucine biosynthesis I	0.654375	0.566038	0.543527	0.566038	0.5	0.5	Ile
PA0353	ilvD	4.2.1.9	dihydroxy-acid dehydratase	isoleucine biosynthesis I	55.7708	6.78312e-06	61.56	6.78312e-06
PA1326	ilvA2	4.2.1.16	threonine dehydratase, biosynthetic	isoleucine biosynthesis I	2.50485	0.235333	0.575365	0.235333
PA4180		4.1.3.18	probable acetolactate synthase large subunit	isoleucine biosynthesis I	0.885768	0.869759	0.572682	0.869759
PA4694	ilvC	1.1.1.86	ketol-acid reductoisomerase	isoleucine biosynthesis I	4.1822	0.0382951	6.44828	0.0382951
PA4695	ilvH	4.1.3.18	acetolactate synthase large subunit	isoleucine biosynthesis I	6.13793	0.0193168	24	0.0193168
PA4696	ilvI	4.1.3.18	acetolactate synthase large subunit	isoleucine biosynthesis I	20.1429	0.000833275	58.25	0.000833275
PA4977	aruI	4.1.3.18	probable acetolactate synthase large subunit	isoleucine biosynthesis I	0.648746	0.518382	0.205776	0.518382
PA0331	ilvA1	4.2.1.16	threonine dehydratase, biosynthetic	leu+val+ile biosynthesis	0.654375	0.566038	0.543527	0.566038	0.571429	0.642857	Ile, Val, Leu
PA0353	ilvD	4.2.1.9	dihydroxy-acid dehydratase	leu+val+ile biosynthesis	55.7708	6.78312e-06	61.56	6.78312e-06
PA1217		4.1.3.12	probable 2-isopropylmalate synthase	leu+val+ile biosynthesis	0.0848057	0.00161232	4.8156	0.00161232
PA1326	ilvA2	4.2.1.16	threonine dehydratase, biosynthetic	leu+val+ile biosynthesis	2.50485	0.235333	0.575365	0.235333
PA3118	leuB	1.1.1.85	3-isopropylmalate dehydrogenase	leu+val+ile biosynthesis	25.0455	5.28511e-05	16	5.28511e-05
PA3120	leuD	4.2.1.33	3-isopropylmalate dehydratase large subunit	leu+val+ile biosynthesis	22.85	9.17465e-05	39.0909	9.17465e-05
PA3121	leuC	4.2.1.33	3-isopropylmalate dehydratase large subunit	leu+val+ile biosynthesis	5.35577	0.0177203	7.51923	0.0177203
PA3792	leuA	4.1.3.12	2-isopropylmalate synthase	leu+val+ile biosynthesis	5.71348	0.0130824	4.4382	0.0130824
PA4180		4.1.3.18	probable acetolactate synthase large subunit	leu+val+ile biosynthesis	0.885768	0.869759	0.572682	0.869759
PA4694	ilvC	1.1.1.86	ketol-acid reductoisomerase	leu+val+ile biosynthesis	4.1822	0.0382951	6.44828	0.0382951
PA4695	ilvH	4.1.3.18	acetolactate synthase large subunit	leu+val+ile biosynthesis	6.13793	0.0193168	24	0.0193168
PA4696	ilvI	4.1.3.18	acetolactate synthase large subunit	leu+val+ile biosynthesis	20.1429	0.000833275	58.25	0.000833275
PA4977	aruI	4.1.3.18	probable acetolactate synthase large subunit	leu+val+ile biosynthesis	0.648746	0.518382	0.205776	0.518382
PA5013	ilvE	2.6.1.42	branched-chain amino acid transferase	leu+val+ile biosynthesis	0.623077	0.480724	0.878906	0.480724
PA1217		4.1.3.12	probable 2-isopropylmalate synthase	leucine biosynthesis	0.0848057	0.00161232	4.8156	0.00161232	0.666667	0.833333	Leu
PA3118	leuB	1.1.1.85	3-isopropylmalate dehydrogenase	leucine biosynthesis	25.0455	5.28511e-05	16	5.28511e-05
PA3120	leuD	4.2.1.33	3-isopropylmalate dehydratase large subunit	leucine biosynthesis	22.85	9.17465e-05	39.0909	9.17465e-05
PA3121	leuC	4.2.1.33	3-isopropylmalate dehydratase large subunit	leucine biosynthesis	5.35577	0.0177203	7.51923	0.0177203
PA3792	leuA	4.1.3.12	2-isopropylmalate synthase	leucine biosynthesis	5.71348	0.0130824	4.4382	0.0130824
PA5013	ilvE	2.6.1.42	branched-chain amino acid transferase	leucine biosynthesis	0.623077	0.480724	0.878906	0.480724
PA0223		4.2.1.52	probable dihydrodipicolinate synthetase	lysine and diaminopimelate biosynthesis	0.227373	0.0358777	0.00892857	0.0358777	0	0	Diaminopimelate
PA0904	lysC	2.7.2.4	aspartate kinase alpha and beta chain	lysine and diaminopimelate biosynthesis	0.25	0.109375	0.4	0.109375
PA1010	dapA	4.2.1.52	dihydrodipicolinate synthase	lysine and diaminopimelate biosynthesis	1	1	1	1
PA1162	dapE	3.5.1.18	succinyl-diaminopimelate desuccinylase	lysine and diaminopimelate biosynthesis	1	1	1	1
PA1254		4.2.1.52	probable dihydrodipicolinate synthetase	lysine and diaminopimelate biosynthesis	0.610264	0.460127	1.21053	0.460127
PA3116		1.2.1.11	probable aspartate-semialdehyde dehydrogenase	lysine and diaminopimelate biosynthesis	0.64011	0.504388	1.21547	0.504388
PA3117	asd	1.2.1.11	aspartate semialdehyde dehydrogenase	lysine and diaminopimelate biosynthesis	3	0.289063	1	0.289063
PA3666	dapD	2.3.1.117	tetrahydrodipicolinate succinylase	lysine and diaminopimelate biosynthesis	1	1	1	1
PA4759	dapB	1.3.1.26	dihydrodipicolinate reductase	lysine and diaminopimelate biosynthesis	1	1	1	1
PA5278	dapF	5.1.1.7	diaminopimelate epimerase	lysine and diaminopimelate biosynthesis	0.666667	1	1	1
PA0223		4.2.1.52	probable dihydrodipicolinate synthetase	lysine, threonine and methionine biosynthesis	0.227373	0.0358777	0.00892857	0.0358777	0.2	0.133	Lys, Thr, Met
PA0904	lysC	2.7.2.4	aspartate kinase alpha and beta chain	lysine, threonine and methionine biosynthesis	0.25	0.109375	0.4	0.109375
PA1010	dapA	4.2.1.52	dihydrodipicolinate synthase	lysine, threonine and methionine biosynthesis	1	1	1	1
PA1162	dapE	3.5.1.18	succinyl-diaminopimelate desuccinylase	lysine, threonine and methionine biosynthesis	1	1	1	1
PA1254		4.2.1.52	probable dihydrodipicolinate synthetase	lysine, threonine and methionine biosynthesis	0.610264	0.460127	1.21053	0.460127
PA1757	thrH	2.7.1.39	homoserine kinase	lysine, threonine and methionine biosynthesis	0.125	0.00439017	0.301158	0.00439017
PA3116		1.2.1.11	probable aspartate-semialdehyde dehydrogenase	lysine, threonine and methionine biosynthesis	0.64011	0.504388	1.21547	0.504388
PA3117	asd	1.2.1.11	aspartate semialdehyde dehydrogenase	lysine, threonine and methionine biosynthesis	3	0.289063	1	0.289063
PA3666	dapD	2.3.1.117	tetrahydrodipicolinate succinylase	lysine, threonine and methionine biosynthesis	1	1	1	1
PA3735	thrC	4.2.99.2	threonine synthase	lysine, threonine and methionine biosynthesis	18.8667	0.00015567	61.125	0.00015567
PA3736	hom	1.1.1.3	homoserine dehydrogenase	lysine, threonine and methionine biosynthesis	9.32	0.00265019	7	0.00265019
PA4759	dapB	1.3.1.26	dihydrodipicolinate reductase	lysine, threonine and methionine biosynthesis	1	1	1	1
PA5277	lysA	4.1.1.20	diaminopimelate decarboxylase	lysine, threonine and methionine biosynthesis	10.6349	0.00132862	1.125	0.00132862
PA5278	dapF	5.1.1.7	diaminopimelate epimerase	lysine, threonine and methionine biosynthesis	0.666667	1	1	1
PA5495	thrB	2.7.1.39	homoserine kinase	lysine, threonine and methionine biosynthesis	1.04274	0.953028	0.540323	0.953028
PA1687	speE	2.5.1.16	spermidine synthase	ornithine spermine biosynthesis	0.641791	0.544987	0.626866	0.544987	0	0	Spermidine
PA4519	speC	4.1.1.17	probable ornithine decarboxylase	ornithine spermine biosynthesis	1.47751	0.570778	0.762032	0.570778
PA0363	coaD	2.7.7.3	phosphopantetheine adenylyltransferase	pantothenate and coenzyme A biosynthesis	4.5	0.0654297	1	0.0654297	0	0	Pantothenate
PA4397	panE	1.1.1.169	ketopantoate reductase	pantothenate and coenzyme A biosynthesis	1.0917	0.897336	0.995575	0.897336
PA4729	panB	2.1.2.11	3-methyl-2-oxobutanoate hydroxymethyltransferase	pantothenate and coenzyme A biosynthesis	0.666667	0.642932	9.14286	0.642932
PA4730	panC	6.3.2.1	pantoate--beta-alanine ligase	pantothenate and coenzyme A biosynthesis	3	0.289063	1	0.289063
PA4731	panD	4.1.1.11	aspartate 1-decarboxylase precursor	pantothenate and coenzyme A biosynthesis	0.688372	0.593892	2.14953	0.593892
PA3165	hisC2	2.6.1.9	histidinol-phosphate aminotransferase	phenylalanine biosynthesis, Bacillus subtilis	0.414706	0.203979	0.576471	0.203979	0	0	Phe
PA3166	pheA	5.4.99.5	chorismate mutase	phenylalanine biosynthesis, Bacillus subtilis	0.545455	0.41182	5.16667	0.41182
PA4447	hisC1	2.6.1.9	histidinol-phosphate aminotransferase	phenylalanine biosynthesis, Bacillus subtilis	2.56061	0.198475	0.205882	0.198475
PA0288	gpuA	3.5.3.11	agmatinase	polyamine biosynthesis	0.38169	0.17051	0.351199	0.17051	0	0	Putrescine
PA0654	speD	4.1.1.50	S-adenosylmethionine decarboxylase proenzyme	polyamine biosynthesis	0.911017	0.891046	1.81277	0.891046
PA1421	gbuA	3.5.3.11	agmatinase	polyamine biosynthesis	1.53807	0.535847	1.67602	0.535847
PA1687	speE	2.5.1.16	spermidine synthase	polyamine biosynthesis	0.641791	0.544987	0.626866	0.544987
PA4519	speC	4.1.1.17	probable ornithine decarboxylase	polyamine biosynthesis	1.47751	0.570778	0.762032	0.570778
PA4839	speA	4.1.1.19	biosynthetic arginine decarboxylase	polyamine biosynthesis	0.854369	0.828665	0.914085	0.828665
PA0393	proC	1.5.1.2	pyrroline-5-carboxylate reductase	proline biosynthesis I	16.2069	0.000328921	5.5625	0.000328921	0.666667	0.666667	Pro
PA4007	proA	1.2.1.41	gamma-glutamyl phosphate reductase	proline biosynthesis I	3.55882	0.102842	4.76471	0.102842
PA4565	proB	2.7.2.11	glutamate 5-kinase	proline biosynthesis I	5.59091	0.0142576	2.50649	0.0142576
PA1004	nadA	2.5.1.-	quinolinate synthetase A	pyridine nucleotide biosynthesis	7.39716	0.0050255	5.55556	0.0050255	0.666667	0.666667	NAD
PA4524	nadC	2.4.2.19	nicotinate-nucleotide pyrophosphorylase	pyridine nucleotide biosynthesis	9.81395	0.00231784	3.77273	0.00231784
PA4920	nadE	6.3.1.5	NH3-dependent NAD synthetase	pyridine nucleotide biosynthesis	0.181818	0.0224609	0.333333	0.0224609
PA0593	pdxA	No EC#	pyridoxal phosphate biosynthetic protein PdxA	pyridoxal 5'-phosphate biosynthesis	0.666667	1	1	1	0	0	Pyridoxal phosphate
PA1049	pdxH	1.4.3.-	pyridoxine 5'-phosphate oxidase	pyridoxal 5'-phosphate biosynthesis	0.703297	0.648336	1.52174	0.648336
PA1375	pdxB	1.1.1.-	erythronate-4-phosphate dehydrogenase	pyridoxal 5'-phosphate biosynthesis	0.222222	0.0654297	0.4	0.0654297
PA4044	dxs	2.2.1.-	1-deoxyxylulose-5-phosphate synthase	pyridoxal 5'-phosphate biosynthesis	1	1	1	1
PA4047	ribA	3.5.4.25	GTP cyclohydrolase II	riboflavin and FMN and FAD biosynthesis	0.150376	0.0193703	1.47761	0.0193703	0	0	Riboflavin
PA4053	ribE	2.5.1.-	6,7-dimethyl-8-ribityllumazine synthase	riboflavin and FMN and FAD biosynthesis	1.14286	0.921378	0.166667	0.921378
PA4054	ribB	3.5.4.25	GTP cyclohydrolase II / 3,4-dihydroxy-2-butanone 4-phosphate synthase	riboflavin and FMN and FAD biosynthesis	0.387543	0.161069	0.990719	0.161069
PA4055	ribC	2.5.1.9	riboflavin synthase alpha chain	riboflavin and FMN and FAD biosynthesis	0.0666667	0.0131918	0.125	0.0131918
PA4561	ribF	2.7.7.2	riboflavin kinase/FAD synthase	riboflavin and FMN and FAD biosynthesis	15.4	0.000324046	2.19048	0.000324046	1	1	FMN, FAD
PA0316	serA	1.1.1.95	D-3-phosphoglycerate dehydrogenase	serine biosynthesis	0.48	0.35944	1.10526	0.35944	0	0.333333	Ser
PA3167	serC	2.6.1.52	3-phosphoserine aminotransferase	serine biosynthesis	0.25	0.109375	0.4	0.109375
PA4960		3.1.3.3	probable phosphoserine phosphatase	serine biosynthesis	0.117647	0.00999885	3.88889	0.00999885
PA0390	metX	2.3.1.31	homoserine O-acetyltransferase	sulfur amino acid biosynthesis	6.26667	0.0119257	1.66667	0.0119257	0.428571	0.286	Cys, Met
PA0546	metK	2.5.1.6	methionine adenosyltransferase	sulfur amino acid biosynthesis	0.409449	0.235781	1.26562	0.235781
PA1393	cysC	2.7.1.25	adenosine 5'-phosphosulfate (APS) kinase	sulfur amino acid biosynthesis	0.284585	0.0808765	2.7619	0.0808765
PA1756	cysH	1.8.1.-	3'-phosphoadenosine-5'-phosphosulfate reductase	sulfur amino acid biosynthesis	3.42857	0.0939763	13.8276	0.0939763
PA1927	metE	2.1.1.14	5-methyltetrahydropteroyltriglutamate- homocysteine S-methyltransferase	sulfur amino acid biosynthesis	1.8187	0.440203	0.856256	0.440203
PA4442	cysN	2.7.1.25	ATP sulfurylase GTP-binding subunit/APS kinase	sulfur amino acid biosynthesis	5.01149	0.0208885	3.96552	0.0208885
PA4443	cysD	2.7.7.4	ATP sulfurylase small subunit	sulfur amino acid biosynthesis	4.6375	0.0320485	5	0.0320485
PA2084		6.3.1.1	probable asparagine synthetase	Synthesis of aspartate and asparagine; interconversion of aspartate and asparagine.	2.74487	0.19916	0.636364	0.19916	0	0	Asn
PA3975	thiD	2.7.4.7	phosphomethylpyrimidine kinase	thiamine biosynthesis	22.6748	0.000405017	6.93137	0.000405017	0.4	0.4	Thiamine
PA3976	thiE	2.5.1.3	thiamin-phosphate pyrophosphorylase	thiamine biosynthesis	11.7407	0.0014828	7.33333	0.0014828
PA4044	dxs	2.2.1.-	1-deoxyxylulose-5-phosphate synthase	thiamine biosynthesis	1	1	1	1
PA4051	thiL	2.7.4.16	thiamine monophosphate kinase	thiamine biosynthesis	2	0.6875	1	0.6875
PA4973	thiC	4.1.99.-	thiamin biosynthesis protein ThiC	thiamine biosynthesis	2.26389	0.226011	4.75694	0.226011
PA0904	lysC	2.7.2.4	aspartate kinase alpha and beta chain	threonine biosynthesis	0.25	0.109375	0.4	0.109375	0.285714	0.285714	Thr
PA1757	thrH	2.7.1.39	homoserine kinase	threonine biosynthesis	0.125	0.00439017	0.301158	0.00439017
PA3116		1.2.1.11	probable aspartate-semialdehyde dehydrogenase	threonine biosynthesis	0.64011	0.504388	1.21547	0.504388
PA3117	asd	1.2.1.11	aspartate semialdehyde dehydrogenase	threonine biosynthesis	3	0.289063	1	0.289063
PA3735	thrC	4.2.99.2	threonine synthase	threonine biosynthesis	18.8667	0.00015567	61.125	0.00015567
PA3736	hom	1.1.1.3	homoserine dehydrogenase	threonine biosynthesis	9.32	0.00265019	7	0.00265019
PA5495	thrB	2.7.1.39	homoserine kinase	threonine biosynthesis	1.04274	0.953028	0.540323	0.953028
PA1757	thrH	2.7.1.39	homoserine kinase	threonine biosynthesis from homoserine	0.125	0.00439017	0.301158	0.00439017	0.333333	0.333333	Thr
PA3735	thrC	4.2.99.2	threonine synthase	threonine biosynthesis from homoserine	18.8667	0.00015567	61.125	0.00015567
PA5495	thrB	2.7.1.39	homoserine kinase	threonine biosynthesis from homoserine	1.04274	0.953028	0.540323	0.953028
PA0035	trpA	4.2.1.20	tryptophan synthase beta chain	tryptophan biosynthesis	4.05263	0.0945191	7.8	0.0945191	0.444444	0.444444	Trp
PA0036	trpB	4.2.1.20	tryptophan synthase beta chain	tryptophan biosynthesis	2.16667	0.251951	1.99231	0.251951
PA0609	trpE	4.1.3.27	anthranilate synthase component II	tryptophan biosynthesis	11.9459	0.000778974	8.13158	0.000778974
PA0649	trpG	4.1.3.27	anthranilate synthase component II	tryptophan biosynthesis	0.232143	0.109238	0.482759	0.109238
PA0650	trpD	2.4.2.18	anthranilate phosphoribosyltransferase	tryptophan biosynthesis	12.1316	0.000725604	12.0789	0.000725604
PA0651	trpC	4.1.1.48	indole-3-glycerol-phosphate synthase	tryptophan biosynthesis	11.9592	0.000902591	14.3077	0.000902591
PA1001	phnA	4.1.3.27	anthranilate synthase component II	tryptophan biosynthesis	2.48171	0.240866	0.979624	0.240866
PA1002	phnB	4.1.3.27	anthranilate synthase component II	tryptophan biosynthesis	0.793893	0.738897	2.19847	0.738897
PA3113	trpF	5.3.1.24	N-(5'phosphoribosyl)anthranilate (PRA) isomerase	tryptophan biosynthesis	4.38346	0.0341386	5.57353	0.0341386
PA0872	phhA	1.14.16.1	phenylalanine-4-hydroxylase	tyrosine biosynthesis II	1.10476	0.883279	0.832418	0.883279	0	0	Tyr
1P < 0.05, Fold Change > 2
