# Supplementary material for: Requirements for Pseudomonas aeruginosa Acute Burn and Chronic Surgical Wound Infection
Source: PLoS Genet. 2014 Jul 24;10(7):e1004518. doi: 10.1371/journal.pgen.1004518 (PMC4109851; doi:10.1371/journal.pgen.1004518)
Supplement: Table S8 — P. aeruginosa PAO1 relative gene expression and relative mutant abundance in chronic wounds as compared to burn wounds. (XLSX) [file pgen.1004518.s011.xlsx]

## Sheet: Sheet1
Table S8. P. aeruginosa PAO1 relative gene expression and relative mutant abundance in chronic wounds as compared to burn wounds.
Locus ID	Gene	Fold Change Expression (Chronic vs. Burn)	P	Fold Change Mutant Abundance (Chronic vs. Burn)	P	Average No. Independent Insertions Detected		KO	COG	COG Category
						Burn	Chronic
PA0001	dnaA	0.494137	0.318603	1	1	0	0	K02313	COG0593	DNA replication, recombination, and repair
PA0002	dnaN	0.865662	1	1	1	0	0	K02338	COG0592	DNA replication, recombination, and repair
PA0003	recF	0.402192	0.160907	3.30612	0.304125	5	3	K03629	COG1195	DNA replication, recombination, and repair
PA0004	gyrB	0.601492	0.659506	1	1	0	0		COG0187	DNA replication, recombination, and repair
PA0005	lptA	1.05744	1	0.4	0.453125	0.5	0	K00655	COG0204	Lipid metabolism
PA0006		0.556071	0.82745	1	1	0	0	K03273	COG0241	Amino acid transport and metabolism
PA0007		0.89469	0.959978	1.19795	0.847882	12.5	12.5
PA0008	glyS	0.800007	0.874462	2	0.507813	0.5	0.5	K01879	COG0751	Translation, ribosomal structure and biogenesis
PA0009	glyQ	0.54589	0.626758	1	1	0	0	K01878	COG0752	Translation, ribosomal structure and biogenesis
PA0010		0.932573	1	0.368889	0.348861	8	2.5	K01246	COG2818	DNA replication, recombination, and repair
PA0011		0.893178	0.961534	2	0.6875	0	0.5	K02517	COG1560	Cell envelope biogenesis, outer membrane
PA0012		0.73056	1	1.9	0.701674	1	1
PA0013		1.04206	1	1.39394	0.789975	2	0.5	K09125	COG1738	General function prediction only
PA0014		3.62287	0.390511	1.33333	1	0.5	0.5
PA0015		0.601091	0.707086	1.44444	0.835663	1	1		COG4783	General function prediction only
PA0016	trkA	0.884778	0.988841	8.33333	0.235988	1	1	K03499	COG0569	Inorganic ion transport and metabolism
PA0017		1.33317	0.9935	1.32258	0.862733	5	1.5	K03500	COG0144	Translation, ribosomal structure and biogenesis
PA0018		1.2415	0.898771	51.5	0.0224449	0	1	K00604	COG0223	Translation, ribosomal structure and biogenesis
PA0019		0.503742	0.361825	1	1	0	0	K01462	COG0242	Translation, ribosomal structure and biogenesis
PA0020		0.701875	0.945015	0.663717	0.644032	12.5	7.5		COG1652	Function unknown
PA0021		1.27885	0.898836	2.512	0.354885	7.5	4	K04096	COG0758	DNA replication, recombination, and repair / Intracellular trafficking and secretion
PA0022		0.83657	0.976805	1	1	0	0	K07566	COG0009	Translation, ribosomal structure and biogenesis
PA0023		1.82159	0.959978	0.208763	0.0893458	10	5.5	K00344	COG0604	Energy production and conversion / General function prediction only
PA0024	hemF	1.04646	1	1	1	0	0	K00228	COG0408	Coenzyme metabolism
PA0025	aroE	1.11527	1	1	1	0.5	0	K00014	COG0169	Amino acid transport and metabolism
PA0026	plcB	1.35736	0.797164	3.0101	0.279325	7.5	4
PA0027		0.260945	0.271968	0.942943	0.951979	13	8		COG0760	Posttranslational modification, protein turnover, chaperones
PA0028		0.825647	1	0.411765	0.593708	2	0.5
PA0029		0.918778	1	1.35417	0.750379	9	8		COG0659	Inorganic ion transport and metabolism
PA0030		5.77461	0.231063	0.325581	0.283977	7.5	4	K02002	COG2113	Amino acid transport and metabolism
PA0031	betC	3.60565	0.372486	0.756098	0.778525	4.5	4.5	K01133	COG3119	Inorganic ion transport and metabolism
PA0032		2.59147	0.24338	0.248804	0.214221	4.5	2		COG0583	Transcription
PA0033		0.977325	0.964626	0.52	0.665664	4	1		COG2198	Signal transduction mechanisms
PA0034		2.97583	0.902231	1.91489	0.612283	3	3		COG2197	Signal transduction mechanisms / Transcription
PA0035	trpA	0.92138	0.965836	2.33333	0.556262	2.5	1.5	K01695	COG0159	Amino acid transport and metabolism
PA0036	trpB	1.75253	0.74273	1.07447	0.946409	7.5	4	K01696	COG0133	Amino acid transport and metabolism
PA0037	trpI	1.88901	0.485954	0.830721	0.845922	10	6.5		COG0583	Transcription
PA0038		0.222709	0.055941	0.181818	0.347115	1.5	0.5	K09165	COG3360	Function unknown
PA0039		0.463533	0.62025	0.875	0.969748	0.5	1
PA0040		0.972386	1	2.25	0.336392	0.5	1	K07326	COG2831	Intracellular trafficking and secretion
PA0041		2.57547	0.386728	1.22038	0.796227	39.5	25	K15125	COG3210	Intracellular trafficking and secretion
PA0042		0.38556	0.974004	4.9697	0.12453	5	1.5
PA0043		0.90909	0.981435	1.88696	0.496328	10.5	5.5		COG3174	Function unknown
PA0044	exoT	1.35986	0.901854	0.913758	0.920365	12.5	7.5	K16636	COG5585	Signal transduction mechanisms
PA0045		0.668333	0.97619	1.13546	0.884437	6	5.5		COG1462	Cell envelope biogenesis, outer membrane
PA0046		0.560707	0.813345	0.463687	0.482821	4.5	2.5		COG4259	Function unknown
PA0047		0.967007	0.973746	0.0222222	0.0315401	3.5	0		COG4380	Function unknown
PA0048		2.38441	0.959978	9	0.292482	0.5	2
PA0049		2.28089	0.866325	0.216446	0.0781486	17.5	11
PA0050		0.329212	0.660047	16.3333	0.155615	0.5	1
PA0051	phzH	1.69169	0.647241	0.458545	0.388552	17.5	8.5	K01953	COG0367	Amino acid transport and metabolism
PA0052		0.240175	0.327537	1.46667	0.859075	0.5	0.5		COG1917	Function unknown
PA0053		0.466234	0.754828	1	1	0.5	0	K07341	COG3654	General function prediction only
PA0054		0.543341	0.890528	0.841463	0.895278	3.5	1	K07559	COG1859	Translation, ribosomal structure and biogenesis
PA0055		1.06709	1	0.887097	0.93659	3	1	K09983	COG3812	Function unknown
PA0056		1.92257	0.923307	1.82712	0.50537	9	4		COG0583	Transcription
PA0057		1.96149	0.992179	0.196615	0.0796264	9	6		COG0491	General function prediction only
PA0058		1.44129	0.938633	0.442308	0.514338	4	2	K07396	COG3531	Posttranslational modification, protein turnover, chaperones
PA0059	osmC	0.95834	0.916966	1.84375	0.670683	2	1.5	K04063	COG1764	Secondary metabolites biosynthesis, transport and catabolism
PA0060		0.646554	0.787529	2	0.640733	0.5	0.5
PA0061		1.79032	0.917312	0.044164	0.00904992	5	0.5
PA0062		4.82397	0.370297	2	0.640733	1	0.5
PA0063		0.581345	0.917312	0.976471	0.986013	7	4		COG4324	General function prediction only
PA0064		0.833545	1	2.02262	0.450729	9.5	7.5
PA0065		0.840875	0.977327	9.275	0.0384715	1.5	3	K01091	COG0546	General function prediction only
PA0066		0.831814	0.974004	4.18182	0.246411	1.5	3.5		COG0663	General function prediction only
PA0067	prlC	8.37078	0.0011397	0.710078	0.691646	15	8	K01414	COG0339	Amino acid transport and metabolism
PA0068		0.561725	0.905101	0.666667	1	0.5	0	K07070	COG3529	General function prediction only
PA0069		0.367538	0.709886	1.9402	0.460618	4.5	5		COG1533	DNA replication, recombination, and repair
PA0070		0.570796	0.649293	1.66265	0.654561	5	3
PA0071		0.372452	0.132374	0.597633	0.590917	12.5	7		COG1262	Function unknown
PA0072		0.907857	1	0.9125	0.948101	7	3	K02004
PA0073		0.223637	0.419944	0.105263	0.1483	0.5	0	K02003	COG1136	Defense mechanisms
PA0074	ppkA	1.09248	0.976714	2.51761	0.298427	16	13.5	K11912	COG0515	General function prediction only / Signal transduction mechanisms / Transcription / DNA replication, recombination, and repair
PA0075	pppA	1.87658	0.747625	0.747826	0.804597	2.5	1	K11915	COG0631	Signal transduction mechanisms
PA0076		0.850096	0.938705	0.142857	0.346782	2	0.5	K11890	COG3913	Function unknown
PA0077		0.773589	0.822128	0.511335	0.478482	18	8	K11891	COG3523	Intracellular trafficking, secretion, and vesicular transport
PA0078		1.18369	0.972285	0.775424	0.799396	10.5	5.5	K11892	COG3455	Intracellular trafficking, secretion, and vesicular transport
PA0079		0.846799	1	1.84507	0.597245	5	5	K11893	COG3522	Intracellular trafficking, secretion, and vesicular transport
PA0080		0.483061	0.536633	7.58333	0.0975868	3	2	K11906	COG3521	Intracellular trafficking, secretion, and vesicular transport
PA0081	fha1	0.548753	0.610319	0.629213	0.664853	4	4	K11913	COG3456	Intracellular trafficking, secretion, and vesicular transport; Signal transduction mechanisms
PA0082		0.593458	0.54163	2.48148	0.334092	6.5	4	K11902	COG3515	Intracellular trafficking, secretion, and vesicular transport
PA0083		0.391409	0.470211	0.0705882	0.0272322	4	2	K11901	COG3516	Intracellular trafficking, secretion, and vesicular transport
PA0084		0.503549	0.367825	4.61429	0.105196	6.5	4	K11900	COG3517	Intracellular trafficking, secretion, and vesicular transport
PA0085	hcp1	0.162646	0.000189037	0.171053	0.0871852	6.5	3	K11903	COG3157	Intracellular trafficking, secretion, and vesicular transport
PA0086		0.584165	0.869641	0.619718	0.642716	6	3	K11898	COG4455	General function prediction only
PA0087		0.521972	0.804614	0.217047	0.0816598	5	3	K11897	COG3518	Intracellular trafficking, secretion, and vesicular transport
PA0088		6.13819	0.00100383	0.608815	0.600463	12	9.5	K11896	COG3519	Intracellular trafficking, secretion, and vesicular transport
PA0089		0.414878	0.707086	1.70588	0.621079	4	5	K11895	COG3520	Intracellular trafficking, secretion, and vesicular transport
PA0090		0.671058	0.830351	0.813031	0.825809	15.5	9.5	K11907	COG0542	Posttranslational modification, protein turnover, chaperones
PA0091		0.886811	1	2.96992	0.263957	8	7.5		COG3501	Function unknown
PA0092		0.966884	1	1	1	0	0
PA0093		1.04038	1	0.750733	0.761886	11	8.5		COG4104	Function unknown
PA0094		0.948273	1	0.214286	0.394219	1.5	0.5		COG5435	Function unknown
PA0095		0.517276	0.333563	3.57143	0.200853	9	7.5		COG3501	Function unknown
PA0096		0.527297	0.925785	1.16883	0.902912	3	2
PA0097		1.87588	0.750977	2.82759	0.445946	4.5	4		COG5351	Function unknown
PA0098		1.04906	1	1.48684	0.676678	9	5.5	K00647	COG0304	Lipid metabolism / Secondary metabolites biosynthesis, transport, and catabolism
PA0099		1.20934	0.846018	1.49438	0.641328	10	6
PA0100		0.493067	0.353792	2.58772	0.345633	6.5	4
PA0101		0.828639	0.969461	2.27551	0.382505	11.5	6.5
PA0102		1.15617	0.961534	0.581967	0.644199	4	3	K01673	COG0288	Inorganic ion transport and metabolism
PA0103		8.94493	2.48469e-05	1.21281	0.824519	17	8.5		COG0659	Inorganic ion transport and metabolism
PA0104		2.75604	0.574931	1.76423	0.541354	6	6
PA0105	coxB	1.65039	0.871585	1.02703	0.981717	12	8.5	K02275	COG1622	Energy production and conversion
PA0106	coxA	1.8779	0.85666	0.37218	0.337141	6	3.5	K02274	COG0843	Energy production and conversion
PA0107		0.856385	0.954777	4.90909	0.105787	3.5	2	K02258	COG3175	Posttranslational modification, protein turnover, chaperones
PA0108		1.81607	0.683189	0.24898	0.19922	5.5	2.5	K02276	COG1845	Energy production and conversion
PA0109		0.34747	0.539287	0.139535	0.297793	0.5	0.5
PA0110		0.999253	1	0.519802	0.53582	4	1.5		COG3346	Function unknown
PA0111		1.88503	0.832254	0.93617	0.974453	3	1.5
PA0112		2.38941	0.716366	1.7	0.664982	3.5	2.5	K02259	COG1612	Posttranslational modification, protein turnover, chaperones
PA0113		0.466283	0.300261	0.505519	0.463733	8	3.5	K02301	COG0109	Posttranslational modification, protein turnover, chaperones
PA0114	senC	0.415156	0.636902	1.68687	0.631232	4	1	K07152	COG1999	General function prediction only
PA0115		1.14214	0.946764	1.52239	0.72963	2.5	2.5	K02348	COG2153	General function prediction only
PA0116		0.58282	0.871876	1.05	0.986192	1.5	1		COG1733	Transcription
PA0117		2.10624	0.659506	1.04678	0.968437	2.5	4		COG1028	Secondary metabolites biosynthesis, transport, and catabolism / General function prediction only
PA0118		3.00829	0.540351	4.55	0.194379	3	3		COG3917	Secondary metabolites biosynthesis, transport, and catabolism
PA0119		1.39476	0.822091	3.66667	0.2097	8	4	K11103	COG1301	Energy production and conversion
PA0120		1.13229	0.937159	0.266667	0.314042	4.5	2.5	K05799	COG2186	Transcription
PA0121		1.24885	0.946764	1.7972	0.559268	3.5	1.5		COG1802	Transcription
PA0122		0.194892	0.338738	15	0.221435	0	1.5
PA0123		2.53203	0.211351	1	1	0	0		COG0583	Transcription
PA0124		0.484073	0.854649	1	1	0.5	0		COG3668	General function prediction only
PA0125		0.358169	0.445128	1	1	0	0		COG3905	Transcription
PA0126		0.885493	1	0.639706	0.69394	2	2
PA0127		1.20064	1	0.117647	0.308863	2	0.5		COG5608	Defense mechanisms
PA0128		0.453939	0.246679	0.197183	0.280065	3.5	0.5	K06193	COG2824	Inorganic ion transport and metabolism
PA0129	gabP	0.917945	1	0.827922	0.843929	11	7.5	K11735	COG1113	Amino acid transport and metabolism
PA0130		0.597347	0.898128	0.652893	0.714497	4.5	3	K00140	COG1012	Energy production and conversion
PA0131		0.761051	0.857374	1.33333	1	0.5	0.5
PA0132		0.748299	0.946764	2.13072	0.439216	9	7.5	K00822	COG0161	Coenzyme metabolism
PA0133		1.36355	0.898128	1.78151	0.578722	6.5	4		COG0583	Transcription
PA0134		1.22285	1	0.142241	0.0902983	6.5	2	K01487	COG0402	Nucleotide transport and metabolism / General function prediction only
PA0135		0.141183	0.946764	0.554217	0.651045	2	1
PA0136		2.15128	0.825549	1.78283	0.545171	11.5	7.5	K02056	COG3845	General function prediction only
PA0137		0.972212	1	1.61224	0.663914	6	4.5	K02057	COG4603	General function prediction only
PA0138		0.972361	1	2.61702	0.323662	6	4.5	K02057	COG1079	General function prediction only
PA0139	ahpC	1.61187	0.520457	1.23636	0.850941	4.5	2.5	K03386	COG0450	Posttranslational modification, protein turnover, chaperones
PA0140	ahpF	3.73251	0.0167861	0.337335	0.215047	14.5	10	K03387	COG3634	Posttranslational modification, protein turnover, chaperones
PA0141		0.585686	0.610319	0.190476	0.168452	3	1		COG2326	Function unknown
PA0142		1.76367	0.685138	1.27861	0.803185	8.5	7.5	K03382	COG0402	Nucleotide transport and metabolism / General function prediction only
PA0143		0.978629	1	0.39881	0.414123	5.5	3	K01239	COG1957	Nucleotide transport and metabolism
PA0144		1.49029	0.923894	0.650685	0.700081	7.5	2.5		COG3613	Nucleotide transport and metabolism
PA0145		0.290884	0.917312	1.01739	0.993735	3	3.5		COG3613	Nucleotide transport and metabolism
PA0146		2.11054	0.797164	0.85177	0.859775	6	4.5	K02058	COG1744	General function prediction only
PA0147		1.41471	0.898128	0.155738	0.161919	4.5	1	K06892	COG3491	General function prediction only
PA0148		1.56293	0.817659	0.951299	0.960153	8	6	K01488	COG1816	Nucleotide transport and metabolism
PA0149		3.96223	0.878457	0.689655	0.795207	3	2	K03088	COG1595	Transcription
PA0150		2.21324	0.622447	0.475	0.4854	7	3		COG3712	Inorganic ion transport and metabolism / Signal transduction mechanisms
PA0151		1.836	0.631623	0.961165	0.967031	13.5	8	K02014	COG1629	Inorganic ion transport and metabolism
PA0152	pcaQ	2.38177	1	1.10048	0.925384	5.5	4.5	K02623	COG0583	Transcription
PA0153	pcaH	4.18905	0.692637	0.264471	0.123394	8	3.5	K00449	COG3485	Secondary metabolites biosynthesis, transport, and catabolism
PA0154	pcaG	5.86181	0.34654	0.609589	0.658704	6.5	3	K00448	COG3485	Secondary metabolites biosynthesis, transport, and catabolism
PA0155	pcaR	2.24482	0.749538	0.743772	0.760997	9.5	5.5	K02624	COG1414	Transcription
PA0156		0.653225	0.705019	1.25131	0.822341	9.5	7		COG0845	Cell envelope biogenesis, outer membrane
PA0157		0.67726	0.958828	0.825806	0.861234	6.5	4.5		COG0845	Cell envelope biogenesis, outer membrane
PA0158		0.689469	0.806436	0.911765	0.920756	17.5	10		COG0841	Defense mechanisms
PA0159		0.317545	0.57751	1.17538	0.862178	8.5	4.5		COG0583	Transcription
PA0160		0.773903	0.970248	5	0.416612	1	0.5
PA0161		0.687318	0.754524	1	1	0	0
PA0162	opdC	1.84461	1	1.11207	0.915104	13	6.5
PA0163		8.80273	0.000747596	2.59494	0.377801	3	3		COG2207	Transcription
PA0164		1.73511	0.664991	1.6875	0.587229	9	6.5	K00681	COG0405	Amino acid transport and metabolism
PA0165		0.715582	0.954527	0.618182	0.658679	3	5		COG3248	Cell envelope biogenesis, outer membrane
PA0166		4.84381	0.12256	0.967391	0.978068	4.5	2.5	K16345	COG2233	Nucleotide transport and metabolism
PA0167		0.793826	1	1.75	0.571019	5.5	3	K09017	COG1309	Transcription
PA0168		6.75753	0.0204794	0.746753	0.789639	3	3		COG1739	Function unknown
PA0169		4.48344	0.779213	0.0818308	0.00435018	11.5	4.5		COG2199	Signal transduction mechanisms
PA0170		2.0989	0.805469	0.180987	0.0803526	5.5	3.5
PA0171		1.58301	0.736428	2	0.6875	0.5	0.5
PA0172		2.0736	0.531408	0.209824	0.00368746	26.5	14		COG2208	Signal transduction mechanisms / Transcription
PA0173		1.85982	0.938633	0.579918	0.551058	12.5	5.5	K03412	COG2201	Cell motility and secretion / Signal transduction mechanisms
PA0174		3.89418	0.297208	0.416974	0.389669	7	4	K03411	COG1871	Cell motility and secretion / Signal transduction mechanisms
PA0175		0.326843	0.557031	0.0373832	0.0385721	2.5	0.5	K00575	COG1352	Cell motility and secretion / Signal transduction mechanisms
PA0176	aer2	0.274233	0.242369	1.17582	0.854602	13.5	9.5	K03406	COG0840	Cell motility and secretion / Signal transduction mechanisms
PA0177		1.39027	0.771275	1.67857	0.679114	1	1.5	K03408	COG0835	Cell motility and secretion / Signal transduction mechanisms
PA0178		0.421039	0.72492	0.428305	0.357065	8.5	3.5	K03407	COG0643	Cell motility and secretion / Signal transduction mechanisms
PA0179		0.214761	0.340486	0.928571	0.98173	1	0.5	K03413	COG0784	Signal transduction mechanisms
PA0180	cttP	0.417317	0.464031	1.60331	0.614752	7	4.5	K03406	COG0840	Cell motility and secretion / Signal transduction mechanisms
PA0181		3.00144	0.218583	0.264237	0.13316	12.5	6		COG0583	Transcription
PA0182		2.31236	0.864777	0.496183	0.548436	6	3	K00059	COG1028	Secondary metabolites biosynthesis, transport, and catabolism / General function prediction only
PA0183	atsA	1.17147	0.973746	1.33602	0.734759	13	12	K01130	COG3119	Inorganic ion transport and metabolism
PA0184		2.60155	0.929511	3.04386	0.263085	3.5	3	K15555	COG1116	Inorganic ion transport and metabolism
PA0185		1.83216	0.622156	0.716495	0.720407	13.5	11	K15554	COG0600	Inorganic ion transport and metabolism
PA0186		1.92904	0.7352	1.21333	0.878167	5	4	K15553	COG0715	Inorganic ion transport and metabolism
PA0187		1.39516	0.895221	2.14394	0.445925	7	4		COG2175	Secondary metabolites biosynthesis, transport, and catabolism
PA0188		1.02868	0.96185	0.259615	0.171512	6.5	5	K07088	COG0679	General function prediction only
PA0189		6.87229	0.558275	0.673203	0.651006	9.5	7.5
PA0190		1.29735	0.920644	0.535714	0.66956	3.5	1		COG0671	Lipid metabolism
PA0191		1.89555	0.676369	0.798507	0.842501	5.5	3.5		COG0583	Transcription
PA0192		2.81948	0.707086	0.95171	0.956778	17	11	K02014	COG1629	Inorganic ion transport and metabolism
PA0193		4.75135	0.520296	0.275574	0.181148	10	4.5	K03119	COG2175	Secondary metabolites biosynthesis, transport, and catabolism
PA0194		8.17611	0.626958	1.35948	0.764742	8	5.5		COG2175	Secondary metabolites biosynthesis, transport, and catabolism
PA0195		0.770964	0.998238	1.10405	0.925831	7	5.5	K00324	COG3288	Energy production and conversion
PA0195.1		0.557845	0.771438	0.618667	0.610443	3	1.5	K00324	COG3288	Energy production and conversion
PA0196	pntB	1.14899	0.971019	0.212443	0.100336	9.5	5.5	K00325	COG1282	Energy production and conversion
PA0197		0.556854	1	1.19718	0.866705	4	2	K03832	COG0810	Cell envelope biogenesis, outer membrane
PA0198		2.27806	0.781009	0.501931	0.495058	6	4	K03561	COG0811	Intracellular trafficking and secretion
PA0199		1.22762	0.969429	0.169014	0.244162	3.5	0.5	K03560	COG0848	Intracellular trafficking and secretion
PA0200		0.43496	0.608289	5.57143	0.370518	0.5	0.5
PA0201		0.164861	0.00116003	0.9163	0.932312	7	4.5	K07002	COG3545	General function prediction only
PA0202		4.20216	0.78858	1.02013	0.985786	10	7	K01426	COG0154	Translation, ribosomal structure and biogenesis
PA0203		1.81129	0.710739	5.58696	0.119179	5.5	3.5	K11069	COG0687	Amino acid transport and metabolism
PA0204		1.74867	1	0.682353	0.764915	3	2	K11070	COG1177	Amino acid transport and metabolism
PA0205		3.15834	0.607297	1.65934	0.602668	5.5	6	K11071	COG1176	Amino acid transport and metabolism
PA0206		2.41593	0.688553	0.234375	0.140335	4.5	3.5	K11072	COG3842	Amino acid transport and metabolism
PA0207		1.36978	1	0.970588	0.978821	11	5.5		COG0583	Transcription
PA0208	mdcA	1.87087	0.74273	1.02174	0.989172	10.5	6.5	K13929	COG4670	Lipid metabolism
PA0209		3.09382	0.613478	2.14286	0.690833	2.5	1.5	K13930	COG1767	Coenzyme metabolism
PA0210	mdcC	12.5598	0.776783	0.0444444	0.14517	2	0	K13931
PA0211	mdcD	1.05352	1	1.25	0.848035	3.5	2	K13932	COG0777	Lipid metabolism
PA0212	mdcE	0.760757	1	0.204545	0.210534	3.5	1	K13933
PA0213		2.59103	0.874026	0.533333	0.739878	4	0.5	K13934
PA0214		4.27484	0.301144	4.07407	0.282558	2	2.5	K13935	COG0331	Lipid metabolism
PA0215		0.34552	0.0622423	39.25	0.0133809	1	1
PA0216		1.48078	0.825549	0.846774	0.886273	3	5
PA0217		2.7853	0.887869	1.10769	0.943656	4.5	3	K13928	COG0583	Transcription
PA0218		11.2485	3.45131e-06	0.385827	0.428725	4.5	2.5		COG0583	Transcription
PA0219		3.30504	0.597537	1.82796	0.580709	7.5	3	K09472	COG1012	Energy production and conversion
PA0220		1.25586	0.930024	1.49048	0.678231	8	4.5		COG0531	Amino acid transport and metabolism
PA0221		4.48981	0.273263	1.3151	0.759674	9	6.5		COG0161	Coenzyme metabolism
PA0222		2.86328	0.672592	1.70175	0.614401	5.5	5	K02055	COG0687	Amino acid transport and metabolism
PA0223		1.07697	0.972285	0.0571429	0.204909	4	0	K01714	COG0329	Amino acid transport and metabolism / Cell envelope biogenesis, outer membrane
PA0224		1.04991	0.968613	17.5882	0.0153702	1.5	3		COG0235	Carbohydrate transport and metabolism
PA0225		0.491057	1	0.25	0.109375	1.5	0		COG1917	Function unknown
PA0226		2.08572	0.81975	3.01493	0.315435	5.5	5.5	K01039	COG1788	Lipid metabolism
PA0227		0.592301	1	0.222222	0.326755	3	1.5	K01040	COG2057	Lipid metabolism
PA0228	pcaF	1.70476	0.935748	0.61183	0.584203	10	4	K07823	COG0183	Lipid metabolism
PA0229	pcaT	1.96926	0.956558	0.306516	0.141892	10	6.5	K02625	COG2814	Carbohydrate transport and metabolism
PA0230	pcaB	1.66297	0.968805	2.13158	0.461352	7	5.5	K01857	COG0015	Nucleotide transport and metabolism
PA0231	pcaD	1.40303	1	0.772321	0.7982	8.5	7	K01055	COG0596	General function prediction only
PA0232	pcaC	2.07059	0.874026	0.325444	0.326923	2	1.5	K01607	COG0599	Function unknown
PA0233		2.12551	0.507864	0.76875	0.808383	6	3		COG0583	Transcription
PA0234		2.14462	0.676701	2.05495	0.504924	5	3.5
PA0235	pcaK	3.45979	0.704895	0.384236	0.294277	9	4.5	K08195
PA0236		0.961151	0.946764	48.5	0.0261666	0.5	2		COG1414	Transcription
PA0237		2.26904	0.737187	0.563291	0.532349	4.5	5		COG0673	General function prediction only
PA0238		2.92622	0.805469	0.30303	0.364667	2.5	0.5		COG1082	Carbohydrate transport and metabolism
PA0239		1.19345	0.944056	0.684211	0.817811	2	0.5		COG0697	Carbohydrate transport and metabolism / Amino acid transport and metabolism / General function prediction only
PA0240		2.73711	0.662063	0.123839	0.0553219	4.5	2
PA0241		3.20967	0.368971	3.83871	0.164906	6	5.5	K08191	COG2271	Carbohydrate transport and metabolism
PA0242		2.57147	0.618214	0.385069	0.24991	16	7.5	K00457	COG3185	Amino acid transport and metabolism / General function prediction only
PA0243		0.756213	0.946764	0.767241	0.821199	5.5	4		COG1309	Transcription
PA0244		4.09552	0.822091	0.196721	0.210768	6	1	K00014	COG0169	Amino acid transport and metabolism
PA0245		1.23019	1	3.6	0.419485	0.5	1	K03786	COG0757	Amino acid transport and metabolism
PA0246		3.01006	0.345727	0.727273	0.746132	9	3.5		COG2814	Carbohydrate transport and metabolism
PA0247	pobA	14.2617	3.95743e-05	1.78226	0.575339	4	2.5	K00481	COG0654	Coenzyme metabolism / Energy production and conversion
PA0248		0.849093	1	0.144928	0.216216	2	1.5		COG2207	Transcription
PA0249		1.73896	0.721915	0.454545	0.393576	6	4		COG0456	General function prediction only
PA0250		1.24361	0.905101	0.4375	0.538977	1.5	2		COG2905	Signal transduction mechanisms
PA0251		1.82916	0.88685	4.31915	0.142727	5	2
PA0252		0.816204	0.919742	7	0.211728	1.5	2.5
PA0253		0.963244	0.951447	3.88235	0.229863	2.5	3		COG1846	Transcription
PA0254		3.00906	0.44716	0.616216	0.648513	7	3		COG0043	Coenzyme metabolism
PA0255		2.67697	0.138645	10.1176	0.0687821	2	2.5		COG3619	Function unknown
PA0256		0.436547	0.777308	0.578397	0.577578	8	5
PA0257		1.89321	0.573009	1.15751	0.878613	5.5	5	K07497	COG2801	DNA replication, recombination, and repair
PA0258		0.499232	0.607297	15.1212	0.0111358	1.5	1.5
PA0259		0.332443	0.13904	0.81571	0.830055	11.5	4
PA0260		0.787163	0.871876	1.3028	0.767106	13	11
PA0261		0.613229	0.925227	2.03333	0.621121	2	1.5
PA0262		0.326929	0.57751	0.381295	0.31467	7	3	K11904	COG3501	Function unknown
PA0263	hcpC	0.112341	0.617177	1	1	0	0	K11903	COG3157	Intracellular trafficking, secretion, and vesicular transport
PA0264		3.33319	0.87297	0.156	0.0983305	5	1
PA0265	gabD	1.43338	0.734168	0.410448	0.334976	9.5	5	K14269	COG1012	Energy production and conversion
PA0266	gabT	2.73285	0.0883982	2.06569	0.467169	8	4	K14268	COG0160	Amino acid transport and metabolism
PA0267		0.76527	0.946764	0.0532838	0.00405934	7	2.5		COG1639	Signal transduction mechanisms
PA0268		1.0564	1	0.582734	0.634843	4.5	3	K00375	COG1167	Transcription / Amino acid transport and metabolism
PA0269		1.17673	0.917326	1.07317	0.973121	3.5	0.5		COG2128	Function unknown
PA0270		0.819432	1	0.4	0.567595	4	1.5		COG1917	Function unknown
PA0271		2.13632	0.990477	0.263736	0.152629	4	1.5		COG1359	Function unknown
PA0272		0.833616	0.936107	0.618705	0.605495	8.5	5.5		COG0583	Transcription
PA0273		4.47939	0.477126	1.29493	0.790377	10.5	6.5	K03449	COG2807	Inorganic ion transport and metabolism
PA0274		0.898415	0.993648	1.77487	0.550392	6.5	4.5
PA0275		1.15001	0.946764	1.89494	0.487062	8.5	6.5		COG0664	Signal transduction mechanisms
PA0276		0.530864	0.713519	2.58084	0.320187	4.5	4		COG4539	Function unknown
PA0277		0.865531	0.990675	0.17847	0.0511385	12	5	K07387	COG0501	Posttranslational modification, protein turnover, chaperones
PA0278		1.20111	0.954289	0.32	0.354339	6.5	2.5	K07090
PA0279		1.7455	0.867327	1.54676	0.670948	3.5	3.5		COG0640	Transcription
PA0280	cysA	2.98518	0.19587	0.498829	0.458871	10	5.5	K02045	COG1118	Inorganic ion transport and metabolism
PA0281	cysW	2.84011	0.33167	0.689815	0.716289	9	3.5	K02047	COG4208	Inorganic ion transport and metabolism
PA0282	cysT	1.27785	0.930024	0.303605	0.207428	9	5.5	K02046	COG0555	Posttranslational modification, protein turnover, chaperones
PA0283		1.07055	1	1.33951	0.733501	10.5	7.5	K02048	COG1613	Inorganic ion transport and metabolism
PA0284		0.364706	0.682995	0.335878	0.367311	2	2		COG5583	Function unknown
PA0285		0.847185	0.925785	3.17222	0.21609	13.5	12		COG5001	Signal transduction mechanisms
PA0286	desA	0.770805	0.936107	0.768559	0.793668	5.5	5.5		COG1398	Lipid metabolism
PA0287	gpuP	2.02273	0.827315	2.55319	0.304387	7.5	5	K03307	COG0591	Amino acid transport and metabolism / General function prediction only
PA0288	gpuA	1.92009	0.834591	1.05263	0.962889	4.5	4.5	K01480	COG0010	Amino acid transport and metabolism
PA0289	gpuR	0.743264	0.939076	0.886598	0.90157	10.5	6.5		COG0583	Transcription
PA0290		1.53664	1	2.15038	0.443441	4.5	6.5		COG2199	Signal transduction mechanisms
PA0291	oprE	0.430232	0.299442	0.867188	0.885642	8	8
PA0292	aguA	0.817653	0.969461	0.328859	0.34456	5	3	K10536	COG2957	Amino acid transport and metabolism
PA0293	aguB	1.35256	0.89859	0.503876	0.497649	6.5	3.5	K12251	COG0388	General function prediction only
PA0294	aguR	2.37242	0.388828	1.84906	0.622249	4	3		COG1309	Transcription
PA0295		1.72476	0.406285	0.64	0.64557	9.5	4.5	K02055	COG0687	Amino acid transport and metabolism
PA0296	spuI	0.783272	1	2.38636	0.488064	3.5	2.5	K01915	COG0174	Amino acid transport and metabolism
PA0297	spuA	0.758635	0.988436	0.708	0.728237	8.5	4	K07010	COG2071	General function prediction only
PA0298	spuB	0.952576	0.998238	2.41667	0.550759	3	1	K01915	COG0174	Amino acid transport and metabolism
PA0299	spuC	1.53462	0.770554	0.773196	0.834264	5.5	3.5	K12256	COG0161	Coenzyme metabolism
PA0300	spuD	0.766379	0.906793	0.987805	0.995222	2.5	2	K11073	COG0687	Amino acid transport and metabolism
PA0301	spuE	0.491485	0.805469	1.28448	0.8204	6	6	K11073	COG0687	Amino acid transport and metabolism
PA0302	spuF	0.486632	0.805469	0.802469	0.811512	13.5	8	K11076	COG3842	Amino acid transport and metabolism
PA0303	spuG	0.813082	1	0.478969	0.397496	10.5	10.5	K11075	COG1176	Amino acid transport and metabolism
PA0304	spuH	0.432657	0.749538	0.0837696	0.0233393	7.5	2.5	K11074	COG1177	Amino acid transport and metabolism
PA0305		0.925763	1	1.21599	0.80564	17	11.5	K01434	COG2366	General function prediction only
PA0306		2.93089	0.280042	0.269411	0.122557	11.5	6.5		COG2207	Transcription
PA0307		0.724995	0.924066	0.490385	0.565084	5.5	2.5
PA0308		0.990188	1	0.889454	0.885272	13	7.5		COG2267	Lipid metabolism
PA0309		0.751547	1	1.82143	0.626578	3	2
PA0310		0.977295	1	1.841	0.511797	4	5	K07394	COG3751	Posttranslational modification, protein turnover, chaperones
PA0311		8.77779	0.0853438	0.395062	0.37287	6	3.5
PA0312		0.532209	0.73801	0.155134	0.0434213	3.5	2.5		COG1683	Function unknown
PA0313		1.19935	1	0.694268	0.674515	11	8.5	K10009	COG0765	Amino acid transport and metabolism
PA0314		1.43423	0.84949	1.85957	0.505525	6.5	6.5	K02424	COG0834	Amino acid transport and metabolism / Signal transduction mechanisms
PA0315		0.941408	0.92901	0.0425532	0.13344	2	0
PA0316	serA	0.767163	0.916966	2.61538	0.60367	2.5	1	K00058	COG0111	Amino acid transport and metabolism
PA0317		0.61157	0.650514	1	1	10	5.5		COG0277	Energy production and conversion
PA0318		0.913081	1	0.138462	0.214533	3.5	1		COG0179	Secondary metabolites biosynthesis, transport, and catabolism
PA0319		1.75305	0.649703	0.412698	0.349939	10.5	7		COG3204	Function unknown
PA0320		3.35505	0.983752	0.40724	0.396386	2	1		COG3111	Function unknown
PA0321		0.208731	0.92592	1.05392	0.961168	7.5	5.5		COG0123	Chromatin structure and dynamics / Secondary metabolites biosynthesis, transport, and catabolism
PA0322		1.88113	0.754102	0.926606	0.941887	9	4		COG0531	Amino acid transport and metabolism
PA0323		1.74367	0.874026	2.73988	0.286719	6.5	6	K11069	COG0687	Amino acid transport and metabolism
PA0324		5.32591	0.445755	0.333333	0.204683	10	5	K11070	COG1177	Amino acid transport and metabolism
PA0325		1.96732	0.691531	0.438762	0.346524	11	6.5	K11071	COG1176	Amino acid transport and metabolism
PA0326		0.747013	0.973865	0.803213	0.825061	7.5	4	K02052	COG3842	Amino acid transport and metabolism
PA0327		0.852133	0.900183	0.24359	0.139777	8.5	5.5		COG3204	Function unknown
PA0328		0.891251	0.923307	0.848552	0.856637	14.5	6.5		COG5571	Cell motility and secretion
PA0329		0.56011	0.381844	0.404372	0.351561	1.5	2	K09946	COG3422	Function unknown
PA0330	rpiA	0.497747	0.404662	1	1	0	0	K01807	COG0120	Carbohydrate transport and metabolism
PA0331		0.410558	0.777157	1.04021	0.967584	14.5	8.5	K01754	COG1171	Amino acid transport and metabolism
PA0332		0.519109	0.636123	1.875	0.6232	2.5	1.5		COG5528	Function unknown
PA0333		0.920528	0.862443	2.34286	0.371994	11	8.5		COG0702	Cell envelope biogenesis, outer membrane / Carbohydrate transport and metabolism
PA0334		5.3762	0.00195292	0.611872	0.595045	14.5	6.5
PA0335		1.34281	0.915569	1.53684	0.658873	9	3.5		COG0560	Amino acid transport and metabolism
PA0336	ygdP	0.359637	0.160907	0.1	0.0706572	2	1	K08311	COG0494	DNA replication, recombination, and repair / General function prediction only
PA0337	ptsP	0.347655	0.150034	1.47405	0.548803	34.5	22.5	K08484	COG3605	Signal transduction mechanisms
PA0338		0.578214	0.621197	1.55484	0.660673	5.5	3		COG2199	Signal transduction mechanisms
PA0339		0.968991	1	2.16788	0.436069	8.5	6		COG3332	Function unknown
PA0340		0.833866	0.969174	3.00952	0.229555	4	3.5	K07090	COG0730	General function prediction only
PA0341		0.894166	1	1	1	0.5	0	K13292	COG0682	Cell envelope biogenesis, outer membrane
PA0342	thyA	0.677474	0.904379	0.666667	1	0.5	0	K00560	COG0207	Nucleotide transport and metabolism
PA0343		1.73802	0.862169	0.5053	0.492525	7.5	3
PA0344		1.50012	0.793558	0.773109	0.82519	7.5	5
PA0345		1.4516	0.925437	0.394872	0.394142	6	3
PA0346		0.77589	0.938705	2.17241	0.587608	2	1.5
PA0347	glpQ	1.368	0.898771	0.375465	0.34012	6	3	K01126	COG0584	Energy production and conversion
PA0348		0.951125	1	0.0436803	0.00154942	7	5.5
PA0349		1.7808	0.892119	0.470149	0.454606	6.5	5
PA0350	folA	0.462255	1	1	1	0	0	K00287	COG0262	Coenzyme metabolism
PA0351		0.592296	0.87297	0.893805	0.912363	6.5	5	K07095	COG0622	General function prediction only
PA0352		0.902496	1	0.790447	0.783431	14	8	K16345	COG2233	Nucleotide transport and metabolism
PA0353	ilvD	0.682877	0.90655	1.27435	0.734953	20	16	K01687	COG0129	Amino acid transport and metabolism / Carbohydrate transport and metabolism
PA0354		1.21626	1	0.230159	0.246745	7	2.5	K06969	COG1092	General function prediction only
PA0355	pfpI	2.21551	0.811549	0.318182	0.368492	3.5	1.5	K05520	COG0693	General function prediction only
PA0356		2.63828	0.25414	1.6478	0.615588	8	6		COG1639	Signal transduction mechanisms
PA0357	mutM	0.553129	0.647421	1.09615	0.933317	6	2	K10563	COG0266	DNA replication, recombination, and repair
PA0358		0.583084	0.864673	0.00273973	1.018e-05	7	0		COG0204	Lipid metabolism
PA0359		0.393605	0.382608	1.96429	0.647319	1	1.5
PA0360		0.683779	0.97263	1.53426	0.53804	9	7.5	K07126	COG0790	General function prediction only
PA0361		1.05839	0.937169	0.982726	0.985735	13.5	11.5	K00681	COG0405	Amino acid transport and metabolism
PA0362	fdx1	0.226	0.327632	9.6875	0.0417904	1	1
PA0363	coaD	0.455947	0.832254	0.5	0.6875	0.5	0	K00954	COG0669	Coenzyme metabolism
PA0364		5.08692	0.00866389	0.653107	0.599572	15	14		COG2303	Amino acid transport and metabolism
PA0365		3.06569	0.540351	0.20915	0.199444	5.5	2
PA0366		1.37095	0.898128	1.15248	0.870492	16	14	K00154	COG1012	Energy production and conversion
PA0367		2.84578	0.140993	0.552632	0.552546	6	3.5		COG1309	Transcription
PA0368		1.1989	0.921052	1.36049	0.727926	8	5	K07019	COG0429	General function prediction only
PA0369		2.2156	0.892407	0.64	0.827382	1.5	1
PA0370		1.54649	0.773986	0.823529	0.873528	5.5	4	K08316	COG0742	DNA replication, recombination, and repair
PA0371		1.18902	1	0.977547	0.980341	10.5	8.5		COG0612	General function prediction only
PA0372		0.835192	0.973746	0.661922	0.615016	12.5	6.5		COG0612	General function prediction only
PA0373	ftsY	0.747875	0.857374	0.666667	1	0.5	0	K03110	COG0552	Intracellular trafficking and secretion
PA0374	ftsE	1.1003	0.933713	0.0714286	0.144026	1.5	0.5	K09812	COG2884	Cell division and chromosome partitioning
PA0375	ftsX	0.822209	0.773722	0.614035	0.681135	4.5	6	K09811	COG2177	Cell division and chromosome partitioning
PA0376	rpoH	1.22381	0.976161	1	1	0	0	K03089	COG0568	Transcription
PA0377		0.93904	0.892407	0.477273	0.464301	7	2
PA0378		0.690503	0.825549	0.635659	0.628804	8.5	5.5	K03814	COG0744	Cell envelope biogenesis, outer membrane
PA0379		0.705467	0.961534	3.56701	0.165416	4.5	6		COG2363	Function unknown
PA0380		0.831064	0.961534	0.526316	0.659516	2	1	K03154	COG2104	Coenzyme metabolism
PA0381	thiG	1.2499	0.900298	1.07111	0.946783	8.5	5	K03149	COG2022	Nucleotide transport and metabolism
PA0382	micA	0.922798	1	0.322581	0.332823	3.5	1.5	K03439	COG0220	General function prediction only
PA0383		0.559184	0.917326	0.471154	0.42612	13.5	7
PA0384		1.47443	0.853581	1.76	0.71751	1.5	1.5
PA0385		0.626155	1	0.851852	0.916697	2	1.5
PA0386		3.10423	0.468484	0.328308	0.228558	6.5	5.5	K02495	COG0635	Coenzyme metabolism
PA0387		0.322964	0.150573	1.8	0.63582	3	3.5	K02428	COG0127	Nucleotide transport and metabolism
PA0388		1.03692	1	2.03846	0.633868	3	1.5
PA0389		0.636423	0.84949	0.331754	0.311009	4.5	4		COG2226	Coenzyme metabolism
PA0390	metX	0.455458	0.467603	0.277778	0.287577	7.5	2	K00641	COG2021	Amino acid transport and metabolism
PA0391		0.506028	0.241029	0.878652	0.887134	17.5	7.5		COG0699	General function prediction only
PA0392		1.59756	0.801764	0.5	0.592515	2	1	K02221	COG0762	Function unknown
PA0393	proC	2.08119	0.631378	0.412791	0.428004	5	2.5	K00286	COG0345	Amino acid transport and metabolism
PA0394		1.76909	0.548857	2.12088	0.484664	2.5	2	K06997	COG0325	General function prediction only
PA0395	pilT	0.390117	0.394393	9.375	0.155311	2	4	K02669	COG2805	Cell motility and secretion / Intracellular trafficking and secretion
PA0396	pilU	0.41468	0.138217	9.5	0.275469	1.5	2.5	K02670	COG5008	Cell motility and secretion / Intracellular trafficking and secretion
PA0397		0.928985	1	1.64286	0.640911	4.5	5	K16264	COG1230	Inorganic ion transport and metabolism
PA0398		0.455012	0.898381	0.779412	0.856003	3	2.5		COG2314	Function unknown
PA0399		0.887721	0.890528	4.05556	0.154427	4.5	6	K01697	COG0031	Amino acid transport and metabolism
PA0400		0.622786	0.735353	1.6728	0.537786	13.5	9.5	K01758	COG0626	Amino acid transport and metabolism
PA0401		1.27212	0.707086	0.230315	0.129802	21.5	5.5	K01465	COG0044	Nucleotide transport and metabolism
PA0402	pyrB	0.580204	0.895307	0.174216	0.106507	9.5	3.5	K00609	COG0540	Nucleotide transport and metabolism
PA0403	pyrR	0.714854	0.874026	0.229249	0.128918	5	1.5	K02825	COG2065	Nucleotide transport and metabolism
PA0404		0.427458	0.801764	1	1	0	0	K07447	COG0816	DNA replication, recombination, and repair
PA0405		0.572858	0.691531	0.212766	0.212609	2.5	1.5	K07735	COG1678	Transcription
PA0406		0.605295	0.870749	9.6	0.223792	0.5	2.5	K03832	COG0810	Cell envelope biogenesis, outer membrane
PA0407	gshB	0.347341	0.206178	0.285714	0.179688	0.5	0	K01920	COG0189	Coenzyme metabolism / Translation, ribosomal structure and biogenesis
PA0408	pilG	0.300156	0.0157574	0.213483	0.18929	2.5	1.5	K02657	COG0745	Signal transduction mechanisms / Transcription
PA0409	pilH	0.286653	0.142996	1	1	0	0	K02658	COG0745	Signal transduction mechanisms / Transcription
PA0410	pilI	0.412297	0.548033	0.0555033	0.00295128	8	2	K02659	COG0835	Cell motility and secretion / Signal transduction mechanisms
PA0411	pilJ	0.472738	0.326157	0.239549	0.0176416	21	8.5	K02660	COG0840	Cell motility and secretion / Signal transduction mechanisms
PA0412	pilK	0.351677	0.442253	1.16129	0.875438	7.5	5.5	K02661	COG1352	Cell motility and secretion / Signal transduction mechanisms
PA0413	chpA	0.762892	0.914988	0.102137	2.44038e-05	63.5	22.5	K02487;K06596	COG0643	Cell motility and secretion / Signal transduction mechanisms
PA0414	chpB	0.712393	0.806711	4.23077	0.194933	3	4	K06597	COG2201	Cell motility and secretion / Signal transduction mechanisms
PA0415	chpC	1.47293	0.723051	6.7931	0.107305	1	2.5	K06598
PA0416	chpD	0.462652	0.81465	2.37255	0.474408	5	5	K06599	COG2207	Transcription
PA0417	chpE	2.11061	0.926316	12.5932	0.0113435	3	2.5	K06600	COG1280	Amino acid transport and metabolism
PA0418		1.66221	0.780772	0.454829	0.378072	15.5	8.5
PA0419		1.02382	1	0.545455	0.66323	3.5	3	K09761	COG1385	Function unknown
PA0420	bioA	0.701667	0.849948	24.6667	0.0671306	0.5	3	K00833	COG0161	Coenzyme metabolism
PA0421		7.09795	0.000394803	3.91351	0.136879	11	11.5	K00274	COG1231	Amino acid transport and metabolism
PA0422		0.318332	0.226672	0.34901	0.277321	4	4.5		COG3038	Energy production and conversion
PA0423	pasP	0.334337	0.0391672	0.311688	0.320578	5	2		COG2353	Function unknown
PA0424	mexR	0.531853	0.853145	2.66667	0.226563	0.5	0.5		COG1846	Transcription
PA0425	mexA	0.347657	0.106051	0.552632	0.49608	12	10	K03585	COG0845	Cell envelope biogenesis, outer membrane
PA0426	mexB	0.775329	0.914988	0.596785	0.464017	28	19.5	K03296	COG0841	Defense mechanisms
PA0427	oprM	0.90652	0.930024	1.13244	0.871984	14.5	15		COG1538	Cell envelope biogenesis, outer membrane / Intracellular trafficking and secretion
PA0428		1.14237	0.847738	1.55556	0.800563	2	1	K11927	COG0513	DNA replication, recombination, and repair / Transcription / Translation, ribosomal structure and biogenesis
PA0429		0.4861	0.569129	1.60274	0.619684	11.5	5.5
PA0430	metF	0.678007	0.969461	0.346154	0.598363	2	1	K00297	COG0685	Amino acid transport and metabolism
PA0431		0.596074	0.951134	0.318436	0.31245	4	2		COG0317	Signal transduction mechanisms / Transcription
PA0432	sahH	0.837963	0.916966	1	1	0	0	K01251	COG0499	Coenzyme metabolism
PA0433		1.79282	0.972015	1.05085	0.979387	4	1.5
PA0434		2.00746	0.797164	0.545673	0.418392	29.5	16	K02014	COG1629	Inorganic ion transport and metabolism
PA0435		1.50292	0.945967	1.6381	0.585104	13.5	9
PA0436		0.151576	0.0534142	1.625	0.726411	3.5	2	K09017	COG1309	Transcription
PA0437	codA	0.897771	0.985235	1.50704	0.732549	4.5	4.5	K01485	COG0402	Nucleotide transport and metabolism / General function prediction only
PA0438	codB	1.38635	0.81051	0.304	0.335529	2.5	1	K10974	COG1457	Nucleotide transport and metabolism
PA0439		2.55889	0.622156	0.158055	0.0830503	10	2.5	K00207	COG0167	Nucleotide transport and metabolism
PA0440		3.96022	0.49717	1.16667	0.884248	5.5	4	K00266	COG0493	Amino acid transport and metabolism / General function prediction only
PA0441		3.73831	0.323286	0.193146	0.0495012	13	10	K01464	COG0044	Nucleotide transport and metabolism
PA0442		0.922732	0.992179	1	1	0	0
PA0443		2.73584	0.399231	0.605735	0.610629	10	6.5	K03457	COG1953	Nucleotide transport and metabolism / Coenzyme metabolism
PA0444		3.5311	0.206178	2.01471	0.48421	7	5.5	K06016	COG0624	Amino acid transport and metabolism
PA0445		0.639236	0.916966	1	1	0	0	K07486	COG3547	DNA replication, recombination, and repair
PA0446		1.89741	0.57751	1.83333	0.571016	6	5		COG1804	Energy production and conversion
PA0447	gcdH	1.69491	0.618645	2.30159	0.343255	6	5.5	K00252	COG1960	Lipid metabolism
PA0448		1.11578	1	0.577181	0.573927	8.5	4.5		COG0583	Transcription
PA0449		2.46498	0.416662	0.0487805	0.169848	2.5	0		COG1607	Lipid metabolism
PA0450		0.905588	0.837258	1.01983	0.985292	13.5	8	K03306	COG0306	Inorganic ion transport and metabolism
PA0451		0.22814	0.298144	0.903475	0.918918	7	3.5	K07403	COG1030	Posttranslational modification, protein turnover, chaperones
PA0452		0.524432	0.538031	1.7931	0.599327	5	6.5		COG0330	Posttranslational modification, protein turnover, chaperones
PA0453		0.729182	0.64012	2.53846	0.354201	3	2.5
PA0454		2.16536	0.616541	0.318903	0.0889062	18	12		COG1289	Function unknown
PA0455	dbpA	1.12092	0.959978	1.5679	0.606329	10.5	8	K05591	COG0513	DNA replication, recombination, and repair / Transcription / Translation, ribosomal structure and biogenesis
PA0456		0.341811	0.057855	1.35714	0.745141	1	1	K03704	COG1278	Transcription
PA0457		0.863809	0.924066	0.40604	0.368657	9	4.5		COG4067	Posttranslational modification, protein turnover, chaperones
PA0457.1		0.771188	1	0.510989	0.483099	5.5	2.5
PA0458		0.684006	0.968613	0.448087	0.315076	13.5	12.5
PA0459		1.00518	0.898128	0.89858	0.887619	28	12.5	K03696	COG0542	Posttranslational modification, protein turnover, chaperones
PA0460		1.20015	1	0.701754	0.740988	6.5	3
PA0461		1.04901	0.992179	2.20789	0.35301	10.5	9		COG0204	Lipid metabolism
PA0462		1.50204	0.75102	1.07335	0.935161	13.5	6		COG4067	Posttranslational modification, protein turnover, chaperones
PA0463	creB	1.31283	1	0.863946	0.895817	5.5	4.5	K07663	COG0745	Signal transduction mechanisms / Transcription
PA0464	creC	2.36469	0.524391	0.797048	0.816499	6	5.5	K07641	COG0642	Signal transduction mechanisms
PA0465	creD	0.245604	0.0853438	1.125	0.897751	13	9.5	K06143	COG4452	Defense mechanisms
PA0466		0.474057	0.676061	0.516667	0.645846	3.5	1
PA0467		0.247964	0.591609	1.56177	0.605937	5.5	5.5		COG0625	Posttranslational modification, protein turnover, chaperones
PA0468		1.189	1	1.21818	0.84034	9	5.5		COG4257	Defense mechanisms
PA0469		2.42157	0.246679	0.490196	0.637052	2.5	1.5
PA0470	fiuA	9.56679	4.5003e-05	2.15751	0.394988	10	10.5	K02014	COG1629	Inorganic ion transport and metabolism
PA0471		6.58594	0.000778862	0.463415	0.396613	5.5	5		COG3712	Inorganic ion transport and metabolism / Signal transduction mechanisms
PA0472		1.06374	0.916966	0.5	0.518686	4	2	K03088	COG1595	Transcription
PA0473		0.652649	0.988436	1.68317	0.631262	4	3		COG0625	Posttranslational modification, protein turnover, chaperones
PA0474		3.03104	0.79125	1.75	0.611409	3	2		COG2050	Secondary metabolites biosynthesis, transport, and catabolism
PA0475		13.1174	0.00242682	0.528846	0.604506	2.5	2		COG1309	Transcription
PA0476		0.629199	0.707086	1.00642	0.995419	17.5	12	K03457	COG1953	Nucleotide transport and metabolism / Coenzyme metabolism
PA0477		0.301458	0.905101	1.13043	0.905682	5.5	5.5		COG0583	Transcription
PA0478		2.93379	0.517951	0.389423	0.381158	4	1
PA0479		0.85001	1	0.304825	0.217308	11.5	6.5		COG0583	Transcription
PA0480		6.3262	0.75503	1.73494	0.575041	5.5	4.5	K01055	COG0596	General function prediction only
PA0481		2.29136	0.804614	0.158416	0.187023	5.5	0.5
PA0482	glcB	0.726714	0.906793	0.525657	0.449093	18	10.5	K01638	COG2225	Energy production and conversion
PA0483		0.307104	0.507718	1.7619	0.67362	3	1		COG0456	General function prediction only
PA0484		0.523639	0.964394	0.482609	0.481875	5	3		COG2716	Amino acid transport and metabolism
PA0485		0.784287	1	0.339031	0.230268	12.5	5.5	K05786	COG2962	General function prediction only
PA0486		1.37051	1	1.28906	0.813573	3.5	2		COG2334	General function prediction only
PA0487		1.01902	1	3.92727	0.142214	7	6	K02019	COG2005	General function prediction only
PA0488		0.536737	0.967188	0.922374	0.938142	6.5	3	K05811	COG5544	General function prediction only
PA0489		2.19154	0.819384	0.62069	0.739551	5.5	2.5		COG1040	General function prediction only
PA0490		0.91811	0.986082	0.0926366	0.0258431	6.5	3.5
PA0491		1.26569	1	0.911854	0.92348	12.5	10.5		COG0583	Transcription
PA0492		0.720962	1	2.66316	0.345637	5.5	2	K07160	COG1540	General function prediction only
PA0493		0.397641	1	0.361446	0.453163	1	0.5		COG0511	Lipid metabolism
PA0494		2.78105	0.709372	3.45064	0.16555	7.5	7.5	K01961	COG0439	Lipid metabolism
PA0495		2.70154	0.553715	1.35564	0.718675	11.5	8		COG2049	Amino acid transport and metabolism
PA0496		0.937031	0.957613	0.963158	0.974325	6.5	5		COG1984	Amino acid transport and metabolism
PA0497		1.84019	0.759337	0.196544	0.101235	9.5	4.5
PA0498		1.79847	0.508304	0.335821	0.188833	10.5	6
PA0499		1.19834	0.854649	0.96817	0.973961	11	7.5		COG3121	Cell motility and secretion / Intracellular trafficking and secretion
PA0500	bioB	1.71831	0.654925	18.8	0.064511	2	1.5	K01012	COG0502	Coenzyme metabolism
PA0501	bioF	1.94818	0.742844	0.333333	0.289063	1	0	K00652	COG0156	Coenzyme metabolism
PA0502		1.64055	0.590036	0.235294	0.230298	3	1.5	K02170	COG0596	General function prediction only
PA0503		2.50586	0.676061	17.9091	0.0263569	1	1	K02169	COG2226	Coenzyme metabolism
PA0504	bioD	3.16948	0.916966	4.5	0.0654297	0	0.5	K01935	COG0132	Coenzyme metabolism
PA0505		0.680073	0.971321	0.125	0.089825	3	1.5
PA0506		0.575719	0.578872	0.780952	0.837242	8.5	4	K00257	COG1960	Lipid metabolism
PA0507		3.35262	0.15914	0.5	0.454489	9.5	9.5	K00257	COG1960	Lipid metabolism
PA0508		0.989716	0.977407	1.23618	0.831011	9.5	7	K00257	COG1960	Lipid metabolism
PA0509	nirN	0.466873	0.490814	0.503509	0.44731	14	6.5	K15864	COG2010	Energy production and conversion
PA0510		0.730312	0.783508	0.782051	0.821699	6	4	K02303	COG0007	Coenzyme metabolism
PA0511	nirJ	0.789521	0.925785	0.844802	0.84144	15.5	8.5		COG0535	General function prediction only
PA0512		0.431312	0.431009	0.15736	0.117877	4.5	1.5		COG1522	Transcription
PA0513		0.781715	0.919742	0.53629	0.538511	7.5	4.5		COG1522	Transcription
PA0514	nirL	0.404918	0.389489	0.75	0.806101	4.5	2.5		COG1522	Transcription
PA0515		0.712499	0.829302	0.337748	0.353635	2	1.5		COG1522	Transcription
PA0516	nirF	1.09704	0.967509	3.45429	0.125642	15.5	11.5		COG3391	Function unknown
PA0517	nirC	2.34909	0.243928	0.136591	0.0359874	6	3		COG2010	Energy production and conversion
PA0518	nirM	0.965549	1	1.64	0.671364	3	1.5		COG4654	Energy production and conversion
PA0519	nirS	0.92913	0.984692	1.11528	0.905895	11	5.5	K15864	COG2010	Energy production and conversion
PA0520	nirQ	0.869092	0.979284	0.967914	0.978363	6	4.5	K04748	COG0714	General function prediction only
PA0521		2.94504	0.327484	0.277385	0.173883	8.5	3.5	K02164	COG1845	Energy production and conversion
PA0522		1.78707	0.825549	9.5	0.0536569	4.5	2
PA0523	norC	1.78935	0.52453	2.79167	0.390789	2.5	2.5	K02305
PA0524	norB	1.6629	0.663803	0.663812	0.653222	13	8	K04561	COG3256	Inorganic ion transport and metabolism
PA0525		1.86284	0.591609	1.17797	0.884658	8.5	4.5	K02448	COG4548	Inorganic ion transport and metabolism
PA0526		0.810296	0.96744	14.9333	0.0293943	1	1
PA0527		0.244774	0.291135	1.23288	0.868275	3	2		COG0664	Signal transduction mechanisms
PA0527.1	rsmY	1.00541	0.951447	0.777778	0.917181	0.5	0.5
PA0528		3.97867	0.57751	0.756598	0.768111	8	5.5		COG0583	Transcription
PA0529		0.683554	1	1.14583	0.910646	4	2.5		COG2258	Function unknown
PA0530		5.24604	0.00378701	0.736527	0.747392	10.5	7	K00821	COG4992	Amino acid transport and metabolism
PA0531		3.40406	0.220527	1.45985	0.715436	6	3.5		COG0518	Nucleotide transport and metabolism
PA0532		1.75877	0.892119	0.558528	0.551904	3.5	3
PA0533		1.1843	0.922489	0.363043	0.286211	9	6.5		COG2197	Signal transduction mechanisms / Transcription
PA0534		3.94968	0.0251062	1.47399	0.666285	10.5	5		COG0665	Amino acid transport and metabolism
PA0535		2.70961	0.478169	0.803419	0.816119	6.5	5.5		COG1396	Transcription
PA0536		1.62914	0.829986	0.709366	0.683866	12	7	K06872	COG1512	General function prediction only
PA0537		1.00576	1	0.452442	0.407017	10	4.5	K03744	COG1704	Function unknown
PA0538	dsbB	0.711162	1	0.872449	0.896086	6	3	K03611	COG1495	Posttranslational modification, protein turnover, chaperones
PA0539		1.064	0.935919	0.407507	0.220875	16.5	10.5		COG0697	Carbohydrate transport and metabolism / Amino acid transport and metabolism / General function prediction only
PA0540		0.970719	1	1.44444	0.736928	6	3.5		COG3686	Function unknown
PA0541		0.590285	0.801764	5.77778	0.295403	1.5	2.5		COG3909	Energy production and conversion
PA0542		0.380745	0.398631	0.882883	0.918439	3.5	3.5
PA0543		1.19982	0.935919	4.73514	0.0851532	11	6	K03932	COG3509	Secondary metabolites biosynthesis, transport, and catabolism
PA0544		1.2382	0.970949	0.412308	0.247741	13.5	10
PA0545		0.305889	0.013665	0.428336	0.276781	16.5	12		COG4097	Inorganic ion transport and metabolism
PA0546	metK	0.593105	0.767284	3.76471	0.377234	1	1.5	K00789	COG0192	Coenzyme metabolism
PA0547		0.495115	0.300261	1.65541	0.580111	14	10	K03892	COG2226	Coenzyme metabolism
PA0548	tktA	0.863537	0.866514	3	0.289063	0	0.5	K00615	COG0021	Carbohydrate transport and metabolism
PA0549		0.907707	1	0.773038	0.768151	12.5	10
PA0550		1.54395	0.78858	0.754854	0.760368	8.5	6	K01816	COG3622	Carbohydrate transport and metabolism
PA0551		0.716987	0.988436	1	1	0	0	K03472	COG0057	Carbohydrate transport and metabolism
PA0552		1.23782	0.935523	1	1	0	0	K00927	COG0126	Carbohydrate transport and metabolism
PA0553		1.60336	1	12.6	0.136813	0.5	1
PA0554		0.590024	0.630784	2.11765	0.585217	2	2
PA0555		0.818467	0.889386	1	1	0	0	K01624	COG0191	Carbohydrate transport and metabolism
PA0556		1.46419	0.938705	0.0285714	0.0547023	2	0
PA0557		1.09346	0.969461	0.475751	0.429438	2.5	2.5		COG4319	Function unknown
PA0558		1.26435	1	0.507795	0.467065	9.5	4.5		COG2226	Coenzyme metabolism
PA0559		1.13146	0.969461	0.934641	0.953536	6.5	4.5	K07007	COG2081	General function prediction only
PA0560		1.10988	0.962062	1.70588	0.780066	2	1	K07043	COG1451	General function prediction only
PA0561		0.935268	0.939505	1.69451	0.533415	13.5	9
PA0562		0.554881	0.993288	1.4589	0.712485	7	2.5		COG0637	General function prediction only
PA0563		1.21963	0.881512	0.574468	0.717377	2.5	1.5		COG3152	Function unknown
PA0564		2.25976	0.725089	0.96875	0.976773	8	5		COG2207	Transcription
PA0565		2.7834	0.280147	2.75652	0.311174	1.5	2		COG0599	Function unknown
PA0566		0.363245	0.679181	1.64935	0.665583	4	3
PA0567		1.14804	0.871876	0.97561	1	0.5	1		COG0401	Function unknown
PA0568		0.411549	0.394393	0.645161	0.754938	2.5	2
PA0569		2.04788	0.839752	0.280242	0.184405	2.5	3.5
PA0570		1.86878	0.965836	0.655738	0.764759	2.5	2
PA0571		0.462317	0.475758	0.512987	0.495904	7.5	5
PA0572		0.201	0.225495	0.630435	0.52998	30	18.5
PA0573		2.44282	0.609734	2.83333	0.577872	0.5	1
PA0574		0.800027	0.980539	0.613772	0.573692	10.5	8.5		COG3177	Function unknown
PA0575		0.750775	0.874026	0.468364	0.305369	28	15		COG5001	Signal transduction mechanisms
PA0576	rpoD	1.01566	0.961534	1	1	0	0	K03086	COG0568	Transcription
PA0577	dnaG	0.798725	0.951447	1	1	0	0	K02316	COG0358	DNA replication, recombination, and repair
PA0578		0.90302	0.834034	0.525097	0.522306	6.5	3	K09117	COG1610	Function unknown
PA0579	rpsU	0.256282	0.0413442	1	1	0	0	K02970	COG0828	Translation, ribosomal structure and biogenesis
PA0580		0.484908	0.857374	1	1	0	0	K01409	COG0533	Posttranslational modification, protein turnover, chaperones
PA0581		0.474452	0.540243	2.14021	0.346282	12.5	9	K08591	COG0344	Function unknown
PA0582	folB	0.525423	0.938705	1	1	0	0	K01633	COG1539	Coenzyme metabolism
PA0583		1.0386	1	1	1	0	0	K00950	COG0801	Coenzyme metabolism
PA0584		0.788771	0.956197	0.181818	0.0463257	1	0	K00974	COG0617	Translation, ribosomal structure and biogenesis
PA0585		0.513082	0.744722	0.829412	0.861442	6	6.5
PA0586		0.268065	0.0760639	1.33146	0.751584	12	13		COG2719	Function unknown
PA0587		0.141846	0.00999513	0.229839	0.0932565	15.5	8	K09786	COG2718	Function unknown
PA0588		0.39774	0.0162696	0.679458	0.673571	16	7	K07180	COG2766	Signal transduction mechanisms
PA0589		2.106	0.979485	0.101942	0.0316856	4.5	1.5	K02439	COG0607	Inorganic ion transport and metabolism
PA0590	apaH	0.584505	0.918172	0.348018	0.323034	9.5	3.5	K01525
PA0591		0.547903	0.581113	0.819277	0.877881	5	1.5	K06195	COG2967	Inorganic ion transport and metabolism
PA0592	ksgA	1.11462	1	0.323607	0.251389	10	5	K02528	COG0030	Translation, ribosomal structure and biogenesis
PA0593	pdxA	0.575619	0.963599	1	1	0	0	K00097	COG1995	Coenzyme metabolism
PA0594	surA	0.691822	0.767526	1	1	0	0	K03771	COG0760	Posttranslational modification, protein turnover, chaperones
PA0595	ostA	1.10189	0.982788	1	1	0	0	K04744	COG1452	Cell envelope biogenesis, outer membrane
PA0596		0.360961	0.0911652	1.58621	0.764171	2.5	1	K07102	COG3178	General function prediction only
PA0597		0.856677	1	2.33333	0.66573	1	1.5		COG1208	Cell envelope biogenesis, outer membrane / Translation, ribosomal structure and biogenesis
PA0598		1.3082	0.825549	3.41096	0.198768	8	7	K05801	COG1076	Posttranslational modification, protein turnover, chaperones
PA0599		1.22451	0.857657	1.26907	0.783898	10	9
PA0600		1.47233	0.665536	0.936898	0.93255	19.5	15		COG4585	Signal transduction mechanisms
PA0601		0.574755	0.797164	1.27461	0.807045	6	4		COG2197	Signal transduction mechanisms / Transcription
PA0602		0.927141	1	1.10177	0.923254	8	3.5	K02055	COG0687	Amino acid transport and metabolism
PA0603		1.82142	0.636123	0.945498	0.95232	11.5	6	K02052	COG3842	Amino acid transport and metabolism
PA0604		1.36499	0.983483	0.310559	0.314424	7	2	K02055	COG0687	Amino acid transport and metabolism
PA0605		1.31186	0.900298	0.573141	0.551088	14.5	7	K02054	COG1176	Amino acid transport and metabolism
PA0606		1.72593	0.92666	0.802632	0.808536	5.5	4	K02053	COG1177	Amino acid transport and metabolism
PA0607		0.442963	0.526286	1	1	0	0	K01783	COG0036	Carbohydrate transport and metabolism
PA0608		0.556021	0.716366	0.0666667	0.020201	6	1.5	K01091	COG0546	General function prediction only
PA0609	trpE	0.52033	0.524391	0.848276	0.865147	10.5	4.5	K01657	COG0147	Amino acid transport and metabolism / Coenzyme metabolism
PA0610	prtN	0.332186	0.262936	1.46377	0.75419	3	1
PA0611	prtR	0.492716	0.333859	1	1	0	0		COG2932	Transcription
PA0612	ptrB	0.381222	0.506465	1	1	0	0		COG1734	Signal transduction mechanisms
PA0613		0.222122	0.0231553	0.240223	0.219834	4.5	1.5
PA0614		0.250299	0.012309	0.476744	0.501496	6	4
PA0615		0.468587	0.189017	0.725086	0.740052	5.5	3.5
PA0616		0.497553	0.28947	1.40421	0.697712	9	5.5		COG4540	General function prediction only
PA0617		0.230084	0.152589	0.832258	0.866914	2.5	2.5	K06903	COG3628	General function prediction only
PA0618		0.216609	0.000792355	0.71223	0.762515	5.5	2.5		COG3948	General function prediction only
PA0619		0.0818986	0.0111525	0.0666667	0.221435	1	0		COG4385	General function prediction only
PA0620		0.232212	0.00148641	0.683505	0.628451	14.5	9		COG5301	General function prediction only
PA0621		0.241464	0.00839908	0.894737	0.903978	6.5	4
PA0622		0.269622	0.00418648	1.85564	0.476298	15.5	9	K06907	COG3497	General function prediction only
PA0623		0.369226	0.077145	0.293578	0.226259	4	1.5	K06908	COG3498	General function prediction only
PA0624		0.2376	0.0128551	0.309091	0.357903	4.5	2
PA0625		0.194732	0.0226855	0.527306	0.348282	20	15		COG3941	General function prediction only
PA0626		0.325299	0.0622423	0.8	0.844969	4.5	2.5	K06906	COG3499	General function prediction only
PA0627		1.43092	1	0.393617	0.473695	4	0.5		COG5004	General function prediction only
PA0628		0.198505	0.00345929	0.54185	0.50844	11.5	8	K06905	COG3500	General function prediction only
PA0629		0.508965	0.677594	2.57895	0.462136	1	1	K03791	COG3179	General function prediction only
PA0630		0.217582	0.123338	0.338983	0.383621	1.5	2
PA0631		0.393271	0.27985	0.401198	0.417527	2.5	1
PA0632		0.153149	0.00298878	1.78862	0.57343	3	3.5
PA0633		0.26847	0.012309	4	0.444597	2.5	2
PA0634		0.268035	0.0760639	1.42276	0.740806	2.5	1
PA0635		0.146287	0.000607117	0.233333	0.346347	1.5	1.5
PA0636		0.263092	0.00498229	0.92126	0.927138	15.5	15		COG5281	Function unknown
PA0637		0.421773	0.351241	0.942308	0.976364	1	1		COG4718	Function unknown
PA0638		0.396477	0.322782	0.35023	0.274265	5.5	3.5		COG4672	Function unknown
PA0639		0.259824	0.0425961	0.986034	0.990171	9.5	6.5		COG1310	General function prediction only
PA0640		0.321808	0.0707778	6.22093	0.0645949	5.5	6.5		COG4723	Function unknown
PA0641		0.740613	0.637329	1.25411	0.720738	40.5	26.5		COG4733	Function unknown
PA0642		0.363855	0.150573	0.877493	0.889934	8	6
PA0643		0.327571	0.013665	1.16899	0.853545	15	6
PA0644		0.17986	0.00789136	0.776	0.82561	3	1.5
PA0645		0.28532	0.320636	0.504274	0.477089	5	3.5
PA0646		0.257635	0.011508	0.874652	0.886811	15.5	8.5
PA0647		0.544801	0.553182	0.909091	0.9665	1.5	1
PA0648		0.374248	0.243148	3	0.297367	1.5	1
PA0649	trpG	0.822669	0.893836	2.2	0.464633	0.5	1	K01658	COG0512	Amino acid transport and metabolism / Coenzyme metabolism
PA0650	trpD	0.626781	0.620554	1.27465	0.795755	12.5	6.5	K00766	COG0547	Amino acid transport and metabolism
PA0651	trpC	1.28902	0.959724	1.37156	0.743313	10.5	5	K01609	COG0134	Amino acid transport and metabolism
PA0652		0.472652	0.363444	1.32258	0.82858	2	1.5	K10914	COG0664	Signal transduction mechanisms
PA0653		0.220732	0.130142	0.429787	0.367244	8	5.5	K07397	COG1765	Posttranslational modification, protein turnover, chaperones
PA0654	speD	0.347375	0.181996	2.12903	0.438842	4.5	4	K01611	COG1586	Amino acid transport and metabolism
PA0655		0.571508	0.725089	1	1	0	0	K06134	COG2941	Coenzyme metabolism
PA0656		0.129609	0.000727182	1.33143	0.695655	6	4.5	K02503	COG0537	Nucleotide transport and metabolism / Carbohydrate transport and metabolism / General function prediction only
PA0657		5.01432	0.00712333	0.138858	0.0114777	18	7		COG0464	Posttranslational modification, protein turnover, chaperones
PA0658		0.703714	0.846018	0.685185	0.692594	6.5	6	K07124	COG0300	General function prediction only
PA0659		0.81477	1	0.758621	0.752428	12.5	10.5		COG3152	Function unknown
PA0660		0.580507	0.604802	0.784689	0.812782	7.5	3	K00459	COG2070	General function prediction only
PA0661		0.879556	0.988436	35.5	0.0531937	0	1	K08973	COG1981	Function unknown
PA0662	argC	0.461685	0.363192	2.49268	0.326509	9	8.5	K00145	COG0002	Amino acid transport and metabolism
PA0663		0.724401	0.804614	1.35581	0.745836	7.5	5
PA0664		0.491616	0.438822	0.182927	0.162122	3.5	0.5		COG1664	Cell envelope biogenesis, outer membrane
PA0665		0.732166	0.924066	1	1	0	0	K15724	COG0316	Posttranslational modification, protein turnover, chaperones
PA0666		2.75664	0.20625	28	0.0904292	0	2	K09001	COG2377	Posttranslational modification, protein turnover, chaperones
PA0667		0.93938	0.972285	0.0246914	0.0404052	1	0		COG0739	Cell envelope biogenesis, outer membrane
PA0668	tyrZ	0.109472	9.68053e-08	1.33205	0.735355	18.5	13.5	K01866	COG0162	Translation, ribosomal structure and biogenesis
PA0669		2.53571	0.571893	0.614865	0.597947	19.5	7	K14162	COG0587	DNA replication, recombination, and repair
PA0670		1.91051	0.613478	0.58	0.717338	5	1.5	K14161	COG0389	DNA replication, recombination, and repair
PA0671		1.2958	1	2.05556	0.466772	4.5	5		COG5404	Cell division and chromosome partitioning
PA0672	hemO	0.867254	0.857374	1.59615	0.666868	4.5	3	K07215	COG3230	Inorganic ion transport and metabolism
PA0673		3.3108	0.606527	1.53061	0.748696	3	1
PA0674	vreA	1.31788	1	0.212	0.112432	4.5	2.5
PA0675	vreI	0.949616	1	20.6842	0.00333406	4	4	K03088	COG1595	Transcription
PA0676	vreR	2.33141	0.426941	0.203922	0.145845	7	3		COG3712	Inorganic ion transport and metabolism / Signal transduction mechanisms
PA0677		1.50998	0.990675	3.65269	0.165753	6	5.5	K02459	COG4795	Intracellular trafficking and secretion
PA0678		2.7918	0.829986	1	1	0	0	K02457	COG2165	Cell motility and secretion / Intracellular trafficking and secretion
PA0679		0.626145	1	0.630769	0.688201	5.5	2.5	K02452
PA0680		4.38411	1	1.10753	0.935635	4	2.5	K02458
PA0681		1.55004	0.916966	0.0524691	0.00298258	6.5	1.5	K02456	COG2165	Cell motility and secretion / Intracellular trafficking and secretion
PA0682		0.616643	0.935703	0.527778	0.493911	7.5	2.5	K02460	COG3156	Intracellular trafficking and secretion
PA0683		1.51854	0.869786	0.886447	0.902448	10	6.5	K02461
PA0684		4.62027	0.556414	0.123711	0.148284	2.5	1	K02462	COG3149	Intracellular trafficking and secretion
PA0685		0.878415	0.959978	1.81498	0.478126	19	17	K02453	COG1450	Cell motility and secretion / Intracellular trafficking and secretion
PA0686		0.30651	0.957613	1.6	0.704727	4	4.5	K02454	COG2804	Cell motility and secretion / Intracellular trafficking and secretion
PA0687		1.45629	0.943612	1.72376	0.574724	9.5	6	K02455	COG1459	Cell motility and secretion / Intracellular trafficking and secretion
PA0688		7.67647	0.00498229	0.308442	0.248368	5	4.5		COG0226	Inorganic ion transport and metabolism
PA0689		0.395988	0.451597	4.25309	0.119471	6.5	4.5		COG0226	Inorganic ion transport and metabolism
PA0690		1.71518	0.707086	1.14037	0.780559	84	58.5
PA0691		1.26255	0.888993	0.0909091	0.183013	2	0	K07487	COG3666	DNA replication, recombination, and repair
PA0692		1.19523	1	1.0346	0.973885	11	6.5		COG2831	Intracellular trafficking and secretion
PA0693		3.27796	0.135491	1.75358	0.525862	12.5	8.5	K03561	COG5306	Function unknown
PA0694		7.62253	0.323286	2.26316	0.535635	2.5	1	K03559	COG0848	Intracellular trafficking and secretion
PA0695		2.88735	0.82108	0.633094	0.685897	6	4
PA0696		2.08196	0.76929	0.647249	0.652315	6.5	4
PA0697		2.06507	0.732957	1.30769	0.844798	2	2
PA0698		1.13741	0.890405	4.86916	0.104255	2.5	3
PA0699		6.5663	0.115057	1.16484	0.881681	7	5.5	K01802	COG0760	Posttranslational modification, protein turnover, chaperones
PA0700		0.657859	0.988436	2.34211	0.516096	2.5	1.5
PA0701		2.32506	0.649703	0.36413	0.363791	6	2		COG0583	Transcription
PA0702		2.26033	0.702747	1.24868	0.824374	5.5	3.5		COG3000	Lipid metabolism
PA0703		1.0493	0.898771	1.65714	0.669478	5	2
PA0704		1.24072	0.938705	1.33871	0.745319	15.5	8.5	K01426	COG0154	Translation, ribosomal structure and biogenesis
PA0705	migA	0.414644	0.28947	0.721805	0.773808	5.5	3.5	K12987	COG1215	Cell envelope biogenesis, outer membrane
PA0706		0.70691	0.905101	0.804511	0.848022	7	5	K00638	COG0110	General function prediction only
PA0707	toxR	0.427625	0.905101	2.39891	0.355378	5	4
PA0708		2.15202	0.72439	1.09722	0.920805	7.5	4		COG0583	Transcription
PA0709		4.39366	0.775921	0.0285714	0.0547023	1.5	0		COG1359	Function unknown
PA0710		2.69925	0.866573	1.98718	0.540767	3	2.5	K01759	COG0346	Amino acid transport and metabolism
PA0711		2.25923	0.959978	3.02899	0.310072	5	2.5	K03824	COG3153	General function prediction only
PA0712		1.19899	1	1	1	1	0.5	K09982	COG3811	Function unknown
PA0713		0.381574	0.0338014	0.336283	0.30946	3	1.5
PA0714		0.320629	0.0796639	0.152439	0.127922	3.5	2
PA0714.1		0.638862	0.373013	25	0.117274	0	0.5
PA0715		0.506286	0.388874	12.1429	0.109735	0.5	1.5		COG3344	DNA replication, recombination, and repair
PA0716		0.877288	0.941085	5.3125	0.0832582	4.5	1.5		COG0410	Amino acid transport and metabolism
PA0717		0.993272	0.939076	0.299242	0.250659	2	2.5
PA0718		0.648821	1	3.09231	0.2469	4	5
PA0719		2.9579	0.2661	0.515152	0.494082	6.5	5
PA0720		1.19463	1	3.33071	0.216501	6	5.5
PA0721		3.21927	0.972285	0.5	0.6875	0.5	0
PA0722		0.291993	0.34654	0.518519	0.740443	2	0.5
PA0723	coaB	0.692764	0.930024	0.689655	0.845889	2.5	1
PA0724		1.37622	0.893836	2.2767	0.379141	5.5	6
PA0725		5.06366	0.968613	0.333333	0.439278	3.5	1
PA0726		2.28119	0.692637	1.64888	0.57302	16	7.5	K10954	COG4128	General function prediction only
PA0727		0.913706	1	2.47253	0.33846	11	10
PA0728		1.37576	0.84825	2.03586	0.385468	15.5	9		COG4974	DNA replication, recombination, and repair
PA0729		0.605224	0.780772	1.78947	0.741618	2.5	1.5		COG3668	General function prediction only
PA0730		1.0247	1	1.85484	0.5474	3.5	3		COG0596	General function prediction only
PA0731		1.25341	1	1.84211	0.655611	2.5	3
PA0732		1.58925	0.880178	2.58824	0.301051	11	9		COG1376	Function unknown
PA0733		0.51913	0.874983	1.70229	0.604196	9	4	K06183	COG1187	Translation, ribosomal structure and biogenesis
PA0734		1.05594	0.992179	0.95122	0.974901	4	2.5
PA0735		1.92043	0.871876	0.614841	0.620173	9.5	4
PA0736		1.25816	0.89521	1.81154	0.51889	9	6.5
PA0737		1.63884	0.58576	1.64796	0.603928	7.5	4
PA0738		2.06485	0.727582	1.24	0.910413	2.5	1.5		COG3776	Function unknown
PA0739		1.01622	1	0.123711	0.0601954	8	4		COG0583	Transcription
PA0740		1.50483	0.804614	0.636364	0.614992	17.5	7		COG2015	Secondary metabolites biosynthesis, transport, and catabolism
PA0741		0.444216	0.913901	0.571429	0.727536	1.5	0.5	K07118	COG2910	General function prediction only
PA0742		1.27804	0.984781	4.08696	0.301949	2	3
PA0743		0.760304	0.90655	2.72222	0.33882	5	3.5	K00020	COG2084	Lipid metabolism
PA0744		1.47706	0.891179	2.0531	0.486371	7	4		COG1024	Lipid metabolism
PA0745		1.08922	0.992179	0.237013	0.127041	6.5	5		COG1024	Lipid metabolism
PA0746		1.48617	0.96744	1.03636	0.974309	9	4.5	K00257	COG1960	Lipid metabolism
PA0747		1.00752	0.930917	1.14731	0.881784	10	6	K00140	COG1012	Energy production and conversion
PA0748		3.20572	0.252717	2.64	0.327566	4.5	2.5
PA0749		1.66991	0.934306	0.120482	0.0659406	8.5	2.5		COG2720	Defense mechanisms
PA0750		1.65739	0.951447	0.236686	0.221558	5	2	K03648	COG0692	DNA replication, recombination, and repair
PA0751		0.690625	0.971805	0.777778	0.794349	10	5	K07120	COG3180	General function prediction only
PA0752		1.33378	1	2.1844	0.429166	11	8	K07793	COG3333	Function unknown
PA0753		1.17607	1	0.50143	0.387519	5	2.5	K07794
PA0754		3.36878	0.0431302	2.11494	0.490663	4	4.5	K07795	COG3181	Function unknown
PA0755	opdH	0.645734	0.8506	3.03333	0.28376	6.5	2
PA0756		0.900003	1	0.72973	0.812957	6	2.5	K07774	COG0745	Signal transduction mechanisms / Transcription
PA0757		1.44367	0.914988	1.12579	0.911949	7.5	5.5	K07649	COG0642	Signal transduction mechanisms
PA0758		0.492015	0.613478	12.3511	0.00668354	7	9		COG1639	Signal transduction mechanisms
PA0759		0.935672	0.888993	1	1	0	0	K06980	COG0354	General function prediction only
PA0760		0.249336	0.111215	0.285714	0.179688	1	0	K09159	COG2938	Function unknown
PA0761	nadB	0.684658	0.846659	1.43367	0.683959	16	10.5	K00278	COG0029	Coenzyme metabolism
PA0762	algU	0.569787	0.435377	0.133333	0.0951349	1	0	K03088	COG1595	Transcription
PA0763	mucA	1.05785	1	1.68182	0.756553	2	1	K03597	COG3073	Signal transduction mechanisms
PA0764	mucB	0.920572	0.976805	0.633028	0.702668	3	1.5	K03598	COG3026	Signal transduction mechanisms
PA0765	mucC	0.627457	0.829302	9.56098	0.0346959	2.5	2	K03803	COG3086	Signal transduction mechanisms
PA0766	mucD	1.02139	0.968613	0.113208	0.03472	13	3.5	K01362	COG0265	Posttranslational modification, protein turnover, chaperones
PA0767	lepA	0.465189	0.309324	14	0.0724177	1	1	K03596	COG0481	Cell envelope biogenesis, outer membrane
PA0768	lepB	0.832621	0.914988	2	0.6875	0	0.5	K03100	COG0681	Intracellular trafficking and secretion
PA0769		0.448711	0.368971	0.455556	0.544807	1	1.5
PA0770		0.264267	0.107237	1	1	0	0	K03685	COG0571	Transcription
PA0771		0.40418	0.34654	1	1	0	0	K03595	COG1159	General function prediction only
PA0772	recO	0.618458	0.988436	40.5	0.00205185	1.5	1	K03584	COG1381	DNA replication, recombination, and repair
PA0773	pdxJ	0.857654	1	1	1	0	0	K03474	COG0854	Coenzyme metabolism
PA0774		1.53529	0.892119	0.846154	0.941568	3.5	1.5	K15257	COG2227	Coenzyme metabolism
PA0775		0.80052	1	8.70588	0.0961767	3.5	3	K15256	COG4106	General function prediction only
PA0776		1.5502	0.938633	0.785441	0.806036	4.5	3.5
PA0777		1.90144	0.955372	0.297297	0.394892	3.5	1.5	K02030	COG0834	Amino acid transport and metabolism / Signal transduction mechanisms
PA0778		1.84537	0.72439	8.8	0.14611	1	1	K14475	COG5513	Function unknown
PA0779		4.52778	0.00196247	0.371747	0.287104	15	7	K01338	COG0466	Posttranslational modification, protein turnover, chaperones
PA0780	pruR	2.5876	0.213601	0.716129	0.760318	6	2		COG2207	Transcription
PA0781		15.4016	0.00265632	1.92802	0.382405	17.5	9	K02014	COG1629	Inorganic ion transport and metabolism
PA0782	putA	0.888488	0.972285	1.40755	0.683406	16.5	9.5	K13821	COG4230	Energy production and conversion
PA0783	putP	1.3857	0.637121	1.5443	0.66476	8.5	6	K11928	COG0591	Amino acid transport and metabolism / General function prediction only
PA0784		0.644112	0.957613	0.447368	0.45825	8	4.5		COG0583	Transcription
PA0785		2.52667	0.916013	1.17647	0.895338	3.5	2.5	K01118	COG1182	Lipid metabolism
PA0786		1.81972	0.822091	0.707317	0.828728	2.5	2	K11741	COG2076	Inorganic ion transport and metabolism
PA0787		1.14045	0.972285	2.5	0.332961	6	7.5		COG4637	General function prediction only
PA0788		0.312624	0.055941	1.01225	0.988789	17	12.5		COG0744	Cell envelope biogenesis, outer membrane
PA0789		1.22887	1	0.653061	0.65416	7.5	5.5	K03293	COG1113	Amino acid transport and metabolism
PA0790		2.98109	0.344403	0.245161	0.240624	6	2	K07090	COG0730	General function prediction only
PA0791		1.48058	0.859777	1.82677	0.556223	7	6		COG2207	Transcription
PA0792	prpD	2.80519	0.663803	2.74	0.325838	6.5	5.5	K01720	COG2079	General function prediction only
PA0793		2.01407	0.951134	4.9375	0.128334	5.5	4.5	K09788	COG2828	Function unknown
PA0794		1.7567	0.872814	0.672222	0.67381	21	12.5	K01681	COG1048	Energy production and conversion
PA0795	prpC	1.55512	0.707086	2.08949	0.419927	9	6.5	K01659	COG0372	Energy production and conversion
PA0796	prpB	2.09286	0.608446	1.69582	0.567583	7	4	K03417	COG2513	Carbohydrate transport and metabolism
PA0797		1.35535	0.95928	0.285714	0.388906	3	2		COG1802	Transcription
PA0798	pmtA	0.861982	0.871876	5.37838	0.147764	1.5	2.5		COG2226	Coenzyme metabolism
PA0799		1.78215	0.597537	0.592405	0.57693	9.5	5.5		COG0553	Transcription / DNA replication, recombination, and repair
PA0800		3.4345	0.391422	0.884774	0.902893	5.5	3
PA0801		2.13419	0.769275	0.791304	0.80409	12	7		COG3182	Function unknown
PA0802		0.242275	1	0.728155	0.792889	5	1.5
PA0803		5.20009	0.365008	0.745192	0.774318	5	3.5		COG2764	Function unknown
PA0804		1.33663	1	3.71429	0.190632	6.5	4		COG0656	General function prediction only
PA0805		0.401535	0.216621	0.00981767	0.000104963	1	0.5
PA0806		0.840784	0.957613	2.36	0.409886	5	2.5		COG4270	Function unknown
PA0807		0.740012	0.597537	1.64957	0.634863	5	2	K01447	COG3023	Cell envelope biogenesis, outer membrane
PA0808		0.443009	0.500473	1.27826	0.824395	4.5	2.5		COG3832	Function unknown
PA0809		1.46601	0.977438	0.690821	0.689253	12.5	6.5	K03322	COG1914	Inorganic ion transport and metabolism
PA0810		1.78216	0.935748	2.01075	0.517083	5.5	4	K01560	COG1011	General function prediction only
PA0811		4.04769	0.032178	0.400881	0.333502	9.5	4.5		COG2223	Inorganic ion transport and metabolism
PA0812		2.71109	0.825549	4.4206	0.0877114	10.5	7.5
PA0813		4.03053	0.824297	2.16604	0.394431	8	5.5		COG0520	Posttranslational modification, protein turnover, chaperones
PA0814		1.47443	0.879635	0.127962	0.0831717	2.5	2
PA0815		2.58337	0.0869846	0.464052	0.437246	8	2.5		COG0583	Transcription
PA0816		1.01979	0.969461	2.82514	0.268012	5	4.5		COG0583	Transcription
PA0817		1.08155	0.937159	0.375	0.607172	1.5	1.5	K06991	COG3565	General function prediction only
PA0818		0.299769	0.978273	0.614634	0.639756	5	4
PA0819		0.247573	0.990477	0.444444	0.65084	0.5	0.5
PA0820		0.379525	0.198973	0.69434	0.711139	7.5	4	K07453	COG3183	Defense mechanisms
PA0821		0.605424	0.802136	0.940439	0.9431	11.5	10
PA0822		0.701564	0.874983	0.36	0.328109	3	3
PA0823		4.93354	0.606527	0.799127	0.823648	8	5
PA0824		2.31949	0.887869	0.562963	0.563534	7.5	6		COG4104	Function unknown
PA0825		2.15128	0.825549	3.07143	0.325205	2	0.5		COG2314	Function unknown
PA0826		0.865072	1	0.834783	0.878709	4.5	3.5
PA0826.1	ssrA	NA	NA	3	0.289063	0	0.5	K15035
PA0826.2		0.530426	0.274537	1	1	0	0
PA0827		0.769609	1	1.35	0.752912	10.5	4.5
PA0828		1.53457	1	0.0813953	0.107329	4.5	0.5		COG1309	Transcription
PA0829		3.58875	0.12326	0.325758	0.179786	9	5		COG0596	General function prediction only
PA0830		0.738667	0.872253	0.369231	0.407004	6	2.5	K07044	COG3687	General function prediction only
PA0831	oruR	0.811074	0.862443	1.41045	0.713051	8	5		COG2207	Transcription
PA0832		1.8431	0.914988	5.25532	0.133977	3.5	3.5		COG0491	General function prediction only
PA0833		0.83955	0.944056	0.972973	1	2.5	1.5		COG2885	Cell envelope biogenesis, outer membrane
PA0834		0.906366	1	1.09623	0.926684	8.5	4		COG0204	Lipid metabolism
PA0835		0.447582	0.541449	0.140313	0.0108066	25.5	12.5	K13788	COG0280	Energy production and conversion
PA0836	ackA	0.742264	0.892119	1.06509	0.943607	9	6	K00925	COG0282	Energy production and conversion
PA0836.1		0	1	0.5	0.6875	0.5	0
PA0837	slyD	0.48979	0.298144	0.0701754	0.0696841	4.5	0.5	K03775	COG1047	Posttranslational modification, protein turnover, chaperones
PA0838		0.73256	0.898771	1.11628	0.917123	4	4.5	K00432	COG0386	Posttranslational modification, protein turnover, chaperones
PA0839		1.23866	0.971526	3.77108	0.196942	4	3.5	K16137	COG1309	Transcription
PA0840		3.38136	0.0821689	0.903302	0.912095	10.5	6		COG1902	Energy production and conversion
PA0841		1.0881	0.938633	0.35318	0.243016	10	4.5		COG1307	Function unknown
PA0842		1.14833	0.974004	0.867521	0.887776	7	4.5		COG0438	Cell envelope biogenesis, outer membrane
PA0843	plcR	1.61272	0.886234	2.30075	0.401454	4.5	4
PA0844	plcH	3.55839	0.0359361	1.30822	0.772958	9.5	6.5	K01114	COG3511	Cell envelope biogenesis, outer membrane
PA0845		0.808048	0.852502	0.938719	0.93963	15	10.5
PA0846		0.943555	0.94237	0.4	0.453125	0.5	0	K06203	COG2981	Amino acid transport and metabolism
PA0847		1.21372	0.917312	0.925181	0.911034	27.5	19		COG3322	Signal transduction mechanisms
PA0848		6.99009	0.0479596	5.28571	0.264476	3	1	K03386	COG0450	Posttranslational modification, protein turnover, chaperones
PA0849		1.48375	0.705019	0.0656871	0.00390585	6.5	3.5	K00384	COG0492	Posttranslational modification, protein turnover, chaperones
PA0850		1.04159	0.96744	0.73913	0.787918	3	2.5
PA0851		0.957653	0.959978	1.70418	0.554909	10	3.5	K01754	COG1171	Amino acid transport and metabolism
PA0852	cbpD	0.226686	0.196171	0.482234	0.418251	11	7	K03933	COG3397	Function unknown
PA0853		1.02809	0.930024	1.03636	0.980678	4	1		COG2249	General function prediction only
PA0854		1.13708	0.940243	0.819473	0.824211	13.5	5	K01679	COG0114	Energy production and conversion
PA0855		0.122976	0.412672	0.154341	0.0828514	6.5	2
PA0856		0.618067	0.834591	1.29846	0.776121	8	8	K09924	COG3184	Function unknown
PA0857	bolA	0.657384	1	0.814815	0.922975	1.5	1.5	K05527	COG0271	Signal transduction mechanisms
PA0858		1.50952	0.637365	0.794872	0.861637	5.5	2.5	K07146	COG1054	General function prediction only
PA0859		0.686985	1	0.0571429	0.0944416	3.5	0.5	K07396	COG3531	Posttranslational modification, protein turnover, chaperones
PA0860		5.73953	0.587867	1.05263	0.959202	13.5	8	K06148	COG1132	Defense mechanisms
PA0861		0.40631	0.10884	0.41966	0.285835	20	12		COG2200	Signal transduction mechanisms
PA0862		0.553048	0.436105	0.418719	0.418259	8	4		COG5424	Coenzyme metabolism
PA0863		4.22818	0.099291	1.26071	0.805446	11.5	9		COG0604	Energy production and conversion / General function prediction only
PA0864		2.93485	0.992179	0.42562	0.409877	6.5	1.5		COG2207	Transcription
PA0865		0.635455	0.883882	1.17241	0.897067	6	4	K00457	COG3185	Amino acid transport and metabolism / General function prediction only
PA0866		1.03427	0.946764	0.431034	0.387807	8.5	4	K11734	COG1113	Amino acid transport and metabolism
PA0867	mliC	1.3456	0.666781	0.0444444	0.14517	3	0		COG3895	General function prediction only
PA0868		4.38885	0.506465	2.26667	0.65247	2.5	1	K15034	COG1186	Translation, ribosomal structure and biogenesis
PA0869	pbpG	0.636874	0.971526	2.71212	0.283528	5	5	K07262	COG1686	Cell envelope biogenesis, outer membrane
PA0870	phhC	1.59064	1	0.401818	0.322633	10	6	K00832	COG1448	Amino acid transport and metabolism
PA0871	phhB	1.32982	1	0.0769231	0.214086	2	0	K01724	COG2154	Coenzyme metabolism
PA0872	phhA	0.658002	0.71734	0.893536	0.909598	8.5	3.5	K00500	COG3186	Amino acid transport and metabolism
PA0873	phhR	1.3763	0.940243	0.557188	0.470415	25.5	13	K03721	COG3283	Transcription / Amino acid transport and metabolism
PA0874		1.68113	0.725089	6.66667	0.248692	0.5	1
PA0875		1.82882	0.521993	1.15491	0.861019	23	15		COG1289	Function unknown
PA0876		0.707834	1	5.1988	0.070841	10	8		COG0583	Transcription
PA0877		1.36577	1	2.65741	0.335604	7	6		COG0583	Transcription
PA0878		12.4912	0.00999513	1.24444	0.881954	3.5	2	K09709	COG3777	Function unknown
PA0879		11.6748	0.00498229	2.18045	0.434639	6.5	6	K00249	COG1960	Lipid metabolism
PA0880		42.3741	0.0472511	0.603175	0.718316	3	1.5		COG0346	Amino acid transport and metabolism
PA0881		0.777493	0.674572	0.870229	0.888041	11.5	5.5		COG2079	General function prediction only
PA0882		7.47774	0.00224535	1.13959	0.883933	13	9		COG1804	Energy production and conversion
PA0883		4.20922	0.0988776	0.322917	0.310333	6	2	K01644	COG2301	Carbohydrate transport and metabolism
PA0884		7.97326	0.0431302	1.03077	0.97964	6	6		COG1638	Carbohydrate transport and metabolism
PA0885		4.49394	0.298144	0.109244	0.0407222	7	2	K11689	COG3090	Carbohydrate transport and metabolism
PA0886		3.98945	0.24404	1.07468	0.940677	8	8.5	K11690	COG1593	Carbohydrate transport and metabolism
PA0887	acsA	7.61803	0.0177915	0.667608	0.598378	17	10	K01895	COG0365	Lipid metabolism
PA0887.1		0.527233	1	0.25	0.109375	1	0
PA0888	aotJ	0.515496	0.622447	0.109544	0.0191934	3	3.5	K10022	COG0834	Amino acid transport and metabolism / Signal transduction mechanisms
PA0889	aotQ	0.561494	0.565984	0.725572	0.681748	11	7	K10024	COG4215	Amino acid transport and metabolism
PA0890	aotM	0.534571	0.945967	0.79661	0.813694	10	9	K10023	COG4160	Amino acid transport and metabolism
PA0891		0.531798	0.935614	1.35948	0.739012	8.5	7	K06987	COG3608	General function prediction only
PA0892	aotP	0.391142	0.716366	0.558952	0.570311	4.5	2.5	K10025	COG4598	Amino acid transport and metabolism
PA0893	argR	0.752749	1	2.44541	0.330266	10.5	8.5		COG4977	Transcription
PA0894		1.67445	0.851276	6	0.165835	0.5	1.5
PA0895	aruC	0.708393	0.905101	0.410095	0.368824	9.5	6	K00821	COG4992	Amino acid transport and metabolism
PA0896	aruF	0.821879	0.971526	2.86517	0.313093	6.5	5	K00673	COG3138	Amino acid transport and metabolism
PA0897	aruG	1.22826	0.937998	0.123288	0.0596785	6	3.5	K00673	COG3138	Amino acid transport and metabolism
PA0898	aruD	0.984602	0.898128	0.19338	0.0565151	10.5	3.5	K06447	COG1012	Energy production and conversion
PA0899	aruB	0.878373	0.990477	0.378698	0.325681	11	5.5	K01484	COG3724	Amino acid transport and metabolism
PA0900		1.54142	0.770376	0.8	1	0.5	0.5
PA0901	aruE	0.599036	0.717956	1.36471	0.732056	9.5	5	K05526	COG2988	Amino acid transport and metabolism
PA0902		0.840206	1	0.828099	0.827399	10	4	K01620	COG2008	Amino acid transport and metabolism
PA0903	alaS	0.656381	0.762543	1	1	0	0	K01872	COG0013	Translation, ribosomal structure and biogenesis
PA0904	lysC	0.731489	0.907771	1	1	0	0	K00928	COG0527	Amino acid transport and metabolism
PA0905	rsmA	0.723839	0.733732	1	1	0	0	K03563	COG1551	Signal transduction mechanisms
PA0906		0.382323	0.524391	1	1	0	0		COG2932	Transcription
PA0907		0.691587	0.969461	3.92857	0.195342	4	3
PA0908		0.157004	0.255276	0.666667	0.84861	1.5	0.5
PA0909		0.542774	0.89699	0.0666667	0.125627	1	0.5
PA0910		1.18931	1	4.59459	0.198668	2.5	1
PA0911		0.67103	0.729603	0.705556	0.741955	6	2
PA0912		1.65106	0.831582	0.186706	0.0583411	6	4
PA0913	mgtE	0.715548	0.688553	0.724138	0.866669	2	1	K06213	COG2239	Inorganic ion transport and metabolism
PA0914		1.14283	0.925785	0.04	0.117274	3	0
PA0915		1.43566	1	0.00757576	0.000945969	3	0		COG4807	Function unknown
PA0916		0.674572	0.853883	1.84211	0.530179	11.5	4.5	K14441	COG0621	Translation, ribosomal structure and biogenesis
PA0917		0.592293	0.741369	2.25	0.312935	19	14	K03549	COG3158	Inorganic ion transport and metabolism
PA0918		1.61406	0.465649	1.25366	0.818664	6	4	K12262	COG3038	Energy production and conversion
PA0919		0.595475	0.663803	0.77561	0.782829	9	6		COG3946	Intracellular trafficking and secretion
PA0920		1.86764	0.636123	0.382013	0.22371	19	10	K14205	COG2898	Function unknown
PA0921		1.4208	0.75102	0.541176	0.636356	2	1
PA0922		0.398642	0.240501	0.403226	0.45119	2	1.5
PA0923	dinB	0.80525	0.967509	0.427984	0.412336	7.5	2.5	K02346	COG0389	DNA replication, recombination, and repair
PA0924		4.41643	0.298144	2.23482	0.37921	13.5	7.5	K07014	COG3083	General function prediction only
PA0925		0.880904	0.914988	0.6	0.666746	4	3.5	K03668	COG3187	Posttranslational modification, protein turnover, chaperones
PA0926		1.63444	0.608868	0.676845	0.675479	7.5	5
PA0927	ldhA	0.614877	0.937621	0.421429	0.458938	8	3.5	K03778	COG1052	Energy production and conversion / Coenzyme metabolism / General function prediction only
PA0928	gacS	0.690479	0.904286	2.95205	0.260858	7	4.5	K07678	COG0642	Signal transduction mechanisms
PA0929		1.2134	0.834591	0.834586	0.873863	6.5	2.5		COG0745	Signal transduction mechanisms / Transcription
PA0930		0.843408	1	0.99497	0.99562	16	10.5		COG0642	Signal transduction mechanisms
PA0931	pirA	0.983033	0.968613	1.15434	0.863097	16	13	K16089	COG4771	Inorganic ion transport and metabolism
PA0932	cysM	0.565938	0.780227	1.77707	0.491451	10.5	10.5	K12339	COG0031	Amino acid transport and metabolism
PA0933	ygcA	0.80554	0.773722	1.01639	0.98884	12	9	K03215	COG2265	Translation, ribosomal structure and biogenesis
PA0934	relA	0.688493	0.74069	0.0405405	0.0258735	6.5	0.5	K00951	COG0317	Signal transduction mechanisms / Transcription
PA0935		0.99437	1	0.376426	0.343267	7	4.5	K04765	COG3956	General function prediction only
PA0936		0.7705	0.661781	1.80488	0.661137	2.5	2	K12979	COG3555	Posttranslational modification, protein turnover, chaperones
PA0937		0.648493	0.827452	0.233333	0.195949	6	2	K09912	COG3122	Function unknown
PA0938		0.794627	0.984692	0.428328	0.217063	17	11.5		COG3765	Cell envelope biogenesis, outer membrane
PA0939		3.42332	0.847738	7.94937	0.0357389	3	2.5		COG4568	Transcription
PA0940		5.09764	0.914988	0.111111	0.135869	0.5	0
PA0941		1.09344	1	2	0.698258	1	0.5
PA0942		0.787684	0.741746	0.0586552	0.00604125	4	2		COG1846	Transcription
PA0943		1.21163	0.905101	4.53226	0.155995	4.5	5
PA0944	purN	0.726813	0.825549	0.655738	0.673662	2	3	K11175	COG0299	Nucleotide transport and metabolism
PA0945	purM	0.476416	0.769275	0.047619	0.00949863	1.5	1	K01933	COG0150	Nucleotide transport and metabolism
PA0946		1.22127	0.932684	3.20455	0.230306	8	6	K09938	COG3249	Function unknown
PA0947		0.464233	0.541449	1	1	0	0	K10763	COG0593	DNA replication, recombination, and repair
PA0948		0.449615	0.925785	2.28037	0.424574	4	2.5		COG3308	Function unknown
PA0949	wrbA	0.718747	0.913394	0.928889	0.943471	5	4.5	K03809	COG0655	General function prediction only
PA0950		0.838153	1	4.34483	0.246745	2	1.5	K00537	COG1393	Inorganic ion transport and metabolism
PA0951		1.28162	0.886008	0.578231	0.55434	11.5	5	K07058	COG1295	Replication, recombination, and repair
PA0952		0.369542	0.426874	0.60733	0.636794	2.5	2
PA0953		0.46567	0.515102	0.279279	0.128273	3	2		COG0526	Posttranslational modification, protein turnover, chaperones / Energy production and conversion
PA0954		1.02648	0.924066	0.888889	0.962323	1	1	K01512	COG1254	Energy production and conversion
PA0955		1.00772	0.959077	0.765781	0.758931	12	11
PA0956	proS	0.56242	0.766777	1	1	0	0	K01881	COG0442	Translation, ribosomal structure and biogenesis
PA0957		1.14054	0.972916	1.25907	0.817	7	4		COG2050	Secondary metabolites biosynthesis, transport, and catabolism
PA0958	oprD	0.366754	0.0831698	2.43922	0.324467	12.5	9.5
PA0959		0.586037	0.540243	0.291759	0.20315	11	6.5		COG0537	Nucleotide transport and metabolism / Carbohydrate transport and metabolism / General function prediction only
PA0960		0.379092	0.520767	3.23256	0.329164	1.5	2	K03745	COG2900	Function unknown
PA0961		1.00091	0.971321	0.456621	0.455682	4	2.5	K03704	COG1278	Transcription
PA0962		0.41291	0.150573	0.547771	0.58816	4.5	2.5	K04047	COG0783	Inorganic ion transport and metabolism
PA0963	aspS	0.759342	0.782123	0.181818	0.0463257	0.5	0	K01876	COG0173	Translation, ribosomal structure and biogenesis
PA0964	pmpR	0.748044	0.834591	4.11111	0.454353	1	1		COG0217	Function unknown
PA0965	ruvC	0.435228	0.917669	1	1	0	0	K01159	COG0817	DNA replication, recombination, and repair
PA0966	ruvA	0.47782	0.627828	1	1	0.5	0	K03550	COG0632	DNA replication, recombination, and repair
PA0967	ruvB	0.502253	0.705019	0.5	0.6875	0.5	0	K03551	COG2255	DNA replication, recombination, and repair
PA0968		0.527509	0.449313	0.827434	0.851158	6	3	K01075	COG0824	General function prediction only
PA0969	tolQ	0.403057	0.218583	1	1	0	0	K03562	COG0811	Intracellular trafficking and secretion
PA0970	tolR	0.607091	0.732219	1	1	0	0	K03560	COG0848	Intracellular trafficking and secretion
PA0971	tolA	0.595197	0.613478	1	1	0	0	K03646	COG0810	Cell envelope biogenesis, outer membrane
PA0972	tolB	0.623336	0.739965	1	1	0	0	K03641	COG0823	Intracellular trafficking and secretion
PA0973	oprL	0.458111	0.268443	1	1	0	0	K03640	COG2885	Cell envelope biogenesis, outer membrane
PA0974		0.558635	0.626866	0.383838	0.456549	4	1		COG1729	Function unknown
PA0975		0.49485	0.636123	0.971429	1	4.5	2.5	K10026	COG0602	Posttranslational modification, protein turnover, chaperones
PA0976		1.52929	0.900298	1.04348	1	2.5	1.5	K06920	COG0603	General function prediction only
PA0977		1.06159	0.911674	1	1	0	0
PA0978		0.824774	1	0.538462	0.666279	2.5	1	K07497	COG2801	DNA replication, recombination, and repair
PA0979		1.45677	1	5.88136	0.090988	4	4	K07483	COG2963	DNA replication, recombination, and repair
PA0980		0.931753	0.979323	1	1	0	0
PA0981		0.810922	0.898771	0.307377	0.267591	1.5	2
PA0982		0.246369	0.13904	2.07692	0.444652	7.5	5		COG1651	Posttranslational modification, protein turnover, chaperones
PA0983		0.548613	0.439555	0.520833	0.604398	4	1	K07483	COG2963	DNA replication, recombination, and repair
PA0984		0.674182	0.713505	1	1	0	0
PA0985		0.245679	0.00345929	0.0674157	0.0863889	4	0.5
PA0986		0.659874	1	0.518519	0.740443	2	0.5	K07497
PA0987		0.365894	0.825549	1.06855	0.947735	8	2.5	K07497	COG2801	DNA replication, recombination, and repair
PA0988		0.528359	0.74273	1.04274	0.975523	2	2	K07107	COG0824	General function prediction only
PA0989		0.837908	1	9	0.152313	1.5	2
PA0990		1.68377	0.845799	0.361702	0.358652	5	3.5		COG1051	Nucleotide transport and metabolism
PA0991		0.258758	0.608067	0.731183	0.801109	2	1.5		COG2198	Signal transduction mechanisms
PA0992		0.695586	1	0.563441	0.533569	9.5	6.5		COG3539	Cell motility and secretion / Intracellular trafficking and secretion
PA0993		0.991368	0.96744	0.914286	0.934611	4	2.5		COG3121	Cell motility and secretion / Intracellular trafficking and secretion
PA0994		4.74454	0.90655	1.57118	0.577751	21.5	17	K07347	COG3188	Cell motility and secretion / Intracellular trafficking and secretion
PA0995		1.53259	0.779863	0.293578	0.34093	4	1	K00567	COG0350	DNA replication, recombination, and repair
PA0996	pqsA	0.15883	0.491172	1.24405	0.812115	11.5	7.5		COG0365	Lipid metabolism
PA0997	pqsB	0.144794	0.739756	1.56704	0.613927	12.5	8.5		COG0332	acyl-carrier-protein
PA0998	pqsC	0.272522	0.80701	1.54203	0.629056	10	8		COG0332	acyl-carrier-protein
PA0999	pqsD	0.342669	0.82745	0.346369	0.345647	7.5	4	K00648	COG0332	acyl-carrier-protein
PA1000	pqsE	0.575209	0.825549	0.290389	0.196647	7	3		COG0491	General function prediction only
PA1001	phnA	0.372613	0.745486	0.472115	0.352059	16	10.5	K01657	COG0147	Amino acid transport and metabolism / Coenzyme metabolism
PA1002	phnB	0.499978	0.862514	3.44776	0.25244	2.5	3	K01658	COG0512	Amino acid transport and metabolism / Coenzyme metabolism
PA1003	mvfR	0.597538	0.778088	1.79	0.519619	7.5	4.5		COG0583	Transcription
PA1004	nadA	1.18355	1	0.875346	0.887394	11.5	8	K03517	COG0379	Coenzyme metabolism
PA1005		0.923063	1	0.190476	0.343707	3	0.5		COG4783	General function prediction only
PA1006		0.769595	0.911674	0.538462	0.678584	2	1.5		COG0425	Posttranslational modification, protein turnover, chaperones
PA1007		0.569974	0.81051	0.715054	0.749668	9	5.5	K03548	COG0628	General function prediction only
PA1008		1.17983	1	2.21875	0.565199	3	3	K03564	COG1225	Posttranslational modification, protein turnover, chaperones
PA1009		6.27997	0.00126731	0.501176	0.462046	8	6	K03567	COG2716	Amino acid transport and metabolism
PA1010	dapA	0.628465	0.737187	1	1	0	0	K01714	COG0329	Amino acid transport and metabolism / Cell envelope biogenesis, outer membrane
PA1011		0.775707	0.959724	1.2	1	1	0.5	K07287	COG3317	Cell envelope biogenesis, outer membrane
PA1012		0.643407	0.85666	2.775	0.41584	2	3		COG1235	General function prediction only
PA1013	purC	0.60211	0.72492	1	1	0	0	K01923	COG0152	Nucleotide transport and metabolism
PA1014		1.04634	1	0.702997	0.707493	9.5	7		COG1215	Cell envelope biogenesis, outer membrane
PA1015		3.2639	0.23468	0.645503	0.677888	6.5	3		COG1414	Transcription
PA1016		3.56042	0.28832	0.0567376	0.041896	6.5	0.5		COG0183	Lipid metabolism
PA1017	pauA	1.37571	0.743356	1.9642	0.425395	18.5	11		COG1042	Energy production and conversion
PA1018		1.41506	0.862443	0.518248	0.510198	10	4.5		COG2030	Lipid metabolism
PA1019	mucK	4.51994	0.255276	0.524164	0.518485	6.5	4.5	K08196	COG2814	Carbohydrate transport and metabolism
PA1020		2.15638	0.773986	9.6	0.0542572	3	3.5		COG1960	Lipid metabolism
PA1021		2.60199	0.7836	1.49515	0.714637	6	4		COG1024	Lipid metabolism
PA1022		1.79066	0.624463	0.764851	0.771757	9.5	5.5	K00257	COG1960	Lipid metabolism
PA1023		1.78503	0.682055	1.25926	0.822686	5.5	3		COG1028	Secondary metabolites biosynthesis, transport, and catabolism / General function prediction only
PA1024		1.7299	0.96744	5.57759	0.0725621	5.5	6	K00459	COG2070	General function prediction only
PA1025		1.03545	0.898771	0.875723	0.888456	9.5	8
PA1026		2.0406	0.338738	4.1	0.318298	2	1.5
PA1027		0.605401	0.5363	0.797368	0.807844	12	9	K00128	COG1012	Energy production and conversion
PA1028		1.66109	0.832254	0.498876	0.456534	9	5		COG0665	Amino acid transport and metabolism
PA1029		0.796226	0.871876	0.4	0.453125	1	0
PA1030		0.642484	0.700622	0.583541	0.56559	6	6
PA1030.1		0.271958	0.389489	1	1	0	0
PA1031		0.559676	0.704895	4.49254	0.152833	4	2.5	K09760	COG1322	General function prediction only
PA1032	quiP	1.09449	1	0.632242	0.623669	17	9.5	K07116	COG2366	General function prediction only
PA1033		2.51409	0.302129	0.144487	0.0840328	7	2	K00799	COG0625	Posttranslational modification, protein turnover, chaperones
PA1034		0.611326	0.767596	5.42857	0.381689	1	0.5		COG0653	Intracellular trafficking and secretion
PA1035		0.461296	0.584015	0.984375	1	1.5	2.5		COG5608	Defense mechanisms
PA1036		0.868355	0.911674	3.63333	0.240792	4	3
PA1037		0.505803	0.892119	0.711111	0.785924	3.5	4		COG2860	Function unknown
PA1038		1.09715	1	6	0.0571031	0.5	1.5
PA1039		0.500061	1	0.177778	0.334999	2	0.5	K09858	COG3012	Function unknown
PA1040		0.541213	0.707086	0.763218	0.767716	8	3
PA1041		0.341241	0.307358	0.506667	0.547515	4	3		COG2885	Cell envelope biogenesis, outer membrane
PA1042		0.667672	0.869638	0.368182	0.295234	2.5	3	K08993	COG3776	Function unknown
PA1043		1.11343	1	9.20833	0.0625419	2	3.5
PA1044		0.893676	1	15.2	0.0120896	2.5	2		COG5615	Function unknown
PA1045		1.22956	0.739756	2.76923	0.574618	1	2	K03722	COG1199	Transcription / DNA replication, recombination, and repair
PA1046		1.03529	1	0.523324	0.459097	20.5	11
PA1047		0.817142	1	1.27778	0.79	6	6.5		COG1680	Defense mechanisms
PA1048		0.928104	1	2.06711	0.460684	7.5	5		COG2885	Cell envelope biogenesis, outer membrane
PA1049	pdxH	0.807855	0.968805	2.15385	0.603886	1.5	1	K00275	COG0259	Coenzyme metabolism
PA1050		1.02441	1	0.403055	0.290367	11.5	4.5	K02647	COG3835	Transcription / Signal transduction mechanisms
PA1051		1.38855	0.930024	0.744624	0.752565	12.5	7.5	K03299	COG2610	Carbohydrate transport and metabolism / Amino acid transport and metabolism
PA1052		1.69648	0.900298	1.96	0.553196	4	3.5	K00865	COG1929	Carbohydrate transport and metabolism
PA1053		0.702011	0.834591	2.8	0.54018	2	0.5	K06077	COG3133	Cell envelope biogenesis, outer membrane
PA1054		0.726756	0.658786	1	1	0	0	K05559	COG1009	Energy production and conversion / Inorganic ion transport and metabolism
PA1055		0.902193	0.972285	1	1	0	0	K05560	COG1006	Inorganic ion transport and metabolism
PA1056		1.27928	0.900183	1	1	0	0	K05561	COG0651	Energy production and conversion / Inorganic ion transport and metabolism
PA1057		2.45574	0.565984	1	1	0	0	K05562	COG1863	Inorganic ion transport and metabolism
PA1058		1.44998	0.938633	1	1	0	0	K05563	COG2212	Inorganic ion transport and metabolism
PA1059		1.07268	1	1	1	0	0	K05564	COG1320	Inorganic ion transport and metabolism
PA1060		0.661406	0.867327	0.914027	0.930698	9	4		COG0697	Carbohydrate transport and metabolism / Amino acid transport and metabolism / General function prediction only
PA1061		1.00982	1	0.252778	0.173024	10.5	3.5	K01738	COG0031	Amino acid transport and metabolism
PA1062		0.456196	1	5.42188	0.104509	2	2
PA1063		0.177258	0.901336	0.4	0.312549	0.5	0.5
PA1064		0.779087	0.976805	0.666667	1	0.5	0	K08985	COG3650	Function unknown
PA1065		0.812886	1	0.792208	0.802117	6.5	5		COG3189	Function unknown
PA1066		1.03891	1	0.219163	0.0897989	8	4.5		COG1028	Secondary metabolites biosynthesis, transport, and catabolism / General function prediction only
PA1067		1.94187	0.789291	1.51342	0.651203	7.5	6		COG0583	Transcription
PA1068		0.767364	0.888993	0.790311	0.730453	19	11	K04079	COG0326	Posttranslational modification, protein turnover, chaperones
PA1069		0.694425	0.898771	2.66947	0.209157	17	15
PA1070	braG	0.553182	0.718172	1.05556	0.973393	3	3	K01996	COG0410	Amino acid transport and metabolism
PA1071	braF	0.32643	0.968805	1.87857	0.529658	5.5	5	K01995	COG0411	Amino acid transport and metabolism
PA1072	braE	0.670751	0.996691	0.26601	0.237194	8.5	3	K01998	COG4177	Amino acid transport and metabolism
PA1073	braD	0.579439	0.540243	0.587838	0.63528	5	4	K01997	COG0559	Amino acid transport and metabolism
PA1074	braC	0.586889	0.623643	0.428571	0.524317	3	1.5	K01999	COG0683	Amino acid transport and metabolism
PA1075		1.00101	0.951647	0.613333	0.713828	4.5	1.5		COG5626	Function unknown
PA1076		0.439739	0.254168	0.0901961	0.0405613	2	1.5
PA1077	flgB	0.316374	0.692641	30.6667	0.0419881	0.5	1.5	K02387	COG1815	Cell motility and secretion
PA1078	flgC	1.98518	0.820866	3	0.289063	0	0.5	K02388	COG1558	Cell motility and secretion
PA1079	flgD	0.738213	0.973976	7.88636	0.0544938	2.5	2.5	K02389	COG1843	Cell motility and secretion
PA1080	flgE	0.748546	0.929511	78.6667	0.000434012	2	11	K02390	COG1749	Cell motility and secretion
PA1081	flgF	0.194394	0.287014	82	0.00548474	0	4.5	K02391	COG4787	Cell motility and secretion
PA1082	flgG	0.66203	0.857374	101.333	0.000878474	1	5.5	K02392	COG4786	Cell motility and secretion
PA1083	flgH	0.830196	0.976805	125.667	0.000354185	0.5	6	K02393	COG2063	Cell motility and secretion
PA1084	flgI	0.696166	1	38.1667	0.00686421	1.5	3	K02394	COG1706	Cell motility and secretion
PA1085	flgJ	0.700563	0.959978	3.52222	0.217423	5.5	4.5	K02395	COG1705	Cell motility and secretion / Intracellular trafficking and secretion
PA1086	flgK	0.64493	1	41.25	0.0013892	1.5	9.5	K02396	COG1256	Cell motility and secretion
PA1087	flgL	0.763285	0.843607	135.5	0.000849337	0.5	5.5	K02397	COG1344	Cell motility and secretion
PA1088		0.412154	0.509996	0.6	0.620585	3	2		COG4106	General function prediction only
PA1089		0.505877	0.7745	3.9726	0.187764	3	3.5		COG0560	Amino acid transport and metabolism
PA1090		0.677361	1	1.25424	0.865819	3	2.5	K07281	COG1213	Cell envelope biogenesis, outer membrane
PA1091	fgtA	1.10547	0.853581	6.31892	0.0348586	21	17.5		COG1887	Cell envelope biogenesis, outer membrane
PA1092	fliC	0.378232	0.0528894	17.8333	0.0586112	0.5	3.5	K02406	COG1344	Cell motility and secretion
PA1093		0.507058	0.47063	4.66667	0.181394	0.5	0.5	K06603	COG1334	Cell motility and secretion
PA1094	fliD	0.378192	0.0853438	90	0.00397904	0.5	6	K02407	COG1345	Cell motility and secretion
PA1095		0.2382	0.00110339	4.4	0.422037	0.5	1.5	K02422	COG1516	Cell motility and secretion / Intracellular trafficking and secretion / Posttranslational modification, protein turnover, chaperones
PA1096		1.02129	1	1.03258	0.973708	10	7
PA1097	fleQ	0.517117	0.389489	44.875	0.00214386	1.5	9	K10941	COG2204	Signal transduction mechanisms
PA1098	fleS	0.733838	0.834591	40.9062	0.000189625	5	11	K10942	COG0642	Signal transduction mechanisms
PA1099	fleR	1.53251	0.84469	29.125	0.00993952	4	7.5	K10943	COG2204	Signal transduction mechanisms
PA1100	fliE	4.18325	0.539287	21	0.0505474	0.5	3.5	K02408	COG1677	Cell motility and secretion / Intracellular trafficking and secretion
PA1101	fliF	0.717985	0.822091	15.7	0.0421368	2	4.5	K02409	COG1766	Cell motility and secretion
PA1102	fliG	0.882063	0.96185	28.3333	0.0503075	0.5	3	K02410	COG1536	Cell motility and secretion
PA1103		0.623002	0.898128	27.5	0.006	1	2.5	K02411	COG1317	Cell motility and secretion / Intracellular trafficking and secretion
PA1104	fliI	0.885517	0.946953	290	2.99164e-05	0	2.5	K02412	COG1157	Cell motility and secretion / Intracellular trafficking and secretion
PA1105	fliJ	3.83521	0.216096	23.0833	0.010811	1	2	K02413	COG2882	Cell motility and secretion / Intracellular trafficking and secretion / Posttranslational modification, protein turnover, chaperones
PA1106		2.99375	0.432201	1.58333	0.629731	7	5.5
PA1107		0.808328	0.973368	1.78274	0.515698	8.5	5		COG2199	Signal transduction mechanisms
PA1108		2.47961	0.832705	0.310502	0.181079	12.5	10.5
PA1109		1.22381	1	2.14201	0.429315	5.5	2		COG2207	Transcription
PA1110		0.99519	0.899809	0.815476	0.849283	8	3.5	K06182	COG1187	Translation, ribosomal structure and biogenesis
PA1111		3.05616	0.921896	0.285016	0.177634	10.5	6.5
PA1112		1.07175	1	0.586667	0.584565	10	5		COG2133	Carbohydrate transport and metabolism
PA1112.1		0.405944	0.368971	0.0784593	0.0116805	3.5	2
PA1113		2.04887	0.812294	0.884091	0.892722	13	8	K06147	COG1132	Defense mechanisms
PA1114		0.677846	0.898771	21	0.066491	0.5	1.5		COG4461	Function unknown
PA1115		1.26269	0.8879	1.39344	0.704574	18	13		COG1368	Cell envelope biogenesis, outer membrane
PA1116		0.546605	0.853581	10.4706	0.0635154	2.5	3.5	K00243	COG2996	General function prediction only
PA1117		1.0287	1	0.76	0.836304	2.5	2.5
PA1118		0.936774	0.84154	4.17949	0.228337	2.5	3
PA1119	yfiB	1.60785	0.772284	0.262295	0.182482	6	2.5		COG2885	Cell envelope biogenesis, outer membrane
PA1120	tpbB	1.04649	1	0.787342	0.796317	8.5	5		COG2199	Signal transduction mechanisms
PA1121	yfiR	0.280579	0.636123	0.243902	0.266205	3.5	1
PA1122		0.3908	0.862443	1.31429	0.860802	1.5	2.5	K01462	COG0242	Translation, ribosomal structure and biogenesis
PA1123		0.78964	1	0.0662252	0.0198021	3	1
PA1124		2.95237	0.125169	1.00292	1	11	5.5	K01129	COG0232	Nucleotide transport and metabolism
PA1125		1.6183	0.735353	0.79	0.846857	3.5	2	K12410	COG0846	Transcription
PA1126		1.11106	0.96744	0.856	0.893666	3.5	3.5
PA1127		3.49561	0.255276	0.249516	0.148756	8.5	5		COG0667	Energy production and conversion
PA1128		1.15422	1	1.15	0.880382	7	3.5		COG0583	Transcription
PA1129		1.58366	1	0.606383	0.6891	3.5	2		COG0346	Amino acid transport and metabolism
PA1130	rhlC	0.221236	0.132659	1.13636	0.902371	7	4.5	K12990	COG1216	General function prediction only
PA1131		0.657162	0.688553	1.12484	0.88084	11.5	6.5	K08151
PA1132		2.47942	0.666781	0.233918	0.106285	9	5.5
PA1133		0.442328	1	2.05674	0.46791	2.5	2.5
PA1134		3.73756	0.142683	1.54545	0.734082	3	2		COG3011	General function prediction only
PA1135		2.7118	0.919742	0.142857	0.0688123	4.5	2	K05523	COG0693	General function prediction only
PA1136		0.97546	1	0.329949	0.315992	10	3		COG2771	Transcription
PA1137		4.84677	0.24338	0.21686	0.0463041	8.5	8		COG0604	Energy production and conversion / General function prediction only
PA1138		1.28733	0.96949	0.752874	0.789717	10	4.5		COG0583	Transcription
PA1139		1.34241	0.913332	0.333333	0.474345	3.5	0.5		COG2340	Function unknown
PA1140		0.90626	1	0.520202	0.53797	6.5	3.5	K14977	COG3257	General function prediction only
PA1141		14.3571	4.47248e-08	1.55556	0.688699	5	2.5		COG0583	Transcription
PA1142		1.51595	0.946764	0.539062	0.514227	7	3.5		COG2188	Transcription
PA1143		4.487	0.620554	0.477778	0.498383	6	4.5		COG0560	Amino acid transport and metabolism
PA1144		2.46133	0.907771	1.14732	0.889683	10.5	5		COG2271	Carbohydrate transport and metabolism
PA1145		157.344	8.85115e-30	1.02128	0.992668	4.5	1.5		COG0583	Transcription
PA1146		8.30183	0.072068	0.390135	0.375122	7.5	2	K00100	COG1454	Energy production and conversion
PA1147		2.15208	0.622156	2.0101	0.511701	6.5	4.5		COG0531	Amino acid transport and metabolism
PA1148	toxA	0.615824	0.938633	0.628931	0.630159	7.5	3.5	K11020
PA1149		1.27791	0.990675	1.96629	0.535716	2.5	3		COG4893	Function unknown
PA1150	pys2	0.213246	0.000526818	2.6875	0.275558	13	8
PA1151	imm2	0.746545	0.788169	1	1	0	0
PA1152		0.796036	0.962695	1.76415	0.594548	3	1.5
PA1153		2.35905	0.969461	0.588068	0.577594	9	5.5		COG3617	Transcription
PA1154		4.80495	0.626958	0.621547	0.615463	5.5	3	K07491	COG1943	DNA replication, recombination, and repair
PA1155	nrdB	0.489987	0.225175	1	1	0	0	K00526	COG0208	Nucleotide transport and metabolism
PA1156	nrdA	0.640573	0.822091	1	1	0	0	K00525	COG0209	Nucleotide transport and metabolism
PA1157		1.14356	0.974433	2.42188	0.438769	5.5	3	K07661	COG0745	Signal transduction mechanisms / Transcription
PA1158		2.86993	0.470211	0.49898	0.393337	16.5	8	K07639	COG0642	Signal transduction mechanisms
PA1159		0.894852	0.995588	0.454545	0.694736	2	1	K03704	COG1278	Transcription
PA1160		0.453038	0.932684	1.10101	0.938573	1.5	2.5
PA1161	rrmA	1.75813	0.849948	0.88843	0.906305	9	7.5	K00563
PA1162	dapE	0.73384	0.954467	1	1	0.5	0	K01439	COG0624	Amino acid transport and metabolism
PA1163	ndvB	1.07983	1	0.972781	0.972888	24	15.5		COG5309	Carbohydrate transport and metabolism
PA1164		0.93894	0.992179	0.753086	0.826796	6	3		COG1179	Coenzyme metabolism
PA1165	pcpS	0.934107	1	1	1	0	0	K02362	COG2977	Secondary metabolites biosynthesis, transport, and catabolism
PA1166		1.17426	0.857374	1.27864	0.78951	12	8.5		COG0412	Secondary metabolites biosynthesis, transport, and catabolism
PA1167		2.60044	0.373291	1.064	0.959685	4	2
PA1168		1.68317	1	0.52	0.578154	3.5	2
PA1169		1.35114	0.841091	1.49527	0.658338	10	8
PA1170		0.882336	0.959978	0.187151	0.105322	5	1.5		COG0861	Inorganic ion transport and metabolism
PA1171		2.15156	0.74273	0.849537	0.858452	13	8		COG2951	Cell envelope biogenesis, outer membrane
PA1172	napC	0.174514	0.42625	0.886503	0.899732	5	2.5	K02569	COG3005	Energy production and conversion
PA1173	napB	0.702513	0.892119	0.121951	0.164972	3	1	K02568	COG3043	Energy production and conversion
PA1174	napA	0.603944	0.75102	1.2859	0.741726	17	15.5	K02567	COG0243	Energy production and conversion
PA1175	napD	0.320756	0.588158	0.0540541	0.194098	1	0	K02570	COG3062	Inorganic ion transport and metabolism
PA1176	napF	1.28942	1	3.75	0.386484	2.5	1.5	K02572	COG1148	Energy production and conversion
PA1177	napE	0.163965	0.0713879	8.2	0.164972	0.5	1.5	K02571	COG4459	Energy production and conversion
PA1178	oprH	18.3329	0.00230693	1.68132	0.639942	5	3.5
PA1179	phoP	2.85841	0.544483	0.88	0.926482	3	1.5	K07660	COG0745	Signal transduction mechanisms / Transcription
PA1180	phoQ	2.55225	0.215954	0.16	0.225446	7.5	1	K07637	COG0642	Signal transduction mechanisms
PA1181		0.549041	0.5459	0.532343	0.41437	20	12		COG3447	Signal transduction mechanisms
PA1182		3.53814	0.682995	1.40488	0.726296	3	3.5		COG2207	Transcription
PA1183	dctA	1.176	0.904379	0.088843	0.0210739	3	2	K11103	COG1301	Energy production and conversion
PA1184		3.31137	0.297239	0.422642	0.398398	6	2.5	K03566	COG0583	Transcription
PA1185		0.194409	1	0.264368	0.251213	5.5	2		COG0625	Posttranslational modification, protein turnover, chaperones
PA1186		7.60484	0.0106174	0.980198	0.987886	6.5	3.5		COG2141	Energy production and conversion
PA1187		0.499091	0.844273	0.744409	0.757956	7.5	6	K00249	COG1960	Lipid metabolism
PA1188		1.41632	0.847738	1.72189	0.579484	6.5	2.5		COG1804	Energy production and conversion
PA1189		1.78057	0.99738	0.815029	0.847874	5	3	K02742	COG3091	General function prediction only
PA1190		1.44389	0.935919	0.713333	0.726339	10.5	4
PA1191		0.549209	0.875854	0.673387	0.691849	7.5	4.5
PA1192		1.02722	0.977438	1.00217	1	8.5	7	K14058	COG0037	Cell cycle control, cell division, chromosome partitioning
PA1193		0.939964	1	4.81818	0.193607	2.5	4		COG2818	DNA replication, recombination, and repair
PA1194		0.150402	0.179384	0.869081	0.881384	11	7	K03758	COG0531	Amino acid transport and metabolism
PA1195		0.233658	0.198973	1.34188	0.787278	4	2.5	K01482	COG1834	Amino acid transport and metabolism
PA1196		1.39801	0.862169	0.467532	0.463782	7.5	4	K06714	COG3829	Transcription / Signal transduction mechanisms
PA1197		1.31396	0.765259	0.536585	0.572343	6.5	1	K12410	COG0846	Transcription
PA1198		0.441666	0.198689	0.302632	0.31122	2	1.5		COG0791	Cell envelope biogenesis, outer membrane
PA1199		0.617541	0.815308	0.762887	0.825659	4	2.5		COG0791	Cell envelope biogenesis, outer membrane
PA1200		0.900638	0.989346	1.88971	0.527647	6.5	2	K00599	COG4122	General function prediction only
PA1201		0.644151	0.972285	0.76	0.836304	1.5	2.5		COG0583	Transcription
PA1202		1.76781	1	1.24138	0.901533	1.5	1.5		COG1335	Secondary metabolites biosynthesis, transport, and catabolism
PA1203		3.5019	0.535913	0.212121	0.255756	2.5	1.5	K07397	COG1765	Posttranslational modification, protein turnover, chaperones
PA1204		1.26514	1	0.466667	0.598975	3	1		COG0431	General function prediction only
PA1205		44.5115	1.48205e-19	0.446043	0.422718	3.5	3.5	K06911	COG1741	General function prediction only
PA1206		0.585313	0.874026	1.87302	0.597853	4	2.5
PA1207	kefB	1.11956	1	1.48348	0.662674	16.5	11.5	K11747	COG0475	Inorganic ion transport and metabolism
PA1208		0.950484	0.950147	1.8254	0.557338	10.5	6		COG2072	Inorganic ion transport and metabolism
PA1209		0.331786	0.232366	2.15094	0.528425	2.5	1.5		COG0586	Function unknown
PA1210		3.51344	0.344403	0.480198	0.490495	5	3	K06911	COG1741	General function prediction only
PA1211		3.35313	0.834591	0.319149	0.4807	3	1		COG0596	General function prediction only
PA1212		4.50236	0.315674	1.66337	0.595377	6.5	4
PA1213		58.0589	2.11047e-10	7.90909	0.16377	2	1.5
PA1214		2.33174	0.707086	0.833333	0.856495	10	5.5		COG0367	Amino acid transport and metabolism
PA1215		2.89236	0.216621	2.10569	0.462989	4.5	5.5		COG0318	Lipid metabolism / Secondary metabolites biosynthesis, transport, and catabolism
PA1216		3.34392	0.637762	0.6375	0.629459	5.5	2.5		COG4106	General function prediction only
PA1217		1.78158	0.866059	57.5556	0.000653299	2	2	K01649	COG0119	Amino acid transport and metabolism
PA1218		1.61786	0.821424	0.0444444	0.14517	3	0		COG5285	Secondary metabolites biosynthesis, transport, and catabolism
PA1219		2.05572	1	0.431818	0.522519	5	2
PA1220		4.74942	0.351241	1.61189	0.602702	9	6
PA1221		2.04561	0.644404	0.913295	0.933971	7	4		COG1020	Secondary metabolites biosynthesis, transport, and catabolism
PA1222		3.24422	0.342563	1.29167	0.814773	7.5	5.5	K08304	COG2821	Cell envelope biogenesis, outer membrane
PA1223		0.652471	0.969461	10.7778	0.0279131	2.5	1.5		COG0583	Transcription
PA1224		2.97508	0.917312	1.06061	0.956324	6	3.5	K00355	COG2249	General function prediction only
PA1225		2.5918	0.734168	0.638889	0.739173	3	3	K00355	COG2249	General function prediction only
PA1226		0.458625	0.892927	0.818182	0.892937	2	1.5
PA1227		1.43601	0.892407	0.138568	0.0548435	6	2.5
PA1228		1.41173	0.889386	3.55556	0.343061	1.5	1
PA1229		1.51973	0.866905	1.63218	0.663868	6	3		COG2207	Transcription
PA1230		3.21927	0.972285	0.133333	0.0951349	0.5	0
PA1231		2.01522	0.88685	2.78049	0.411692	8	2.5		COG1566	Defense mechanisms
PA1232		3.86152	0.404321	1.72586	0.543339	12.5	8		COG1289	Function unknown
PA1233		1.92847	0.951447	2	0.6875	0	0.5
PA1234		1.07583	1	0.980392	1	1.5	1.5
PA1235		1.14785	1	2.17949	0.554483	0.5	1		COG2207	Transcription
PA1236		1.9661	0.917669	0.307692	0.214401	10.5	6		COG2814	Carbohydrate transport and metabolism
PA1237		1.06204	0.967523	0.553571	0.685298	5	1.5	K03543	COG1566	Defense mechanisms
PA1238		1.80422	0.804614	1.09753	0.908319	8	6.5		COG1538	Cell envelope biogenesis, outer membrane / Intracellular trafficking and secretion
PA1239		5.16806	0.322769	7.75	0.0421723	3.5	4.5		COG4757	General function prediction only
PA1240		3.25504	0.902042	1.36585	0.829858	2	3		COG1024	Lipid metabolism
PA1241		0.379299	0.707086	3.4	0.402452	1	1.5		COG1309	Transcription
PA1242		2.65185	0.269316	1.60444	0.617595	7	6.5		COG1404	Posttranslational modification, protein turnover, chaperones
PA1243		4.03706	0.0284013	1.0804	0.922086	22.5	10.5		COG0642	Signal transduction mechanisms
PA1244		2.209	0.557561	0.742188	0.794401	2.5	3
PA1245		0.760914	0.725806	0.812274	0.777584	14.5	9
PA1246	aprD	1.01631	1	0.483034	0.429786	15	8.5	K12536	COG4618	General function prediction only
PA1247	aprE	0.514354	0.780772	0.385572	0.322262	13.5	5.5	K12537	COG1566	Defense mechanisms
PA1248	aprF	0.918185	0.892119	2.66484	0.297857	10.5	6.5	K12538	COG1538	Cell envelope biogenesis, outer membrane / Intracellular trafficking and secretion
PA1249	aprA	0.221827	0.0068145	0.831967	0.853433	11	5.5		COG2931	Secondary metabolites biosynthesis, transport, and catabolism
PA1250	aprI	0.630017	0.940243	0.83871	0.879567	3.5	3
PA1251		2.33456	0.693984	0.266212	0.203342	9	3.5		COG0840	Cell motility and secretion / Signal transduction mechanisms
PA1252		0.483321	0.734521	0.440741	0.372225	5	4		COG2055	Energy production and conversion
PA1253		1.70476	0.935748	2.73568	0.27025	12.5	5.5	K14519	COG1012	Energy production and conversion
PA1254		5.18031	0.0436895	2.15	0.430468	4.5	4	K01714	COG0329	Amino acid transport and metabolism / Cell envelope biogenesis, outer membrane
PA1255		2.11608	0.925785	2.22727	0.457125	5	4		COG3938	Amino acid transport and metabolism
PA1256		3.7575	0.869786	3.33333	0.195696	5	5.5	K02028	COG1126	Amino acid transport and metabolism
PA1257		1.92904	0.942244	1.04211	0.978361	3	1.5	K02029	COG0765	Amino acid transport and metabolism
PA1258		7.74009	0.874983	0.842593	0.866577	3	3.5	K02029	COG0765	Amino acid transport and metabolism
PA1259		1.25074	0.979485	0.143187	0.0583386	9.5	5	K09123	COG1679	General function prediction only
PA1260		2.37645	0.482143	2.84795	0.268259	10	8.5	K02030	COG0834	Amino acid transport and metabolism / Signal transduction mechanisms
PA1261		0.320899	1	0.418831	0.336128	5	5		COG2207	Transcription
PA1262		2.16131	0.809304	1.40511	0.715367	7.5	5.5		COG2814	Carbohydrate transport and metabolism
PA1263		3.03323	0.688465	0.52381	0.493491	10.5	5.5
PA1264		1.83831	0.834063	1.15244	0.87916	3	2		COG0583	Transcription
PA1265		2.4953	0.846659	2.40789	0.424618	3.5	2
PA1266		1.99649	0.613478	0.513274	0.580473	4.5	1.5
PA1267		0.990286	0.918172	0.672932	0.68789	5	4.5		COG0665	Amino acid transport and metabolism
PA1268		1.55828	0.962547	1.59821	0.620806	5.5	4.5	K12658	COG3938	Amino acid transport and metabolism
PA1269		0.566228	0.869786	0.482759	0.707062	2	1		COG1802	Transcription
PA1270		0.833911	0.983304	1.88315	0.467983	13	9.5		COG1289	Function unknown
PA1271		0.969076	0.917312	1.53435	0.645762	10.5	6.5	K16092	COG4206	Coenzyme metabolism
PA1272	cobO	1.36451	0.96744	0.0769231	0.214086	2	0	K00798	COG2109	Coenzyme metabolism
PA1273	cobB	2.4438	0.829548	2.05952	0.510909	5.5	3.5	K02224	COG1797	Coenzyme metabolism
PA1274		2.5505	0.888993	0.168675	0.223404	5	1	K04719	COG0778	Energy production and conversion
PA1275	cobD	1.25103	0.930917	0.0424837	0.00893111	4	1.5	K02227	COG1270	Coenzyme metabolism
PA1276	cobC	1.68346	0.805469	0.207792	0.282411	2	1	K02225	COG0079	Amino acid transport and metabolism
PA1277	cobQ	1.48991	0.819572	1.06623	0.955458	5	1.5	K02232	COG1492	Coenzyme metabolism
PA1278	cobP	1.582	1	0.2	0.0385742	0.5	0	K02231	COG2087	Coenzyme metabolism
PA1279	cobU	2.03501	0.857374	0.853333	0.907155	3.5	2	K00768	COG2038	Coenzyme metabolism
PA1280		1.89222	0.930917	0.733333	0.883255	1	0.5	K02226	COG0406	General function prediction only
PA1281	cobV	1.96029	0.892119	1.23529	0.881546	5.5	2.5	K02233	COG0368	Coenzyme metabolism
PA1282		2.77981	0.344451	0.296593	0.155136	9.5	5.5	K08167
PA1283		0.406541	0.548736	0.802395	0.837614	4.5	2.5
PA1284		1.66685	0.781415	0.489691	0.505064	6	3		COG1960	Lipid metabolism
PA1285		0.566444	0.650514	0.0775194	0.0681212	2	0.5		COG1846	Transcription
PA1286		1.72672	0.875854	0.75378	0.755387	14	7.5
PA1287		0.20531	0.521993	3.38889	0.417494	2	3	K00432	COG0386	Posttranslational modification, protein turnover, chaperones
PA1288		0.827501	0.952341	0.984496	0.990179	6.5	4	K06076	COG2067	Lipid metabolism
PA1289		0.489096	0.563534	1.2619	0.876426	4	3
PA1290		2.66282	0.607297	0.313559	0.278138	5.5	2		COG1309	Transcription
PA1291		11.3797	2.25277e-07	4.13115	0.102635	6.5	5.5		COG4757	General function prediction only
PA1292		0.700158	1	1.23552	0.824477	8	5	K01011	COG2897	Inorganic ion transport and metabolism
PA1293		1.33605	0.916966	0.951591	0.952738	11.5	8.5		COG3386	Carbohydrate transport and metabolism
PA1294		1.32653	0.938633	0.654321	0.74402	4	1.5	K03684	COG0349	Translation, ribosomal structure and biogenesis
PA1295		1.40475	0.967509	220.8	5.11505e-06	0.5	2	K09902	COG3100	Function unknown
PA1296		0.555345	0.552085	5.64754	0.0684221	7	6.5		COG0111	Amino acid transport and metabolism
PA1297		1.47788	0.959978	0.878676	0.895266	8.5	4		COG1230	Inorganic ion transport and metabolism
PA1298		1.1675	1	0.181818	0.269924	1	1		COG1937	Function unknown
PA1299		0.477041	0.608067	0.0909091	0.22459	2	0.5	K09160	COG2983	Function unknown
PA1300		1.37026	0.829302	0.48	0.62942	5	2	K03088	COG1595	Transcription
PA1301		1.36964	1	1.06706	0.945833	8	8.5		COG3712	Inorganic ion transport and metabolism / Signal transduction mechanisms
PA1302		1.067	0.968805	0.4038	0.242341	23.5	9.5	K16087	COG1629	Inorganic ion transport and metabolism
PA1303		1.16077	0.972285	1.10811	0.956971	2.5	2.5	K03100	COG0681	Intracellular trafficking and secretion
PA1304		1.41774	1	0.503704	0.450994	17	6	K01354	COG1770	Amino acid transport and metabolism
PA1305		0.455338	0.448507	0.0833333	0.200777	2	0
PA1306		0.395105	0.232633	0.721154	0.786228	4	3.5		COG0537	Nucleotide transport and metabolism / Carbohydrate transport and metabolism / General function prediction only
PA1307		0.276289	0.0234322	0.360082	0.279224	6	4	K07008	COG0121	General function prediction only
PA1308		0.745715	0.81465	0.286486	0.270985	7.5	3.5
PA1309		1.32152	0.971526	0.272446	0.202819	8.5	3.5		COG0583	Transcription
PA1310	phnW	1.12864	0.971526	0.434286	0.451197	6	2.5	K03430	COG0075	Amino acid transport and metabolism
PA1311	phnX	2.44369	0.622951	0.294737	0.23866	5	3	K05306	COG0637	General function prediction only
PA1312		0.46492	0.946458	1.47664	0.721348	6.5	3		COG0583	Transcription
PA1313		1.36433	0.871482	0.852459	0.844205	16.5	9.5		COG2814	Carbohydrate transport and metabolism
PA1314		1.7974	0.866573	1.31707	0.798988	5.5	4.5		COG4460	Function unknown
PA1315		0.843915	0.972285	0.432099	0.417257	9	1.5		COG1309	Transcription
PA1316		1.40553	0.84986	0.964179	0.966272	18.5	8.5
PA1317	cyoA	2.98295	0.506465	0.577947	0.51612	7.5	8.5	K02297	COG1622	Energy production and conversion
PA1318	cyoB	3.64079	0.33701	1.38916	0.735709	9.5	6.5	K02298	COG0843	Energy production and conversion
PA1319	cyoC	4.4693	0.262936	10.7647	0.0594909	3	2.5	K02299	COG1845	Energy production and conversion
PA1320	cyoD	1.9902	0.892119	2.64516	0.392324	3.5	2.5	K02300	COG3125	Energy production and conversion
PA1321	cyoE	4.41072	0.404662	1.49138	0.709126	6	3.5	K02301	COG0109	Posttranslational modification, protein turnover, chaperones
PA1322		2.07055	0.849948	0.214541	0.0902994	22	8.5	K16090	COG4774	Inorganic ion transport and metabolism
PA1323		0.767003	0.888993	2.13793	0.596519	1.5	1		COG4575	Function unknown
PA1324		1.21844	1	2.35714	0.546576	4	1.5
PA1324.1		0.809819	0.971526	0.365854	0.459473	2	1
PA1325		0.778479	1	0.309942	0.242083	4	4.5		COG4319	Function unknown
PA1326		6.22781	0.0439222	0.289474	0.152231	11.5	6.5	K01754	COG1171	Amino acid transport and metabolism
PA1327		1.03261	0.966937	1.86014	0.535027	9.5	6.5	K01173	COG1864	Nucleotide transport and metabolism
PA1328		0.777824	0.972285	0.392157	0.364989	8	5		COG0583	Transcription
PA1329		6.31323	0.633492	2.76471	0.438398	4	1		COG3193	General function prediction only
PA1330		0.687838	0.92666	2.44444	0.421337	5	3.5		COG0300	General function prediction only
PA1331		0.654781	1	0.310734	0.240518	13.5	6		COG0861	Inorganic ion transport and metabolism
PA1332		1.15392	1	0.502793	0.474087	2.5	1
PA1333		4.10779	0.961534	0.918605	0.950967	1.5	2.5
PA1334		6.73247	0.491448	1.00417	1	10	4.5	K10680	COG1902	Energy production and conversion
PA1335		1.01379	1	0.600329	0.493397	14.5	10.5	K17061	COG2204	Signal transduction mechanisms
PA1336		1.64021	0.832254	1.01628	0.987589	13.5	9	K17060	COG4191	Signal transduction mechanisms
PA1337	ansB	0.426377	0.629753	5.08451	0.114097	4.5	4.5	K05597	COG0252	Amino acid transport and metabolism / Translation, ribosomal structure and biogenesis
PA1338		1.03989	1	1.68731	0.560493	10.5	6	K00681	COG0405	Amino acid transport and metabolism
PA1339		0.434887	0.480922	6.92	0.114802	1.5	2	K10004	COG1126	Amino acid transport and metabolism
PA1340		0.471238	0.832254	1.37594	0.762063	5.5	3	K10002	COG0765	Amino acid transport and metabolism
PA1341		0.573088	0.834591	7	0.087158	3.5	2.5	K10003	COG0765	Amino acid transport and metabolism
PA1342		0.444883	0.357115	0.709677	0.806932	4	1.5	K10001	COG0834	Amino acid transport and metabolism / Signal transduction mechanisms
PA1343		3.65046	0.672376	1.36066	0.810679	2.5	2
PA1344		1.67967	0.799654	0.424	0.374166	9	2.5		COG1028	Secondary metabolites biosynthesis, transport, and catabolism / General function prediction only
PA1345		2.35203	0.560626	0.667582	0.668105	9.5	8		COG0189	Coenzyme metabolism / Translation, ribosomal structure and biogenesis
PA1346		1.65321	0.749538	0.125503	0.0182169	10	3.5		COG1982	Amino acid transport and metabolism
PA1347		1.60481	0.984781	0.579482	0.482673	6.5	6.5		COG2197	Signal transduction mechanisms / Transcription
PA1348		2.50387	0.399231	0.178295	0.182141	4.5	1
PA1349		0.798606	1	4.76398	0.0909049	4.5	4		COG3795	Function unknown
PA1350		1.31259	0.993959	0.056338	0.0411402	4.5	1		COG4312	Function unknown
PA1351		1.15825	1	0.532903	0.461018	10	3.5	K03088	COG4941	Transcription
PA1352		2.03053	0.92666	0.901961	0.921382	3.5	4
PA1353		0.625884	0.974433	1.6413	0.655911	4.5	3.5	K04750	COG2764	Function unknown
PA1354		0.339839	1	1.48	0.814126	2	1		COG3795	Function unknown
PA1355		2.10961	0.874026	2.4	0.445178	1	1.5
PA1356		3.48954	0.592528	0.446429	0.46923	5.5	3
PA1357		4.07096	0.04525	0.962963	0.97982	2.5	2		COG2606	Function unknown
PA1358		0.317048	0.930916	0.0344828	0.0831699	2	0		COG3865	Function unknown
PA1359		1.19405	0.846659	14.1842	0.0118188	3	1.5		COG3620	Transcription
PA1360		3.24622	0.326314	0.768786	0.805057	5.5	3	K11939	COG5006	Amino acid transport and metabolism
PA1361		1.68078	0.957852	1.42408	0.7184	8.5	6	K03327	COG0534	Defense mechanisms
PA1362		3.01204	0.992179	2.23077	0.584835	2.5	1.5
PA1363		4.93096	0.010808	0.499255	0.430541	6.5	8	K03088	COG1595	Transcription
PA1364		1.92709	0.900298	1.11111	0.942402	5.5	3.5		COG3712	Inorganic ion transport and metabolism / Signal transduction mechanisms
PA1365		2.01234	0.634651	0.508367	0.369834	19	9.5	K02014	COG1629	Inorganic ion transport and metabolism
PA1366		0.635128	0.622447	3.28319	0.230012	5	4.5	K04095	COG2184	Cell division and chromosome partitioning
PA1367		1.69381	0.978877	1.10302	0.91482	11.5	8.5	K06998	COG0384	General function prediction only
PA1368		2.19695	0.507864	0.875949	0.886492	8.5	8.5	K07487	COG3666	DNA replication, recombination, and repair
PA1369		0.644636	0.713474	6	0.386344	1	0.5
PA1370		0.686852	0.766248	0.66875	0.712171	5	5
PA1371		0.628642	0.89521	0.0766551	0.0133383	2	1		COG5619	Function unknown
PA1372		0.607378	0.716366	8.52703	0.0307258	4.5	3		COG3972	General function prediction only
PA1373		2.8303	0.319301	0.301769	0.163856	8	9	K09458	COG0304	Lipid metabolism / Secondary metabolites biosynthesis, transport, and catabolism
PA1374		1.32956	0.936977	0.692308	0.717705	6	2		COG1733	Transcription
PA1375	pdxB	1.1742	0.939076	1	1	0	0	K03473	COG0111	Amino acid transport and metabolism
PA1376	aceK	3.04256	0.735019	2.16447	0.385243	10	6	K00906	COG4579	Signal transduction mechanisms
PA1377		0.659608	1	0.86747	0.914386	3.5	3	K03825	COG1670	Translation, ribosomal structure and biogenesis
PA1378		0.808236	0.97112	6.23636	0.0828647	2	0.5
PA1379		0.88241	0.990675	2.85	0.291011	4.5	4.5		COG0300	General function prediction only
PA1380		1.25476	0.916966	0.613333	0.632206	4	2.5		COG2207	Transcription
PA1381		6.04566	0.402224	14.4615	0.0379949	2.5	1.5
PA1382		0.951913	1	1.15603	0.864682	13.5	7	K02453	COG1450	Cell motility and secretion / Intracellular trafficking and secretion
PA1383		0.758402	0.946764	2.21429	0.3695	12.5	11.5
PA1384	galE	1.5948	0.657967	0.908184	0.914477	9.5	5.5	K01784	COG1087	Cell envelope biogenesis, outer membrane
PA1385		1.01919	1	0.844961	0.849756	9	6.5		COG0438	Cell envelope biogenesis, outer membrane
PA1386		1.3794	0.866905	1.85246	0.549533	5	4.5	K09691	COG1134	Carbohydrate transport and metabolism / Cell envelope biogenesis, outer membrane
PA1387		1.27715	0.974433	0.59387	0.601118	12	4.5
PA1388		1.26244	1	2.53846	0.515431	1	1
PA1389		0.742168	0.96744	2.28571	0.392065	4	6.5		COG0438	Cell envelope biogenesis, outer membrane
PA1390		1.51713	1	0.957529	0.966991	9	4.5		COG0463	Cell envelope biogenesis, outer membrane
PA1391		3.79922	0.2826	0.415948	0.350829	11.5	7.5		COG0438	Cell envelope biogenesis, outer membrane
PA1392		0.279886	0.707086	0.696875	0.705963	7.5	6.5		COG3551	Function unknown
PA1393	cysC	2.31141	0.714994	11.2083	0.0376406	1.5	2	K00860	COG0529	Inorganic ion transport and metabolism
PA1394		1.69919	0.877504	0.2	0.0385742	0.5	0
PA1395		0.671972	1	17.1667	0.0637058	1.5	1.5
PA1396		0.827915	1	1.82168	0.509398	9.5	6		COG0642	Signal transduction mechanisms
PA1397		1.36345	0.919384	1.47368	0.743519	4.5	3		COG2197	Signal transduction mechanisms / Transcription
PA1398		0.918962	1	0.768595	0.820522	4	2.5
PA1399		1.01424	1	0.631111	0.651614	5	3.5		COG0583	Transcription
PA1400		2.16033	0.847738	0.805455	0.769629	19	11		COG4799	Lipid metabolism
PA1401		1.16554	1	5	0.267607	1	1.5		COG5485	General function prediction only
PA1402		0.606012	0.914865	0.740066	0.729639	8.5	7.5		COG4122	General function prediction only
PA1403		0.778688	0.968613	4.65833	0.109898	4	3.5		COG1309	Transcription
PA1404		4.35807	0.613478	25.5	0.112285	0	1.5
PA1405		2.03615	0.548736	2.11594	0.512404	4	5.5		COG0210	DNA replication, recombination, and repair
PA1406		0.674499	1	0.235294	0.186364	5	4.5	K07076
PA1407		1.17026	1	1.61194	0.691285	4	2.5	K06969	COG1092	General function prediction only
PA1408		1.0112	1	0.912787	0.882463	25	16		COG3264	Cell envelope biogenesis, outer membrane
PA1409	aphA	2.69692	0.775921	0.263566	0.28367	3	0.5		COG0123	Chromatin structure and dynamics / Secondary metabolites biosynthesis, transport, and catabolism
PA1410		0.774247	0.972285	0.933619	0.940108	14.5	8	K11073	COG0687	Amino acid transport and metabolism
PA1411		0.820896	0.925785	0.75	0.779081	4.5	3		COG0697	Carbohydrate transport and metabolism / Amino acid transport and metabolism / General function prediction only
PA1412		2.09564	0.893836	4.32867	0.120885	8	8
PA1413		1.081	0.889386	2.25346	0.382223	9	5.5		COG0583	Transcription
PA1414		0.924759	0.847738	1.10096	0.925096	2	1
PA1415		2.93109	0.49942	0.816327	0.896186	3.5	1.5		COG0491	General function prediction only
PA1416		2.56945	0.825549	0.846512	0.870326	8	4		COG0277	Energy production and conversion
PA1417		3.36647	0.340513	1.84519	0.510163	9.5	5	K01652	COG0028	acetolactate synthase, pyruvate dehydrogenase (cytochrome), glyoxylate carboligase, phosphonopyruvate decarboxylase
PA1418		0.891964	1	0.980263	0.989809	5	5	K03307	COG0591	Amino acid transport and metabolism / General function prediction only
PA1419		3.085	0.363444	1.42289	0.689261	15.5	9.5		COG1457	Nucleotide transport and metabolism
PA1420		2.32928	0.969461	3	0.456357	2.5	1		COG4319	Function unknown
PA1421	gbuA	3.80975	0.0420284	1.31969	0.755975	8.5	7.5	K12255	COG0010	Amino acid transport and metabolism
PA1422	gbuR	0.690975	0.898771	1.1	0.926416	8	4.5		COG0583	Transcription
PA1423	bdlA	1.5662	1	0.686792	0.703044	9	7.5	K03406	COG0840	Cell motility and secretion / Signal transduction mechanisms
PA1424		0.942807	1	0.714953	0.742614	3.5	3		COG3148	Function unknown
PA1425		1.18841	1	1.18012	0.874343	9	5		COG0488	General function prediction only
PA1426		2.13079	0.959077	0.942029	0.971353	2.5	2
PA1427		4.31576	0.565984	1.09497	0.931879	5	3
PA1428		1.21094	0.813345	3.64486	0.1919	5	5.5	K03827
PA1429		0.915081	0.972285	0.581538	0.535783	18	9.5	K01552	COG0474	Inorganic ion transport and metabolism
PA1430	lasR	0.446075	0.102453	5.20741	0.0796921	4	5.5		COG2771	Transcription
PA1431	rsaL	0.149638	0.020135	0.5	0.6875	0.5	0
PA1432	lasI	0.452001	0.122821	1.46405	0.70732	6	4.5	K13060	COG3916	Signal transduction mechanisms / Secondary metabolites biosynthesis, transport, and catabolism
PA1433		1.88376	0.937621	1.58201	0.603059	13.5	11		COG2200	Signal transduction mechanisms
PA1434		1.58576	0.969461	0.220536	0.0774421	5.5	4.5		COG3672	General function prediction only
PA1435		3.45704	0.677594	0.126623	0.0597373	6.5	3.5		COG0845	Cell envelope biogenesis, outer membrane
PA1436		7.6241	0.000432606	0.75763	0.752945	19	11	K03296	COG0841	Defense mechanisms
PA1437		0.423283	0.663803	3.02985	0.312976	2	1.5	K07665	COG0745	Signal transduction mechanisms / Transcription
PA1438		1.51866	0.977438	2.97778	0.261753	9.5	4	K07644	COG0642	Signal transduction mechanisms
PA1439		0.596363	0.72439	0.965157	0.972917	7.5	3.5	K09790	COG2832	Function unknown
PA1440		0.892145	1	0.785714	0.859479	4	2.5	K07039	COG3318	General function prediction only
PA1441		0.748909	1	1.93909	0.486052	3.5	8.5	K02414	COG3144	Cell motility and secretion
PA1442		0.69592	0.887869	3.58824	0.262887	0.5	1	K02415	COG1580	Cell motility and secretion
PA1443	fliM	0.779296	0.898771	21	0.066491	0.5	2.5	K02416	COG1868	Cell motility and secretion
PA1444	fliN	0.742812	0.866325	11	0.183013	0	0.5	K02417	COG1886	Cell motility and secretion / Intracellular trafficking and secretion
PA1445	fliO	1.64345	0.829871	10	0.2821	0.5	2	K02418	COG3190	Cell motility and secretion
PA1446	fliP	0.775388	0.946764	59	0.0155839	0	2.5	K02419	COG1338	Cell motility and secretion / Intracellular trafficking and secretion
PA1447	fliQ	2.11992	0.554231	81	0.00571942	0.5	1	K02420	COG1987	Cell motility and secretion / Intracellular trafficking and secretion
PA1448	fliR	0.344912	0.571893	47	0.0283201	0	2	K02421	COG1684	Cell motility and secretion / Intracellular trafficking and secretion
PA1449	flhB	3.58886	0.394393	122.75	0.000180152	1	6	K02401	COG1377	Cell motility and secretion / Intracellular trafficking and secretion
PA1450		1.31543	0.857374	0.606918	0.604855	6	4	K06872	COG1512	General function prediction only
PA1451		1.76631	0.762543	0.234818	0.13578	8	5	K06872	COG1512	General function prediction only
PA1452	flhA	0.840218	0.960984	8.20833	0.0459934	2.5	6	K02400	COG1298	Cell motility and secretion / Intracellular trafficking and secretion
PA1453	flhF	0.691134	0.685138	70	0.00929031	0	3.5	K02404	COG1419	Cell motility and secretion
PA1454	fleN	0.727245	0.735353	14.5	0.221922	0	2.5	K04562	COG0455	Cell motility
PA1455	fliA	0.700888	0.650514	41.2857	0.00383574	2	5.5	K02405	COG1191	Transcription
PA1456	cheY	0.343448	0.191779	2	0.6875	0	0.5	K03413	COG0784	Signal transduction mechanisms
PA1457	cheZ	0.500196	0.597605	1.66667	0.677931	2.5	1	K03414	COG3143	Cell motility and secretion / Signal transduction mechanisms
PA1458		0.669657	0.822091	170.4	2.27052e-05	2	8	K03407	COG0643	Cell motility and secretion / Signal transduction mechanisms
PA1459		0.596454	0.743903	86	0.00465721	0	5	K03412	COG2201	Cell motility and secretion / Signal transduction mechanisms
PA1460	motC	0.675528	0.906489	5.19512	0.148904	3	2.5	K02556	COG1291	Cell motility and secretion
PA1461	motD	0.716865	0.970105	0.529197	0.523114	5	4	K02557	COG1360	Cell motility and secretion
PA1462		0.498747	0.635276	1.79412	0.681005	1.5	2.5	K03496	COG1192	Cell division and chromosome partitioning
PA1463		0.369971	0.05262	0.333333	0.289063	1	0	K03408
PA1464		0.247727	0.130142	0.722222	0.847863	1	2.5	K03408	COG0835	Cell motility and secretion / Signal transduction mechanisms
PA1465		0.659245	0.974433	1	1	1.5	1
PA1466		1.61621	0.809994	0.115942	0.10354	2.5	1.5	K00799	COG0625	Posttranslational modification, protein turnover, chaperones
PA1467		1.41658	0.916966	0.574163	0.594095	7	2.5		COG2378	Transcription
PA1468		0.80889	1	1.09333	0.936013	5.5	4.5
PA1469		1.19898	0.972285	0.12037	0.0745004	2.5	1.5	K05810	COG1496	Secondary metabolites biosynthesis, transport and catabolism
PA1470		2.01175	0.857374	1.50915	0.649203	4.5	4	K00059	COG1028	Secondary metabolites biosynthesis, transport, and catabolism / General function prediction only
PA1471		2.76555	0.933713	1	1	1	1
PA1472		2.89396	0.767526	1.2665	0.79075	7.5	5		COG1670	Translation, ribosomal structure and biogenesis
PA1473		0.796719	0.857374	0.344828	0.346831	3	3	K04061	COG2257	Function unknown
PA1474		0.738945	1	1.67526	0.554807	11.5	6.5
PA1475	ccmA	0.457241	0.754828	2	0.6875	0	0.5	K02193	COG4133	Posttranslational modification, protein turnover, chaperones
PA1476	ccmB	4.06783	0.0606614	0.222222	0.0654297	0.5	0	K02194	COG2386	Posttranslational modification, protein turnover, chaperones
PA1477	ccmC	0.544925	0.650514	1	1	0.5	0	K02195	COG0755	Posttranslational modification, protein turnover, chaperones
PA1478		0.254933	0.919742	1	1	0	0	K02196	COG3114	Intracellular trafficking and secretion
PA1479	ccmE	0.548374	0.836642	1.42857	0.849255	0.5	1	K02197	COG2332	Posttranslational modification, protein turnover, chaperones
PA1480	ccmF	2.34747	0.169265	1	1	0.5	0	K02198	COG1138	Posttranslational modification, protein turnover, chaperones
PA1481	ccmG	0.771533	0.946764	1	1	0	0	K02199	COG0526	Posttranslational modification, protein turnover, chaperones / Energy production and conversion
PA1482	ccmH	1.17389	1	4.66667	0.181394	0.5	0.5	K02200	COG3088	Posttranslational modification, protein turnover, chaperones
PA1483	cycH	0.917666	1	0.340426	0.414408	3.5	1.5	K02200	COG4235	Posttranslational modification, protein turnover, chaperones
PA1484		1.40741	0.971526	0.805556	0.901533	3.5	1.5		COG2197	Signal transduction mechanisms / Transcription
PA1485		1.41988	0.831582	5.07729	0.0640545	6.5	6.5		COG0531	Amino acid transport and metabolism
PA1486		3.61742	0.561713	1.00769	0.996781	6	5	K01266	COG3191	Amino acid transport and metabolism / Secondary metabolites biosynthesis, transport, and catabolism
PA1487		4.63544	0.157204	0.849727	0.86196	7	4	K00864	COG0554	Energy production and conversion
PA1488		2.32851	0.481887	0.307087	0.213584	7	5		COG0446	General function prediction only
PA1489		0.952708	1	0.984848	0.994309	5	3.5		COG0579	General function prediction only
PA1490		0.908777	1	0.968652	0.975347	9	4	K02444	COG1349	Transcription / Carbohydrate transport and metabolism
PA1491		2.0907	0.849948	3.86087	0.167114	7.5	5	K04023	COG3192	Amino acid transport and metabolism
PA1492		7.11903	0.022358	0.734694	0.839008	1.5	1
PA1493	cysP	0.491252	0.389489	1.46319	0.675037	2.5	3	K02048	COG1613	Inorganic ion transport and metabolism
PA1494		4.44937	0.0338014	3.08368	0.209787	7	6
PA1495		1.9902	0.892119	1.67904	0.524963	8.5	7		COG4339	Function unknown
PA1496		2.8281	0.449313	0.769231	0.860826	3	2	K10716	COG1226	Inorganic ion transport and metabolism
PA1497		3.63994	0.591609	0.817352	0.842503	8	6	K08717	COG4413	Amino acid transport and metabolism
PA1498	pykF	4.424	0.191779	0.255924	0.221531	9	2.5	K00873	COG0469	Carbohydrate transport and metabolism
PA1499		2.28645	0.811549	1.16183	0.877784	5.5	4.5	K00050	COG2379	Carbohydrate transport and metabolism
PA1500		2.45233	0.414344	0.0118343	0.000860764	6	0.5	K00042	COG2084	Lipid metabolism
PA1501		3.01762	0.824297	0.709265	0.720325	5	4	K01816	COG3622	Carbohydrate transport and metabolism
PA1502		6.2144	0.0018725	0.91133	0.920402	10.5	7	K01608	COG3960	General function prediction only
PA1503		3.92249	0.284451	0.257463	0.200868	3.5	2		COG3193	General function prediction only
PA1504		0.473709	0.803031	1.01042	0.99584	6	4	K09017	COG1309	Transcription
PA1505		0.959243	1	7.95	0.101763	2	4	K03639	COG2896	Coenzyme metabolism
PA1506		2.18133	0.707086	0.245014	0.166203	2.5	1		COG4551	General function prediction only
PA1507		0.856519	1	0.451554	0.384914	10.5	7.5	K03458	COG2233	Nucleotide transport and metabolism
PA1508		0.662426	0.938705	0.0511509	0.00880428	4	1		COG4104	Function unknown
PA1509		0.683137	0.477824	0.761317	0.784249	6	4.5
PA1510		0.543165	0.338738	2.47174	0.274219	17.5	12
PA1511		0.292161	0.225495	0.359375	0.397386	3	2	K11904	COG3501	Function unknown
PA1512	hcpA	0.12758	0.613478	1	1	0	0	K11903	COG3157	Intracellular trafficking, secretion, and vesicular transport
PA1513		2.4984	0.28947	0.739274	0.753629	10.5	5		COG3748	Function unknown
PA1514		1.09427	0.978183	0.774194	0.891453	2	1.5	K01483	COG3194	Nucleotide transport and metabolism
PA1515		1.77284	0.586984	1.08333	0.946867	4.5	3.5	K01477	COG4266	Nucleotide transport and metabolism
PA1516		3.33646	0.54539	1.05983	0.963529	2	1.5		COG3195	Function unknown
PA1517		0.483061	0.756165	2.13699	0.500876	6.5	2		COG0726	Carbohydrate transport and metabolism
PA1518		0.564798	0.832254	0.84058	0.900713	2	1	K07127	COG2351	General function prediction only
PA1519		3.09001	0.705824	1.10497	0.924379	6	6.5	K06901	COG2252	Nucleotide transport and metabolism
PA1520		0.676521	0.857374	0.611872	0.632359	3.5	3.5		COG1802	Transcription
PA1521		1.27686	0.988841	0.485149	0.463501	9.5	4.5	K01487	COG0402	Nucleotide transport and metabolism / General function prediction only
PA1522		0.916294	1	0.360544	0.38339	6.5	2	K07402	COG1975	Posttranslational modification, protein turnover, chaperones
PA1523	xdhB	0.604938	0.87349	1.73464	0.523477	13.5	6	K13482	COG4631	Nucleotide transport and metabolism
PA1524	xdhA	1.1983	1	0.480337	0.446942	8	4.5	K13481	COG4630	Nucleotide transport and metabolism
PA1525		3.73546	0.551567	0.356164	0.247471	11.5	8	K00496
PA1526		0.438542	0.280147	0.0588235	0.209651	2	0		COG1802	Transcription
PA1527		1.03359	0.969461	11.3	0.0910601	2.5	3.5	K03529	COG1196	Cell division and chromosome partitioning
PA1528	zipA	0.671895	0.743356	1	1	0	0	K03528	COG3115	Cell division and chromosome partitioning
PA1529		0.894913	1	1	1	0	0	K01972	COG0272	DNA replication, recombination, and repair
PA1530		0.492739	0.862413	1.06875	0.95282	2	4
PA1531		2.22076	0.905101	1.77914	0.557941	4	5		COG0834	Amino acid transport and metabolism / Signal transduction mechanisms
PA1532	dnaX	1.36021	0.626427	1	1	0	0	K02343	COG2812	DNA replication, recombination, and repair
PA1533		0.483134	0.383033	0.25	0.485552	1.5	1	K09747	COG0718	Function unknown
PA1534	recR	0.79926	0.707086	0.533333	0.739878	2	1	K06187	COG0353	DNA replication, recombination, and repair
PA1535		1.45598	0.898771	0.925	0.949726	6.5	3	K00249	COG1960	Lipid metabolism
PA1536		2.09482	0.801764	0.25	0.479758	1.5	0.5	K09925	COG3196	Function unknown
PA1537		1.26875	0.874026	0.818182	0.901574	3.5	3		COG0300	General function prediction only
PA1538		2.95735	0.302129	0.853125	0.867901	10	5		COG2072	Inorganic ion transport and metabolism
PA1539		0.847063	0.990675	0.220657	0.18019	5.5	1.5
PA1540		0.974317	0.971526	0.0952381	0.171601	2.5	0	K11742	COG2076	Inorganic ion transport and metabolism
PA1541		0.741128	0.95928	15.7	0.017598	2.5	2	K11743	COG2076	Inorganic ion transport and metabolism
PA1542		1.61696	0.72492	0.894737	0.943841	2.5	1.5	K07044	COG3687	General function prediction only
PA1543		1.92092	0.576628	0.510638	0.662629	2	0.5	K00759	COG0503	Nucleotide transport and metabolism
PA1544		0.516677	0.334752	2	0.6875	0	0.5	K01420	COG0664	Signal transduction mechanisms
PA1545		0.244845	0.010808	1.14286	0.948259	1.5	1
PA1546	hemN	0.68466	0.679722	0.632	0.646356	12.5	5	K02495	COG0635	Coenzyme metabolism
PA1547		0.616816	0.951447	10	0.258308	1.5	1	K09792	COG2836	Function unknown
PA1548		0.633005	0.840908	1	1	0	0		COG3197	Inorganic ion transport and metabolism
PA1549		0.673133	0.8879	0.153846	0.178031	3	1	K01533	COG2217	Inorganic ion transport and metabolism
PA1550		0.471269	0.627584	0.0540541	0.194098	2	0	K09926	COG3198	Function unknown
PA1551		0.71117	0.773986	0.309859	0.414708	5.5	1		COG0348	Energy production and conversion
PA1552		2.54558	0.44716	0.113265	0.0194297	8	2.5	K00406	COG2010	Energy production and conversion
PA1552.1		0.509573	0.509621	1	1	0	0	K00407	COG4736	Posttranslational modification, protein turnover, chaperones
PA1553		0.479374	0.33701	0.333333	0.549383	4	0.5	K00405	COG2993	Energy production and conversion
PA1554		0.405926	0.162248	0.0357143	0.00105056	11	3.5	K00404	COG3278	Posttranslational modification, protein turnover, chaperones
PA1555		0.782192	0.752142	2.85714	0.349363	4	4.5	K00406	COG2010	Energy production and conversion
PA1555.1		0.52623	0.401387	0.0769231	0.214086	1.5	0
PA1556		0.653562	0.620715	0.285714	0.303267	2.5	0.5	K00405	COG2993	Energy production and conversion
PA1557		1.01414	0.923685	0.321212	0.324458	9.5	3	K00404	COG3278	Posttranslational modification, protein turnover, chaperones
PA1558		1.28459	1	1	1	6	3.5	K07020	COG3571	General function prediction only
PA1559		4.79076	0.0492435	0.109726	0.0372777	2	2.5		COG0451	Cell envelope biogenesis, outer membrane / Carbohydrate transport and metabolism
PA1560		1.11289	1	0.615385	0.758176	1.5	0.5
PA1561		0.428521	0.707086	9.91228	0.0242409	5.5	6	K03776	COG0840	Cell motility and secretion / Signal transduction mechanisms
PA1562	acnA	1.30093	0.898771	0.938679	0.941377	18	13.5	K01681	COG1048	Energy production and conversion
PA1563		1.12117	1	1.22346	0.842503	6	2.5	K06968	COG2933	General function prediction only
PA1564		0.683627	1	1	1	0	0	K04085	COG0425	Posttranslational modification, protein turnover, chaperones
PA1565		2.57004	0.898771	1.78075	0.549175	6.5	3.5		COG0665	Amino acid transport and metabolism
PA1566		8.46266	0.0156596	0.684507	0.688178	9.5	4	K01915	COG0174	Amino acid transport and metabolism
PA1567		3.85477	0.613478	1.47857	0.704563	6.5	2.5		COG0665	Amino acid transport and metabolism
PA1568		10.8592	0.165373	1.66667	0.686801	1	1.5		COG0251	Translation, ribosomal structure and biogenesis
PA1569		2.4828	0.571893	1.68647	0.564427	8	7		COG2271	Carbohydrate transport and metabolism
PA1570		0.881763	0.940433	1.17031	0.872723	6	6		COG0583	Transcription
PA1571		2.89538	0.825549	1	1	0	0
PA1572		0.522869	0.832254	0.913793	0.926818	6.5	4		COG3199	General function prediction only
PA1573		0.566855	0.983752	1.94565	0.539732	3.5	2	K09974	COG3738	Function unknown
PA1574		1.42401	1	2.6	0.635044	1	0.5	K09913	COG3123	Function unknown
PA1575		0.699333	0.862485	0.755556	0.858125	1	1.5		COG5018	General function prediction only
PA1576		0.651045	0.898128	1.25658	0.826622	5.5	2	K00020	COG2084	Lipid metabolism
PA1577		0.399273	0.707086	1.4375	0.813916	2	1.5	K09922	COG3169	Function unknown
PA1578		1.01841	0.905101	0.352697	0.322808	7.5	3
PA1579		1.0874	0.981435	0.923256	0.931113	7.5	4
PA1580	gltA	0.607571	0.610319	1	1	0	0	K01647	COG0372	Energy production and conversion
PA1581	sdhC	0.528197	0.42625	1	1	0	0	K00241	COG2009	Energy production and conversion
PA1582	sdhD	0.46504	0.434184	1	1	0	0	K00242	COG2142	Energy production and conversion
PA1583	sdhA	0.827359	0.959978	1	1	0	0	K00239	COG1053	Energy production and conversion
PA1584	sdhB	0.514631	0.411963	1	1	0	0	K00240	COG0479	Energy production and conversion
PA1585	sucA	0.618361	0.637762	1	1	0	0	K00164	COG0567	Energy production and conversion
PA1586	sucB	0.692735	0.862514	1	1	0	0	K00658	COG0508	Energy production and conversion
PA1587	lpdG	0.567637	0.688465	1	1	0	0	K00382	COG1249	Energy production and conversion
PA1588	sucC	0.539536	0.536633	1	1	0	0	K01903	COG0045	Energy production and conversion
PA1589	sucD	0.551818	0.603841	1	1	0	0	K01902	COG0074	Energy production and conversion
PA1590	braB	0.881963	1	1.47883	0.668809	5.5	5	K03311	COG1114	Amino acid transport and metabolism
PA1591		2.4126	0.829319	0.033195	0.00890291	4	0.5		COG3821	Function unknown
PA1592		1.82829	0.92666	31	0.0711528	0	1
PA1593		0.909813	0.977327	3.09091	0.384542	4.5	1.5		COG2050	Secondary metabolites biosynthesis, transport, and catabolism
PA1594		0.694764	1	3.15385	0.404574	2.5	1		COG2050	Secondary metabolites biosynthesis, transport, and catabolism
PA1595		2.51253	0.246679	1.20988	0.877351	5	2.5
PA1596	htpG	2.29387	0.147761	6.74194	0.103907	4.5	2	K04079	COG0326	Posttranslational modification, protein turnover, chaperones
PA1597		2.07395	0.625859	0.432653	0.417196	5	1.5		COG0412	Secondary metabolites biosynthesis, transport, and catabolism
PA1598		2.28227	0.832254	1.59016	0.634551	4	4	K00606	COG0413	Coenzyme metabolism
PA1599		3.62566	0.528143	0.870588	0.916007	5.5	2.5		COG2207	Transcription
PA1600		3.75352	0.594948	0.357143	0.348877	5	4.5		COG2010	Energy production and conversion
PA1601		2.8072	0.229734	1.10692	0.890675	14	12.5		COG1529	Energy production and conversion
PA1602		2.47844	0.513901	0.521127	0.633953	3	1.5		COG2080	Energy production and conversion
PA1603		0.499623	0.970102	1.25	0.927724	2	1.5		COG1846	Transcription
PA1604		0.526569	0.417169	1.12782	0.914449	8.5	4		COG0834	Amino acid transport and metabolism / Signal transduction mechanisms
PA1605		4.84436	0.467149	0.165992	0.0716456	9.5	5		COG2159	General function prediction only
PA1606		8.9197	0.010808	0.996633	1	5.5	3
PA1607		1.13604	0.997557	0.266667	0.510203	1	0.5		COG1733	Transcription
PA1608		0.689296	0.858	0.718468	0.717712	10.5	3	K03406	COG0840	Cell motility and secretion / Signal transduction mechanisms
PA1609	fabB	0.802699	1	1	1	0	0	K00647	COG0304	Lipid metabolism / Secondary metabolites biosynthesis, transport, and catabolism
PA1610	fabA	0.815896	0.938705	1	1	0	0	K01716	COG0764	Lipid metabolism
PA1611		1.07896	0.972285	0.459082	0.399859	9.5	3.5		COG0642	Signal transduction mechanisms
PA1612		7.89902	0.00217728	1.06122	0.976364	3.5	2.5	K01989	COG2984	General function prediction only
PA1613		1.08946	1	2.32915	0.313492	14	7	K02014	COG1629	Inorganic ion transport and metabolism
PA1614	gpsA	0.875669	0.81975	0.251012	0.200792	8	3.5	K00057	COG0240	Energy production and conversion
PA1615		0.668024	1	0.235294	0.319753	1	0.5
PA1616		2.8572	0.838241	3.89474	0.347381	0.5	0.5	K08296	COG2062	Signal transduction mechanisms
PA1617		0.438989	0.24338	0.341241	0.249158	7	4.5		COG1022	Lipid metabolism
PA1618		0.83065	0.969461	0.535354	0.615839	2.5	2		COG2050	Secondary metabolites biosynthesis, transport, and catabolism
PA1619		4.49854	0.0517971	0.146186	0.0576175	2	4		COG2207	Transcription
PA1620		1.74212	1	1.24762	0.846002	3.5	2.5		COG1280	Amino acid transport and metabolism
PA1621		0.934216	1	0.445872	0.378044	7.5	6		COG0596	General function prediction only
PA1622		1.47183	0.919742	1.06061	0.971667	3	2.5		COG0596	General function prediction only
PA1623		0.741446	0.917312	1.28205	0.870291	2.5	2.5	K00799	COG0625	Posttranslational modification, protein turnover, chaperones
PA1624		0.783867	0.977438	1.96552	0.574926	5	4
PA1625		1.28274	0.96744	0.880829	0.891646	7.5	5.5		COG0628	General function prediction only
PA1626		1.25451	0.959724	1.72152	0.561524	9	5	K03449	COG2807	Inorganic ion transport and metabolism
PA1627		2.96518	0.417731	0.566845	0.594548	8.5	3		COG2186	Transcription
PA1628		2.76263	0.704334	0.455479	0.351804	16.5	7.5	K00074	COG1250	Lipid metabolism
PA1629		1.68614	0.81975	2.58333	0.361424	4.5	5		COG1024	Lipid metabolism
PA1630		1.78326	0.793316	0.330645	0.293707	4.5	1.5		COG1414	Transcription
PA1631		13.6458	0.0315076	0.0625	0.0459227	4.5	0.5	K06446	COG1960	Lipid metabolism
PA1632	kdpF	3.87641	0.810293	0.133333	0.0951349	1	0	K01545
PA1633	kdpA	2.18271	0.323286	0.941558	0.951409	11.5	7.5	K01546	COG2060	Inorganic ion transport and metabolism
PA1634	kdpB	2.54632	0.456661	2.1497	0.382378	12	8	K01547	COG2216	Inorganic ion transport and metabolism
PA1635	kdpC	2.6395	0.553182	0.545455	0.637157	2.5	1.5	K01548	COG2156	Inorganic ion transport and metabolism
PA1636	kdpD	1.97803	0.491172	0.54323	0.492144	11	7.5	K07646	COG2205	Signal transduction mechanisms
PA1637	kdpE	1.44721	1	4.94872	0.168526	3.5	3	K07667	COG0745	Signal transduction mechanisms / Transcription
PA1638		0.970838	1	1.09859	0.947064	2.5	2	K01425	COG2066	Amino acid transport and metabolism
PA1639		0.342578	0.333163	3.86441	0.217227	4.5	2
PA1640		0.818922	1	1.39241	0.744608	5	6	K07001	COG1752	General function prediction only
PA1641		0.761129	1	0.448276	0.440638	6.5	3
PA1642	selD	1.7361	0.898953	1.42857	0.723739	6	3.5	K01008	COG0709	Amino acid transport and metabolism
PA1643		0.765459	1	0.451807	0.47656	6.5	2.5	K06917	COG2603	General function prediction only
PA1644		1.50394	0.936107	0.0487805	0.0699043	1.5	0.5		COG1853	General function prediction only
PA1645		1.0446	0.969429	0.142857	0.171074	2.5	0.5
PA1646		6.99858	0.0008522	0.516807	0.519007	10	4.5	K03406	COG0840	Cell motility and secretion / Signal transduction mechanisms
PA1647		1.17005	1	0.261759	0.164808	8.5	6		COG0659	Inorganic ion transport and metabolism
PA1648		2.09126	0.635276	0.728155	0.757753	7	4.5	K07119	COG2130	General function prediction only
PA1649		0.938826	0.992179	0.199262	0.136065	4	1.5		COG1028	Secondary metabolites biosynthesis, transport, and catabolism / General function prediction only
PA1650		0.148666	0.365008	1.34884	0.7659	9	5.5	K03453	COG0385	General function prediction only
PA1651		0.875433	1	2.55233	0.324372	9	8.5	K05782	COG3135	Secondary metabolites biosynthesis, transport, and catabolism
PA1652		0.976326	0.905101	4.05405	0.24595	2	3
PA1653		1.3656	1	1.07692	0.98173	2.5	1.5		COG1846	Transcription
PA1654		1.25809	1	2.96748	0.269605	5.5	5		COG1167	Transcription / Amino acid transport and metabolism
PA1655		0.578162	0.940243	9.61429	0.0226282	2.5	2	K00799	COG0625	Posttranslational modification, protein turnover, chaperones
PA1656		0.159488	0.299939	1.71429	0.606002	6	4	K11910	COG3515	Intracellular trafficking, secretion, and vesicular transport
PA1657		0.1359	0.357266	0.755102	0.853667	2	1.5	K11901	COG3516	Intracellular trafficking, secretion, and vesicular transport
PA1658		0.1915	0.422085	0.267327	0.319948	4	1.5	K11900	COG3517	Intracellular trafficking, secretion, and vesicular transport
PA1659		0.280827	0.529958	1	1	0	0	K11905	COG3518	Intracellular trafficking, secretion, and vesicular transport
PA1660		0.195086	0.00977155	0.628931	0.672368	3	2.5	K11896	COG3519	Intracellular trafficking, secretion, and vesicular transport
PA1661		0.207801	0.0145849	1.89655	0.561634	4.5	2.5	K11895	COG3520	Intracellular trafficking, secretion, and vesicular transport
PA1662		0.480249	0.504705	0.701195	0.720889	12.5	3.5	K11907	COG0542	Posttranslational modification, protein turnover, chaperones
PA1663		0.527282	0.591609	3.40984	0.26679	4.5	4.5	K11914	COG3604	Transcription / Signal transduction mechanisms
PA1664		0.108592	0.886234	1	1	0	0
PA1665		0.725329	1	0.294118	0.439791	3.5	2	K11894	COG3456	Intracellular trafficking, secretion, and vesicular transport; Signal transduction mechanisms
PA1666		0.709965	0.80784	1.90625	0.651495	1.5	1.5	K11906	COG3521	Intracellular trafficking, secretion, and vesicular transport
PA1667		0.374078	0.366566	5.2619	0.0972969	4	4.5	K11893	COG3522	Intracellular trafficking, secretion, and vesicular transport
PA1668		7.77324	0.0121496	1.28125	0.790992	6	6	K11892	COG3455	Intracellular trafficking, secretion, and vesicular transport
PA1669		0.869115	0.992179	0.301038	0.171775	20	12	K11891	COG3523	Intracellular trafficking, secretion, and vesicular transport
PA1670	stp1	0.208437	0.230016	0.643836	0.742448	2.5	1	K11915	COG0631	Signal transduction mechanisms
PA1671	stk1	0.627428	0.893836	1.14286	0.910244	5.5	3	K11916	COG0515	General function prediction only / Signal transduction mechanisms / Transcription / DNA replication, recombination, and repair
PA1672		0.603026	0.846659	1.1	1	1	0.5	K06996	COG3324	General function prediction only
PA1673		1.10244	1	0.230769	0.308936	3.5	1	K07216	COG2703	Inorganic ion transport and metabolism
PA1674		0.500572	0.422738	1	1	0	0	K01495	COG0302	Coenzyme metabolism
PA1675		2.01163	0.62765	0.68	0.717993	3	3		COG2840	Function unknown
PA1676		1.62993	0.905101	9.94737	0.0645347	1	1
PA1677		1.0976	1	10.5	0.066866	2.5	2.5		COG1335	Secondary metabolites biosynthesis, transport, and catabolism
PA1678		0.39048	0.776623	2.04	0.527553	5	3	K07320	COG2890	Translation, ribosomal structure and biogenesis
PA1679		0.578629	0.594016	0.825364	0.831053	6	6
PA1680		0.762576	0.927287	1.63866	0.638476	5	3.5	K06889	COG1073	General function prediction only
PA1681	aroC	1.39019	0.925437	1	1	0	0	K01736	COG0082	Amino acid transport and metabolism
PA1682		1.06877	0.970223	1.34061	0.760206	9	9	K05820
PA1683		0.821478	1	9.70238	0.0188369	4	3.5	K08964	COG0235	Carbohydrate transport and metabolism
PA1684		1.12543	0.984692	1.42857	0.871819	1	1	K08967	COG1791	Function unknown
PA1685	masA	0.876143	1	1	1	0	0	K09880	COG4229	Energy production and conversion
PA1686	alkA	1.20449	0.972285	0.660714	0.683716	8	3	K01247	COG0122	DNA replication, recombination, and repair
PA1687	speE	0.680838	0.871876	1.25926	0.897534	1	1	K00797	COG0421	Amino acid transport and metabolism
PA1688		0.509578	0.398631	1.01695	1	3.5	2		COG3391	Function unknown
PA1689		0.9093	1	0.426887	0.369979	11.5	7.5		COG1368	Cell envelope biogenesis, outer membrane
PA1690	pscU	3.60537	0.236995	2.5	0.479373	3	2	K03229	COG4792	Intracellular trafficking and secretion
PA1691	pscT	2.32189	0.608446	0.224	0.240381	3.5	1	K03228	COG4791	Intracellular trafficking and secretion
PA1692		3.30088	0.707086	0.0142857	0.00929031	1.5	0	K03227	COG4794	Intracellular trafficking and secretion
PA1693	pscR	0.770046	0.96744	0.154412	0.0910918	4	1.5	K03226	COG4790	Intracellular trafficking and secretion
PA1694	pscQ	2.09763	0.752142	0.113636	0.14611	3.5	1	K03225	COG1886	Cell motility and secretion / Intracellular trafficking and secretion
PA1695	pscP	5.06865	0.0285746	5.92857	0.223404	1	0.5	K04057
PA1696	pscO	2.25524	0.783409	0.0851064	0.201133	1.5	0.5	K04056
PA1697		1.47471	0.96744	0.212121	0.163219	6	2.5	K03224	COG1157	Cell motility and secretion / Intracellular trafficking and secretion
PA1698	popN	1.40661	0.968805	0.702381	0.782792	3	3	K04058
PA1699		0.578357	1	0.583333	0.793312	1	0.5
PA1700		1.04132	0.898771	0.619048	0.70996	3.5	2
PA1701		0.999237	1	11	0.183013	0	0.5	K04059
PA1702		0.678167	1	0.0952381	0.171601	1.5	0	K04060
PA1703	pcrD	2.51788	0.234283	0.782427	0.785555	12	4	K03230	COG4789	Intracellular trafficking and secretion
PA1704	pcrR	2.79164	0.557031	1	1	0	0
PA1705	pcrG	0.779509	0.968805	0.2	0.0385742	1.5	0
PA1706	pcrV	1.80174	0.435377	0.666667	0.762804	6	2.5
PA1707	pcrH	2.16955	0.594902	1.66321	0.597794	3	3
PA1708	popB	1.6188	0.552085	1.08738	0.946798	6	3.5		COG5613	Function unknown
PA1709	popD	1.78833	0.408408	0.432432	0.542153	4	2
PA1710	exsC	0.921414	0.902416	0.930435	0.954605	4.5	3.5
PA1711	exsE	0.657865	1	0.117647	0.12242	0.5	0
PA1712	exsB	1.02386	0.972285	0.272727	0.489936	1	0.5
PA1713	exsA	0.387214	0.153462	0.582418	0.66936	5	2		COG2207	Transcription
PA1714	exsD	0.786694	0.888993	0.333333	0.581553	1	0.5
PA1715	pscB	0.81781	0.992179	4.2	0.420606	1.5	2	K04049
PA1716	pscC	0.748836	0.985235	1.08811	0.933583	11	6.5	K03219	COG1450	Cell motility and secretion / Intracellular trafficking and secretion
PA1717	pscD	0.924227	0.951447	0.788991	0.815455	6.5	2.5	K03220
PA1718	pscE	0.520356	0.912625	1	1	0	0	K04050
PA1719	pscF	0.993434	0.990477	0.415584	0.520264	1.5	2	K03221
PA1720	pscG	2.02597	0.688553	0.330097	0.390835	1.5	0.5	K04051
PA1721	pscH	0.385324	0.960384	15	0.221435	0	0.5	K04052
PA1722	pscI	0.469639	0.948205	0.666667	1	0.5	0	K04053
PA1723	pscJ	0.662537	0.684976	0.878378	0.907819	3	3	K03222	COG4669	Intracellular trafficking and secretion
PA1724	pscK	0.86519	1	0.222222	0.0654297	1.5	0	K04054
PA1725	pscL	2.69474	0.287014	20.8571	0.0324413	1	0.5	K03223	COG1317	Cell motility and secretion / Intracellular trafficking and secretion
PA1726	bglX	1.68389	0.652418	0.857955	0.870836	10	6	K05349	COG1472	Carbohydrate transport and metabolism
PA1727	mucR	2.23729	0.252717	0.145333	0.00260533	15	8		COG5001	Signal transduction mechanisms
PA1728		0.267825	0.123624	1.02564	1	3.5	2
PA1729		0.923703	0.917312	1.98947	0.522157	1.5	2.5		COG0518	Nucleotide transport and metabolism
PA1730		1.42414	1	0.792271	0.820411	7.5	5.5		COG2308	Function unknown
PA1731		1.02283	0.984563	1.43007	0.699251	9.5	7.5		COG2307	Function unknown
PA1732		5.62262	0.0216549	1.35135	0.7709	3.5	4.5		COG1305	Amino acid transport and metabolism
PA1733		0.999969	0.932684	2.875	0.460703	3	1.5	K07395	COG3484	Posttranslational modification, protein turnover, chaperones
PA1734		0.676087	1	8.13793	0.0712336	2.5	5		COG2010	Energy production and conversion
PA1735		1.05722	1	1.8209	0.610743	5.5	3	K07088	COG0679	General function prediction only
PA1736		0.694718	0.888993	4.125	0.167644	5.5	6	K00626	COG0183	Lipid metabolism
PA1737		2.25559	0.121171	0.568063	0.549532	8.5	2	K01782	COG1250	Lipid metabolism
PA1738		1.81164	0.582901	0.73444	0.757257	4.5	3.5		COG0583	Transcription
PA1739		1.52502	0.935748	1.35135	0.84178	2	1.5		COG0667	Energy production and conversion
PA1740		3.08364	0.2003	0.745455	0.772205	8.5	4.5		COG3386	Carbohydrate transport and metabolism
PA1741		0.735818	1	3.70833	0.338854	2.5	1.5		COG0695	Posttranslational modification, protein turnover, chaperones
PA1742		0.735935	0.930024	0.0512821	0.182201	1.5	0		COG0518	Nucleotide transport and metabolism
PA1743		2.09119	0.778088	1	1	0	0
PA1744		1.08185	1	1.43548	0.774188	4	2.5
PA1745		1.18513	1	0.277567	0.225655	3.5	3
PA1746		0.615066	0.520457	0.72561	0.766458	6	3		COG2110	General function prediction only
PA1747		0.259563	0.992179	17.3333	0.13795	0.5	1.5
PA1748		0.326146	0.749538	1.47674	0.694716	4	2	K01692	COG1024	Lipid metabolism
PA1749		0.707049	0.857374	1.05085	0.979387	3.5	2	K06975	COG2388	General function prediction only
PA1750		1.11073	1	0.67931	0.690829	3.5	4	K01626	COG0722	Amino acid transport and metabolism
PA1751		0.390003	0.992179	3.09836	0.311802	2.5	2
PA1752		0.855042	1	1.71429	0.626492	5.5	4.5	K00077	COG1893	Coenzyme metabolism
PA1753		0.611593	0.439701	3.06667	0.278523	4.5	3		COG0589	Signal transduction mechanisms
PA1754	cysB	0.564255	0.531696	0.655738	0.612534	10	6.5	K13634	COG0583	Transcription
PA1755		1.04224	1	0.166667	0.203182	3.5	1
PA1756	cysH	0.993657	1	4.78125	0.137404	5.5	4	K00390	COG0175	Amino acid transport and metabolism / Coenzyme metabolism
PA1757	thrH	1.92554	0.717956	2.6087	0.515746	3	1.5	K02203	COG0560	Amino acid transport and metabolism
PA1758	pabB	2.31531	0.331716	0.142857	0.270826	1.5	0.5	K01665	COG0147	Amino acid transport and metabolism / Coenzyme metabolism
PA1759		1.13137	0.87297	1.75758	0.495471	21	13	K03556	COG2909	Transcription
PA1760		3.52959	0.176762	1.18605	0.859042	16	6	K03556	COG2909	Transcription
PA1761		1.42966	0.946764	0.923077	0.980958	1.5	1
PA1762		1.76517	0.707086	1.13158	0.925451	4	2.5	K06992	COG3271	General function prediction only
PA1763		1.53072	0.872814	1.29412	0.808048	5	3
PA1764		2.43595	0.898998	3.39344	0.211397	8.5	7.5		COG2067	Lipid metabolism
PA1765		1.94814	0.776128	1.58608	0.617625	5.5	3
PA1766		0.263623	0.0201014	1	1	0	0
PA1767		0.731614	1	0.125	0.10932	0.5	0
PA1768		0.770503	0.87297	3.18519	0.395112	2.5	2		COG4067	Posttranslational modification, protein turnover, chaperones
PA1769		0.619043	0.626866	0.783673	0.806307	8.5	5	K09773	COG1806	Function unknown
PA1770	ppsA	0.976301	0.978274	0.915433	0.922396	10	7	K01007	COG0574	Carbohydrate transport and metabolism
PA1771	estX	1.0158	0.930024	0.236515	0.138772	9	5
PA1772		0.65821	0.491172	2.51471	0.348022	2.5	3	K02553	COG0684	Coenzyme metabolism
PA1773	cmaX	0.571493	0.718172	0.445026	0.455021	7	4.5	K16074	COG0598	Inorganic ion transport and metabolism
PA1774	crfX	0.770757	0.81051	0.5	0.682503	1	0.5
PA1775	cmpX	0.507159	0.451597	0.782609	0.913814	2	1
PA1776	sigX	0.161335	3.47708e-05	41.5	0.038229	0	0.5	K03088	COG1595	Transcription
PA1777	oprF	0.375596	0.418096	0.5	0.6875	0.5	0	K03286	COG2885	Cell envelope biogenesis, outer membrane
PA1778	cobA	3.86855	0.363192	0.746988	0.820546	2	2	K02303	COG0007	Coenzyme metabolism
PA1779		1.66393	0.92666	1.79052	0.499658	16.5	13.5	K00372	COG0243	Energy production and conversion
PA1780	nirD	0.368358	0.96744	4.08	0.212337	2.5	2	K00363	COG2146	Inorganic ion transport and metabolism / General function prediction only
PA1781	nirB	3.15164	0.232366	1.02308	0.980681	17.5	13	K00362	COG1251	Energy production and conversion
PA1781.1		0.502495	0.946764	0.28	0.524141	0.5	0.5
PA1782		0.594207	0.886234	3.61345	0.188638	8.5	7.5		COG0631	Signal transduction mechanisms
PA1783	nasA	3.34701	0.477603	0.458204	0.426279	9.5	5.5	K02575	COG2223	Inorganic ion transport and metabolism
PA1784		0.833008	0.916966	0.425703	0.407446	5.5	3.5
PA1785		2.02549	0.802136	0.472222	0.667765	1.5	1	K07183	COG3707	Signal transduction mechanisms
PA1786		2.38321	0.898128	0.78672	0.788978	10	4	K15576	COG0715	Inorganic ion transport and metabolism
PA1787	acnB	1.17152	0.957613	10.5714	0.0376029	1.5	1.5	K01682	COG1049	Energy production and conversion
PA1788		1.03685	0.976805	11.5333	0.0188983	3.5	4.5	K06938	COG3313	General function prediction only
PA1789		0.623165	0.445812	1.07512	0.936979	9.5	8		COG0589	Signal transduction mechanisms
PA1790		0.782522	0.973746	0.75	0.83648	3.5	1.5	K06169	COG4445	Nucleotide transport and metabolism / Translation, ribosomal structure and biogenesis
PA1791		1.27673	0.797164	1.68219	0.555526	12	5		COG0330	Posttranslational modification, protein turnover, chaperones
PA1792		1.02537	1	1	1	0	0	K03269	COG2908	Function unknown
PA1793	ppiB	0.551864	0.705019	1	1	1	0.5	K03768	COG0652	Posttranslational modification, protein turnover, chaperones
PA1794	glnS	0.72757	0.825549	1	1	0	0	K01886	COG0008	Translation, ribosomal structure and biogenesis
PA1795	cysS	0.726968	0.961534	1	1	0	0	K01883	COG0215	Translation, ribosomal structure and biogenesis
PA1796	folD	0.757939	0.769275	1	1	0	0	K01491	COG0190	Coenzyme metabolism
PA1797		1.31721	0.946764	0.701695	0.630217	18	14.5		COG1680	Defense mechanisms
PA1798	parS	1.17272	0.835592	0.185345	0.1339	6.5	2	K02484	COG0642	Signal transduction mechanisms
PA1799	parR	1.02134	0.988436	0.881226	0.898359	6	4	K02483	COG0745	Signal transduction mechanisms / Transcription
PA1800		0.510652	0.402224	10.5	0.171601	0	0.5	K03545	COG0544	Posttranslational modification, protein turnover, chaperones
PA1801	clpP	0.718013	0.81975	1	1	0	0	K01358	COG0740	Posttranslational modification, protein turnover, chaperones / Intracellular trafficking and secretion
PA1802	clpX	0.533164	0.248892	0.666667	1	0.5	0	K03544	COG1219	Posttranslational modification, protein turnover, chaperones
PA1803		0.643317	0.620554	0.111111	0.135869	1.5	0	K01338	COG0466	Posttranslational modification, protein turnover, chaperones
PA1804	hupB	0.219918	0.393494	1	1	0	0	K03530	COG0776	DNA replication, recombination, and repair
PA1805	ppiD	0.508122	0.381844	2.60697	0.303252	10	8	K03770	COG0760	Posttranslational modification, protein turnover, chaperones
PA1806	fabI	1.62269	0.912837	3.11795	0.218587	7	3.5	K00208	COG0623	acyl-carrier-protein
PA1807		0.830855	0.945967	2.04233	0.453438	12	6.5	K13896	COG4172	General function prediction only
PA1808		0.556939	0.767284	0.282051	0.283867	2	3	K13895	COG4239	General function prediction only
PA1809		0.623932	0.874026	20.1613	0.00469146	3	4.5	K13894	COG4174	General function prediction only
PA1810		1.09587	0.997557	0.52	0.492359	5.5	5	K13893	COG4166	Amino acid transport and metabolism
PA1811		1.04278	1	2.65625	0.30755	9	8	K13893	COG4166	Amino acid transport and metabolism
PA1812	mltD	0.644593	0.770648	1.08743	0.937101	7	2.5	K08307	COG1388	Cell envelope biogenesis, outer membrane
PA1813		0.773279	0.778758	0.787879	0.845529	3	3	K01069	COG0491	General function prediction only
PA1814		0.703776	0.81975	1.30263	0.828707	4.5	2
PA1815	rnhA	0.603691	0.797164	1	1	0	0	K03469	COG0328	DNA replication, recombination, and repair
PA1816	dnaQ	0.557675	0.660047	1	1	0	0	K02342	COG0847	DNA replication, recombination, and repair
PA1817		0.609151	0.866905	0.453125	0.463918	4.5	2	K06893	COG3631	General function prediction only
PA1818	ldcA	0.993511	1	1.02801	0.978233	13	9	K01584	COG1982	Amino acid transport and metabolism
PA1819		1.08014	1	1.24542	0.816429	8.5	6	K03294	COG0531	Amino acid transport and metabolism
PA1820	nhaB	1.2581	0.898128	0.127205	0.0229269	12.5	4	K03314	COG3067	Inorganic ion transport and metabolism
PA1821		0.472216	0.520457	0.5	0.592515	3.5	0.5	K01692	COG1024	Lipid metabolism
PA1822	fimL	0.70187	0.805231	1.15714	0.893467	6.5	8
PA1823		0.52101	0.855921	0.885965	0.920236	3	3	K03426	COG2816	DNA replication, recombination, and repair
PA1824		2.10847	0.834591	0.0784314	0.173169	3	0.5	K07090	COG0730	General function prediction only
PA1825		4.16775	0.0496026	0.698157	0.695711	8.5	5
PA1826		2.68428	0.242369	5.51515	0.150668	2.5	4.5		COG0583	Transcription
PA1827		1.89802	0.832994	0.459016	0.514946	4.5	2	K00059	COG1028	Secondary metabolites biosynthesis, transport, and catabolism / General function prediction only
PA1828		1.26412	0.918172	7.25	0.054208	3	5		COG1028	Secondary metabolites biosynthesis, transport, and catabolism / General function prediction only
PA1829		1.24378	1	0.648069	0.667924	6.5	2.5	K06979	COG3173	General function prediction only
PA1830		0.393839	0.487952	4	0.485552	1.5	0.5		COG3255	Lipid metabolism
PA1831		0.346337	0.490814	1.1	0.929064	5.5	2		COG0406	General function prediction only
PA1832		0.229327	0.432605	0.876033	0.910867	6	5	K04774	COG0616	Posttranslational modification, protein turnover, chaperones / Intracellular trafficking and secretion
PA1833		0.526401	0.705553	2.38095	0.572338	4	2		COG0604	Energy production and conversion / General function prediction only
PA1834		0.762518	0.984692	0.454128	0.453169	8.5	4
PA1835		1.02178	1	4.28	0.271983	2	2		COG2050	Secondary metabolites biosynthesis, transport, and catabolism
PA1836		1.17529	1	2.29752	0.409676	4	3		COG1309	Transcription
PA1837		1.21059	1	0.047619	0.163632	0.5	0		COG3749	Function unknown
PA1838	cysI	0.757935	0.835445	0.772861	0.785403	9	4	K00381	COG0155	Inorganic ion transport and metabolism
PA1839		1.53552	0.917312	0.242424	0.292658	2	1.5	K06941	COG0820	General function prediction only
PA1840		0.506475	0.968805	0.871795	0.919418	3.5	2
PA1841		0.834088	1	0.552632	0.721898	3.5	1		COG3760	Function unknown
PA1842		1.38212	0.961534	8.5	0.12242	0	1		COG3171	Function unknown
PA1843	metH	1.23493	0.898128	0.4	0.271876	12.5	8.5	K00548	COG1410	Amino acid transport and metabolism
PA1844		0.445949	0.919742	0.666667	0.722173	4.5	3.5
PA1845		1.02977	0.969461	2.67424	0.316737	4.5	2.5
PA1846		1.76626	0.69181	1.23037	0.789518	18.5	13
PA1847		1.30174	1	0.2	0.338303	3	0.5	K07400	COG0694	Posttranslational modification, protein turnover, chaperones
PA1848		1.43314	0.904509	2.62136	0.298769	12	6
PA1849		0	1	1	1	0	0	K09984	COG3813	Function unknown
PA1850		1.38984	0.959978	12.25	0.0460971	4	4.5		COG4977	Transcription
PA1851		1.90811	0.877504	0.486175	0.442244	13	6.5		COG3706	Signal transduction mechanisms
PA1852		1.63377	0.892119	0.538462	0.757653	2.5	1
PA1853		2.93793	0.433936	0.920354	0.947185	6	3		COG0583	Transcription
PA1854		4.75906	0.475167	0.944751	0.959612	8.5	5	K07168	COG3448	Signal transduction mechanisms
PA1855		3.35889	0.941102	0.097561	0.249763	1	0.5
PA1856		1.06498	1	0.713893	0.689161	11	7.5	K00404	COG3278	Posttranslational modification, protein turnover, chaperones
PA1857		0.698736	0.901336	2.06429	0.466024	4	3	K09781	COG2354	Function unknown
PA1858		1.09281	0.8762	0.541667	0.517389	7.5	6		COG3570	Defense mechanisms
PA1859		15.3056	5.76299e-06	0.435484	0.487324	5	2.5		COG0583	Transcription
PA1860		1.62906	0.976805	1.54737	0.695226	3.5	3.5		COG3315	Secondary metabolites biosynthesis, transport, and catabolism
PA1861	modC	2.00064	0.675683	0.196347	0.150659	7.5	3	K02017	COG4148	Inorganic ion transport and metabolism
PA1862	modB	3.4801	0.242369	0.0952381	0.171601	1.5	0	K02018	COG4149	Inorganic ion transport and metabolism
PA1863	modA	0.908332	1	2.44697	0.365677	3	3	K02020	COG0725	Inorganic ion transport and metabolism
PA1864		1.32521	0.857374	0.322917	0.391703	2.5	2		COG1309	Transcription
PA1865		1.51688	0.759337	0.859341	0.867328	9	5
PA1866		4.57323	0.0391672	1.10559	0.91557	14	8		COG1199	Transcription / DNA replication, recombination, and repair
PA1867	xphA	2.11422	0.825549	1.07692	1	1	0.5	K02452
PA1868	xqhA	2.92434	0.247882	0.893443	0.904656	14	9	K02453	COG1450	Cell motility and secretion / Intracellular trafficking and secretion
PA1869		0.145105	0.216096	0.0307692	0.0639844	1	0		COG0236	Lipid metabolism / Secondary metabolites biosynthesis, transport, and catabolism
PA1870		3.17611	0.428045	0.516129	0.72336	2	0.5
PA1871	lasA	0.779997	0.822091	1.05096	0.966223	4.5	3.5	K08642	COG0739	Cell envelope biogenesis, outer membrane
PA1872		1.32481	0.940243	1.12727	0.93659	1	0.5
PA1873		2.84277	0.468162	1.41818	0.74938	4.5	3	K16074	COG0598	Inorganic ion transport and metabolism
PA1874		1.23434	0.825549	1.10031	0.908679	26	17.5
PA1875		1.98735	0.72439	2.69767	0.422128	3	2.5	K12543	COG1538	Cell envelope biogenesis, outer membrane / Intracellular trafficking and secretion
PA1876		1.29705	1	0.885831	0.873076	11	7.5	K12541	COG2274	Defense mechanisms
PA1877		3.76423	0.0492435	1.53968	0.634722	8.5	7	K12542	COG0845	Cell envelope biogenesis, outer membrane
PA1878		1.55888	0.946764	0.333333	0.51759	3	1.5	K07023	COG1896	General function prediction only
PA1879		1.84539	1	10.5	0.0539114	0.5	1.5		COG1709	Transcription
PA1880		1.1246	0.940243	0.208835	0.153114	10.5	3.5	K07303	COG1529	Energy production and conversion
PA1881		0.971678	1	0.0584726	0.00482789	7	2.5	K07302	COG2080	Energy production and conversion
PA1882		0.692407	0.905101	0.447368	0.638501	2.5	1.5	K11741	COG2076	Inorganic ion transport and metabolism
PA1883		0.41341	0.886234	0.418699	0.400121	4.5	3	K00330	COG0838	Energy production and conversion
PA1884		0.448788	0.507812	1.48148	0.807294	1	1
PA1885		0.528888	0.69181	5.71795	0.126151	2.5	1.5		COG0456	General function prediction only
PA1886	polB	3.96942	0.0502419	0.786885	0.809621	8	3.5	K02336	COG0417	DNA replication, recombination, and repair
PA1887		0.259972	0.608289	0.189964	0.124251	3.5	3
PA1888		0.7244	0.594913	0.20915	0.0809192	7.5	4.5
PA1889		1.31245	0.969461	0.319749	0.258981	5.5	5.5
PA1890		1.04171	1	0.357143	0.606218	2.5	0.5	K00799	COG0625	Posttranslational modification, protein turnover, chaperones
PA1891		2.63175	0.912631	1	1	0.5	0
PA1892		3.74026	0.613478	0.00851064	0.00150573	2.5	0
PA1893		3.21998	0.416662	1.16054	0.859192	14	10.5	K01434	COG2366	General function prediction only
PA1894		1.67321	0.898128	1.93043	0.525949	5	2
PA1895		2.00141	0.767526	2.17219	0.427854	7	5.5
PA1896		2.65159	0.603002	0.401869	0.393125	5	1
PA1897		2.59299	0.622951	1.4	0.754235	3	3		COG3000	Lipid metabolism
PA1898	qscR	2.4651	0.707086	1.28526	0.786073	5	3		COG2771	Transcription
PA1899		0.114525	0.749538	0.266667	0.307754	1	0.5
PA1900		0.172281	0.79125	1.01724	0.993777	3	1.5
PA1901		0.464968	0.804501	1	1	0	0	K01626	COG3200	Amino acid transport and metabolism
PA1902		1.26878	0.938633	1	1	0	0		COG1535	Secondary metabolites biosynthesis, transport, and catabolism
PA1903		0.543885	0.946764	1	1	0	0	K13063	COG0147	Amino acid transport and metabolism / Coenzyme metabolism
PA1904		0.770749	0.900298	1	1	0	0	K06998	COG0384	General function prediction only
PA1905		0.70743	0.959978	1	1	0	0		COG0259	Coenzyme metabolism
PA1906		0.792281	1	5.11111	0.350961	1.5	0.5		COG0537	Nucleotide transport and metabolism / Carbohydrate transport and metabolism / General function prediction only
PA1907		1.58567	0.971526	0.781818	0.836017	3.5	2		COG4188	General function prediction only
PA1908		1.89427	0.828226	6.85714	0.177107	1	2
PA1909		1.65797	0.849948	0.603448	0.6394	4.5	4.5		COG3182	Function unknown
PA1910	femA	2.78586	0.439701	0.66	0.676987	10.5	6.5	K02014	COG1629	Inorganic ion transport and metabolism
PA1911	femR	1.92202	0.959969	0.109005	0.0656227	2.5	1		COG3712	Inorganic ion transport and metabolism / Signal transduction mechanisms
PA1912	femI	3.38227	0.668017	4.68182	0.252589	3.5	2.5	K03088	COG1595	Transcription
PA1913		0.997022	1	5.6383	0.0784836	5	4.5
PA1914		3.10234	0.524391	0.619433	0.633157	5	6
PA1915		0.965656	0.909349	0.584249	0.550106	11	5.5	K09684	COG2508	Signal transduction mechanisms / Secondary metabolites biosynthesis, transport, and catabolism
PA1916		2.85224	0.545381	0.792683	0.790657	11	4.5		COG0814	Amino acid transport and metabolism
PA1917		0.964234	1	0.990566	1	3.5	2	K06995	COG3450	General function prediction only
PA1918		2.74663	0.475758	2.35036	0.386463	7	4		COG0665	Amino acid transport and metabolism
PA1919	nrdG	1.25072	0.96185	1.45161	0.810144	3	3		COG1180	Posttranslational modification, protein turnover, chaperones
PA1920	nrdD	1.06697	1	0.309353	0.258008	13	4.5	K00527	COG1328	Nucleotide transport and metabolism
PA1921		4.13059	0.377344	0.784722	0.827415	3.5	3		COG4106	General function prediction only
PA1922		5.26695	0.004844	0.177858	0.0774272	8	4	K16089	COG4771	Inorganic ion transport and metabolism
PA1923		5.41512	0.012386	2.74845	0.240067	14	9	K02230	COG1429	Coenzyme metabolism
PA1924		20.2736	0.0285726	34	0.0580542	0	0.5		COG0811	Intracellular trafficking and secretion
PA1925		0.646203	0.707276	1.78049	0.669327	3.5	2.5		COG4744	Function unknown
PA1926		1.14864	0.946764	0.828383	0.844756	9	3	K09136	COG1944	Function unknown
PA1927	metE	8.27949	7.73161e-05	0.572687	0.467305	20	10.5	K00549	COG0620	Amino acid transport and metabolism
PA1928	rimJ	1.32698	0.866905	1.17568	0.900189	2	2	K03790	COG1670	Translation, ribosomal structure and biogenesis
PA1929		4.87227	0.959978	1	1	0	0
PA1930		0.46475	0.18461	0.188073	0.142086	5.5	2.5	K03406	COG0840	Cell motility and secretion / Signal transduction mechanisms
PA1931		0.622692	0.831331	2.81481	0.373594	2.5	2.5	K13483	COG2080	Energy production and conversion
PA1932		2.3662	0.6867	2.46667	0.41192	5.5	4.5	K11178	COG1319	Energy production and conversion
PA1933		2.82227	0.515297	0.398714	0.310582	19.5	7.5	K11177	COG1529	Energy production and conversion
PA1934		0.357775	0.57751	3.82353	0.236064	3	3
PA1935		3.27953	0.42843	7.2	0.203037	1.5	3
PA1936		0.586169	1	0.008	0.00117961	1	0
PA1937		0.817455	1	1	1	0	0	K07483	COG2963	DNA replication, recombination, and repair
PA1938		1.14465	0.990477	0.266667	0.307754	2	0.5	K07497	COG2801	DNA replication, recombination, and repair
PA1939		0.269536	0.020135	0.749296	0.75908	11	9		COG3593	DNA replication, recombination, and repair
PA1940		1.93118	0.845799	0.35225	0.266662	8.5	6.5		COG0753	Inorganic ion transport and metabolism
PA1941		0.856245	0.992179	0.441308	0.276217	16.5	10
PA1942		6.01845	0.0222851	1.84524	0.582962	1.5	1
PA1943		1.03001	1	0.330827	0.287456	5	3		COG0456	General function prediction only
PA1944		0.936977	1	2.16077	0.384642	10.5	5.5		COG0189	Coenzyme metabolism / Translation, ribosomal structure and biogenesis
PA1945		1.91899	0.733732	0.382911	0.33589	8.5	4.5		COG2204	Signal transduction mechanisms
PA1946	rbsB	0.523813	0.323286	0.319444	0.293964	4.5	3	K10439	COG1879	Carbohydrate transport and metabolism
PA1947	rbsA	0.780443	0.898836	0.64557	0.689717	8.5	5	K10441	COG1129	Carbohydrate transport and metabolism
PA1948	rbsC	0.754866	1	0.442804	0.420858	5.5	3.5	K10440	COG1172	Carbohydrate transport and metabolism
PA1949	rbsR	0.575025	0.705019	0.186441	0.15896	7.5	2.5	K02529	COG1609	Transcription
PA1950	rbsK	0.768952	0.977438	2.44693	0.345376	5.5	6.5	K00852	COG0524	Carbohydrate transport and metabolism
PA1951		1.40079	0.997586	1.51515	0.70756	7	3.5
PA1952		0.696249	0.655796	2.17647	0.569659	3.5	1
PA1953		12.7971	0.0234322	0.246231	0.216132	5	2.5	K06992	COG3271	General function prediction only
PA1954		5.48442	0.0302349	4.22892	0.119787	7.5	6.5
PA1955		11.0588	0.171139	0.666667	1	0.5	0
PA1956		4.06471	0.946764	0.166667	0.0571031	1.5	0
PA1957		1.3809	0.900183	2.80488	0.407028	1.5	1.5		COG3172	Coenzyme metabolism
PA1958		0.471609	0.78858	4.18182	0.297916	2	2	K03811	COG3201	Coenzyme metabolism
PA1959	bacA	0.789376	0.825549	0.0717949	0.038457	4.5	1	K06153	COG1968	Lipid transport and metabolism
PA1960		0.854859	0.925785	1.86667	0.749234	1.5	1		COG3326	Function unknown
PA1961		5.42794	0.131498	0.202454	0.185192	3.5	2		COG0583	Transcription
PA1962		0.942711	0.936107	10.0465	0.0290791	1.5	3	K01118	COG1182	Lipid metabolism
PA1963		0.638709	0.613478	0.0289855	0.0563212	1	0
PA1964		0.853021	0.984781	1.39667	0.703221	12	6		COG0488	General function prediction only
PA1965		0.575218	0.894116	0.5	0.581234	2.5	2
PA1966		1.82006	0.969461	0.105263	0.1483	0.5	0	K01826	COG3232	Amino acid transport and metabolism
PA1967		1.01703	1	0.110169	0.112044	2.5	1
PA1968		0.283817	0.946764	1.78947	0.741618	2.5	1
PA1969		1.17915	1	1	1	0	0
PA1970		1.31513	1	0.4	0.453125	0.5	0
PA1971	braZ	1.78671	0.797164	2.8012	0.278187	9	4	K03311	COG1114	Amino acid transport and metabolism
PA1972		3.33642	0.818429	2.42333	0.316035	12.5	6.5	K03760	COG2194	General function prediction only
PA1973	pqqF	2.12596	0.609929	1.20278	0.839878	12	6.5	K01422	COG1025	Posttranslational modification, protein turnover, chaperones
PA1974		1.9087	0.72492	2.34746	0.398766	7.5	3.5
PA1975		2.44854	0.80701	0.468023	0.434032	3.5	3		COG3287	Function unknown
PA1976		2.751	0.501119	1.11742	0.898952	9.5	8		COG0642	Signal transduction mechanisms
PA1977		2.4123	0.813345	2.80282	0.262328	3.5	4.5
PA1978	erbR	2.98047	0.898128	0.430328	0.414776	4.5	3.5		COG2197	Signal transduction mechanisms / Transcription
PA1979	eraS	0.839122	0.972073	4.66667	0.332354	2.5	2.5		COG4585	Signal transduction mechanisms
PA1980	eraR	4.96308	0.946764	0.315789	0.502354	2	1	K07686	COG2197	Signal transduction mechanisms / Transcription
PA1981		1.00186	0.943519	2.10345	0.605595	2.5	2		COG1357	Function unknown
PA1982	exaA	4.28532	0.0433611	0.318182	0.328299	6.5	3	K00114	COG4993	Carbohydrate transport and metabolism
PA1983	exaB	2.0521	0.969429	0.0606061	0.213796	1	0		COG2010	Energy production and conversion
[truncated: 3,609 more rows]
